# Supplementary material for: Integrative analysis of metabolome and transcriptome profiles provides insight into the fruit pericarp pigmentation disorder caused by ‘Candidatus Liberibacter asiaticus’ infection
Source: BMC Plant Biol. 2021 Aug 25;21:397. doi: 10.1186/s12870-021-03167-3 (PMC8385863; doi:10.1186/s12870-021-03167-3)
Supplement: Supplementary file 3 — Additional file 3: Supplemental Table S1. Sequences of specific primers for qRT-PCR. [file 12870_2021_3167_MOESM3_ESM.xlsx]

## Sheet: Sheet1
Supplemental Table S1. Sequences of specific primers for qRT-PCR
Gene ID	Gene name	Forward primers (5‘-3’)	Reverse primers (5‘-3’)	Length of amplification (bp)
Cs9g06130	bHLH45	ATCTCTGGATCGAACGTGTTGCTC	CCAATTCCTCCAGGCTTAGCTGAC	193
Cs5g21190	IF7MAT	TCAGTCTCCTCTCCGGCAATGG	TCAAGAACCGCATGGTGAGATGTG	166
Cs5g31400	bHLH27	GACGAAGAAGAAGACGACGACGAC	GCACCTTGGCGGCTGTTACG	89
Cs3g20330	CHS1	ATTGTTCCACGTAGTGTCCAGCAC	CCAACAGTCGCAGGCACATCC	123
Cs9g06490	HIDH	GCTTCACACTCTGTCAACAATGGC	CGCATGACCACATGATGAGCAATG	131
Cs7g03660	MYB44	ATGCGGCGGCTGGAAGAATAATAG	GATGGACTTGGTTGCTCGAGGATG	198
Cs4g06130	MYB5	TAGAGGAGCATGGACGGCTG	CCTGCTTTGGCTGCAACTGA	96
Cs8g16290	PAL	TGCCTCTGCGTGCCTCCATC	CCTCAGCAGCATTCAACGACTCC	129
Cs6g20170	POD	TGCGACTCCTCCATCCTCATAACC	TCGGAGCAGGAGACAGTGTTGG	155
Cs6g12870	HCT	TGCATCAAGCGGTGAACCTTCG	TGCTTCATACGTGCCACCAATCC	148
Cs6g12880	HCT	TGCATCAAGCGGTGAACCTTCG	GCCTCATACGTGCCACCAATCC	147
Cs1g08110	UGT79B1	TTCTGCATGAACCGGCTAAGACAC	CGGTGGCTTCAACGCTATGAGG	188
