# Supplementary material for: Integrative analysis of metabolome and transcriptome profiles provides insight into the fruit pericarp pigmentation disorder caused by ‘Candidatus Liberibacter asiaticus’ infection
Source: BMC Plant Biol. 2021 Aug 25;21:397. doi: 10.1186/s12870-021-03167-3 (PMC8385863; doi:10.1186/s12870-021-03167-3)
Supplement: Supplementary file 4 — Additional file 4: Supplemental Table S2. a: the phenotype and color analysis of citrus fruits (Citrus reticulata cv. ‘Shatangju’) at the maturity period. b: UHPLC-MS/MS data of carotenoids from different colored citrus fruit pericarps (Citrus reticulata cv. ‘Shatangju’) at the maturity period. c: Carotenoids quantify level from different colored citrus fruits (Citrus reticulata cv. ‘Shatangju’) at the maturity period. d: the equation for eighteen kinds of carotenoids. [file 12870_2021_3167_MOESM4_ESM.xlsx]

## Sheet: Phenotype and Carotenoid
Supplemental Table S2a. the phenotype and pigment analysis of citrus fruits (Citrus reticulata cv.‘Shatangju’) in the mature period
	L	a	b	C	H0	Color Index (a/b ratio, CI)	Horizontal Diameter (mm)	Vertical Diameter(mm)	Shape Index
WGF	47.00±5.53b	-10.29±0.20c	36.63±6.23b	38.08±6.02c	104.49±60.33a	-0.29±0.05c	32.68±1.03c	30.71±1.21c	0.94±0.14a
TYBGF	57.85±3.16a	-7.87±1.38c	43.09±2.62b	43.81±2.82bc	100.3±1.19b	-0.18±0.02c	35.62±0.79b	33.77±1.36b	0.95±0.24a
WLYF	63.28±2.70a	15.87±3.49b	51.57±4.22a	54.09±2.95a	72.72±4.97c	0.31±0.10b	53.26±0.83a	43.89±1.05a	0.82±0.15b
WDYF	57.32±0.18a	27.61±1.41a	39.59±0.74b	48.28±0.83ab	55.12±1.61d	0.70±0.04a	54.93±1.44a	44.46±1.53a	0.81±0.19b
Supplemental Table S2b. UHPLC-MS/MS data of carotenoids from different colored citrus pericarps (Citrus reticulata cv.‘Shatangju’) in the mature period
Compounds	Molecular Weight (Da)	Ion mode	Ionization model	Q1 (Da)	Q3 (Da)	Rt (min)	KEGG ID	Peak Area
								WGF1	WGF2	WGF3	TYBGF1	TYBGF2	TYBGF3	WLYF1	WLYF2	WLYF3	WDYF1	WDYF2	WDYF3
α-Carotene	536.438	positive	[M+H]+	537.6	123.1	2.6	C05433	631000	544000	750000	377000	482000	469000	220000	194000	258000	62400	53200	48800
α-Cryptoxanthin	552.43	positive	[M+H]+	553.5	123.1	1.42	C15981	51600	47100	69900	34700	39900	43400	39800	28000	39700	26200	14900	16400
Apocarotenal	416.638	positive	[M+H]+	417.3	325.1	1.2	C19728	291000	423000	242000	708000	648000	571000	1760000	1540000	1610000	8850000	6460000	6090000
β-Carotene	536.438	positive	[M+H]+	537.6	177.4	3.1	C02094	2500000	2470000	3060000	1510000	1950000	1930000	1080000	1060000	1330000	725000	524000	501000
β-Cryptoxanthin	552.433	positive	[M+H]+	553.5	461.5	2.2	C08591	154000	154000	175000	117000	141000	145000	165000	184000	205000	270000	192000	193000
γ-Carotene	536.438	positive	[M+H]+	537.6	177.3	3.3	C05435	83400	109000	105000	95600	102000	108000	148000	153000	161000	205000	167000	151000
(E/Z)-Phytoene	544.501	positive	[M+H]+	545.6	81.2	2.1	C05421	1220000	1550000	1330000	1590000	1440000	1910000	2280000	2010000	2520000	2380000	1560000	1620000
Lycopene	536.438	positive	[M+H]+	537.4	81	3.1	C05432	69700	105000	111000	68200	92200	109000	61700	58600	66300	58700	43600	45500
Antheraxanthin	584.423	positive	[M+H]+	585.5	175.4	1	C08579	1500000	1430000	1350000	931000	1180000	981000	1020000	1060000	1170000	654000	480000	437000
Astaxanthin	596.84	positive	[M+H]+	597.4	379.1	0.8	C08580	57200	92300	61200	38000	48800	36600	28900	41700	33900	37400	22100	29900
Neoxanthin	600.418	positive	[M+H]+	601.4	565.5	0.6	C13431	6690000	5330000	7380000	2440000	3600000	3390000	1090000	1080000	1390000	115000	92100	111000
Lutein	568.428	positive	[M+H]+	551.5	175.4	1	C08601	15900000	13100000	17700000	6660000	9180000	8540000	3870000	3430000	4360000	735000	591000	565000
ε-Carotene	536.438	positive	[M+H]+	537.6	123.2	2.2	C16276	NA	NA	NA	NA	NA	NA	NA	NA	NA	NA	NA	NA
Capsanthin	584.871	positive	[M+H]+	584.4	WLYF	1.2	C08584	NA	NA	NA	NA	NA	NA	NA	NA	NA	NA	NA	NA
Phytofluene	542.485	positive	[M+H]+	543.5	81.2	0.8	C05414	NA	NA	NA	NA	NA	NA	NA	NA	NA	NA	NA	NA
Capsorubin	600.42	positive	[M+H]+	601.3	583.4	0.94	C08585	NA	NA	NA	NA	NA	NA	NA	NA	NA	NA	NA	NA
Zeaxanthin	568.428	positive	[M+H]+	569.4	477.5	1.4	C06098	214000	210000	248000	183000	205000	220000	236000	233000	230000	182000	141000	138000
Violaxanthin	600.418	positive	[M+H]+	601.4	221	0.9	C08614	17200000	15100000	19100000	9240000	11600000	10600000	7320000	7000000	7520000	6550000	4340000	5050000
Note: NA is not detected.
Supplemental Table S2c. Quantify level of carotenoids from different colored citrus pericarps (Citrus reticulata cv.‘Shatangju’) in the mature period
Samples	α-Carotene	Antheraxanthin	Lycopene	Zeaxanthin	Violaxanthin	γ-Carotene	Neoxanthin	β-Carotene	Lutein	β-Cryptoxanthin	Astaxanthin	Apocarotenal	(E/Z)-Phytoene	α-Cryptoxanthin
WGF	2.50±0.49a	1.33±0.07a	0.24±0.09a	1.07±0.16a	6.34±0.95a	0.11±0.03b	4.43±0.82a	8.23±1.31a	28.16±4.93a	0.50±0.08bc	0.64±0.01a	0.03±0.01c	11.70±1.39b	0.14±0.04a
TYBGF	1.71±0.20b	0.89±0.15b	0.22±0.08ab	0.95±0.09a	3.77±0.42b	0.12±0.01b	2.17±0.39b	5.45±0.70b	14.71±2.16b	0.35±0.08c	0.65±0.02a	0.06±0.01bc	14.53±1.94b	0.10±0.01b
WLYF	0.77±0.13c	0.93±0.07b	0.10±0.01bc	1.12±0.05a	2.42±0.12c	0.24±0.01a	0.77±0.11c	3.22±0.44c	6.58±0.83c	0.63±0.10ab	0.63±0.02a	0.15±0.01b	19.73±2.28a	0.09±0.02b
WDYF	0.08±0.02d	0.30±0.12c	0.05±0.03c	0.63±0.13b	1.67±0.39d	0.30±0.06a	0.03±0.01d	1.38±0.35d	0.63±0.14d	0.84±0.22a	0.64±0.02a	0.67±0.11a	16.28±3.47ab	0.05±0.01c
Note: Values followed by different small letters in the same column are significantly different, (p < 0.05).The same below.
Supplemental Table S2d. the equation for eighteen kinds of carotenoids
Component	Equation		R-square
α-Carotene	y = 480526.4579x + 34616.7927		0.9959
Antheraxanthin	y = 1719900x + 267480		0.9921
Lycopene	y = 499978.4017x + 35447.5162		0.9983
Zeaxanthin	y = 307400x + 56880		0.9983
Violaxanthin	y = 4981160.106x + 1145070.0227		0.9962
γ-Carotene	y = 813975.8819x + 52336.3931		0.9993
Neoxanthin	y = 2855204.6263x + 57588.0783		0.9921
β-Carotene	y = 601814.9129x + 167138.9099		0.9957
Lutein	y = 1071254.4484x + 292443.0605		0.9988
β-Cryptoxanthin	y = 343133.0431x + 74046.3664		0.9974
Astaxanthin	y = 13071281.2263x - 4167761.1658		0.9942
Apocarotenal	y = 21177794.9138x + 25588.9922		0.9979
Phytofluene	y = 167917.5666x + 11564.6868		0.9993
Capsanthin	y = 14055615.5508x + 842645.7883		0.9992
(E/Z)-Phytoene	y = 219646.3415x + 60853.6585		0.9907
ε-Carotene	y = 397661.987x + 19993.6285		0.9995
α-Cryptoxanthin	y = 754347.4138x + 1324.7672		0.997
Capsorubin	y = 4216247.1612x + 666160.106		0.9982
