# Supplementary material for: Integrative analysis of metabolome and transcriptome profiles provides insight into the fruit pericarp pigmentation disorder caused by ‘Candidatus Liberibacter asiaticus’ infection
Source: BMC Plant Biol. 2021 Aug 25;21:397. doi: 10.1186/s12870-021-03167-3 (PMC8385863; doi:10.1186/s12870-021-03167-3)
Supplement: Supplementary file 5 — Additional file 5: Supplemental Table S3. the significantly changed flavonoids and phenylpropanoids in WGF, TYBGF and WLYF compared with WDYF. [file 12870_2021_3167_MOESM5_ESM.xlsx]

## Sheet: WGF vs WDYF
Supplemental Table S3a. the significantly changed flavonoids and phenylpropanoids in WGF compared with WDYF
Classes	Meta ID	Compounds	Content		Fold_Change (WGF vs. WDYF)	Log2 FC (WGF vs. WDYF)	P-Value (WGF vs. WDYF)	VIP (WGF vs. WDYF)
			WGF	WDYF
Anthocyanin
	pme1773	Cyanidin 3-O-rutinoside (Keracyanin)	287000	133000	2.15789	1.10962	0.000630966	1.23086
	pmf0203	Peonidin 3-O-glucoside chloride	1.60333e+06	455333	3.52123	1.81608	0.000242949	1.22741
	pma1590	Peonidin O-hexoside	1.45667e+06	9	161852	17.3043	0.0125524	1.26445
Flavanone
	pme3440	Butein	26233.3	57200	0.458625	-1.12461	0.0015553	1.21087
	pme1580	Eriodictyol	118667	307000	0.386536	-1.37132	0.0016229	1.26209
	pme2319	Hesperetin	783667	262333	2.98729	1.57884	0.015148	1.24724
	pme3215	Isoliquiritigenin	22166.7	9863.33	2.24738	1.16824	0.0426891	1.19114
	pme3464	Isosakuranetin (4'-Methylnaringenin)	711000	191000	3.72251	1.89628	0.0236899	1.19099
	pme3237	Liquiritigenin	137000	41533.3	3.29856	1.72183	0.0159397	1.19754
	pme1201	Phloretin	19833.3	46500	0.426523	-1.2293	0.0108857	1.17883
Flavone
	pmb0666	6-C-hexosyl-apigenin O-sinapoylhexoside	1.16667e+06	519000	2.24791	1.16859	0.00159381	1.23269
	pma6216	Acacetin C-hexoside	1.35333e+06	539667	2.50772	1.32638	0.0095883	1.2266
	pmb2984	Acetyl-eriodictyol O-hexoside	65300	2.99667e+06	0.0217909	-5.52013	0.0182124	1.25367
	pme0332	Apigenin 7-O-neohesperidoside (Rhoifolin)	5730000	1.14667e+07	0.499709	-1.00084	0.0232186	1.21312
	pme0367	Apigenin 7-rutinoside (Isorhoifolin)	5.45333e+06	1.19667e+07	0.45571	-1.13381	0.0266655	1.22125
	pme2459	Luteolin 7-O-glucoside (Cynaroside)	17900000	45400000	0.394273	-1.34273	0.00349461	1.25826
	pmb0566	Luteolin O-hexosyl-O-pentoside	1.21667e+06	532667	2.28411	1.19163	0.00078194	1.24768
	pme1662	sakuranetin	281000	76600	3.66841	1.87515	0.00363947	1.26112
	pmb0746	Tricin 4'-O-β-guaiacylglycerol	9	311667	2.8877e-05	-15.0797	0.00327948	1.26455
	pmb3046	Tricin 7-O-hexoside	7.57667e+06	2200000	3.44394	1.78406	0.00276168	1.26213
	pmb3041	Tricin O-saccharic acid	265333	701667	0.378147	-1.40298	7.40353e-05	1.25066
	pmb3028	Tricin O-sinapic acid	3030000	36500000	0.0830137	-3.59051	7.31043e-05	1.25877
	pma6558	Velutin	1.37667e+06	610000	2.25683	1.1743	0.0158037	1.1954
Flavonoid
	pmf0279	Gossypitrin	220667	81833.3	2.69654	1.43111	0.00216473	1.19034
Flavonol
	pme3288	3,7-Di-O-methylquercetin	659000	270000	2.44074	1.28732	0.00111075	1.21488
	pmb0604	Kaempferol 3-O-glucoside (Astragalin)	1560000	4.10667e+06	0.37987	-1.39642	8.35519e-05	1.2614
	pme3407	Laricitrin	19600	66166.7	0.296222	-1.75525	5.62323e-05	1.2497
	pme1478	Myricetin	9	117333	7.67045e-05	-13.6703	0.00426684	1.26452
	pme3369	Rhamnetin (7-O-methxyl quercetin)	691333	285333	2.4229	1.27673	8.64015e-05	1.25797
Isoflavone
	pme1578	Genistein (4',5,7-Trihydroxyisoflavone)	9	172000	5.23256e-05	-14.2221	0.00384284	1.2646
	pme3233	Calycosin	161333	51133.3	3.15515	1.65771	0.0147993	1.24254
Phenylpropanoid
	pme3131	6,7-Dimethoxy-4-methylcoumarin	9	125333	7.18085e-05	-13.7655	0.000854899	1.26464
	pme3453	p-Coumaraldehyde	1439.33	72833.3	0.019762	-5.66113	0.00778788	1.08633
	pme1637	Coniferyl alcohol	94533.3	2.10667e+06	0.0448734	-4.478	0.00621613	1.26174
	pmf0285	4-Hydroxy-3-methoxycinnamaldehyde	444000	7.87667e+06	0.056369	-4.14895	0.00223303	1.24763
	pme0424	trans-cinnamaldehyde	335000	5.54667e+06	0.0603966	-4.04939	0.00268755	1.26152
	pmb0475	Gallic acid O-feruloyl-O-hexosyl-O-hexoside	3.92667e+06	32000000	0.122708	-3.02669	0.00874376	1.25094
	pme1646	Pinoresinol	120233	889000	0.135246	-2.88635	0.000808231	1.24608
	pme3305	p-Coumaryl alcohol	32100	192333	0.166898	-2.58296	2.88894e-05	1.24621
	pmf0320	Acetosyringone	383333	1.71333e+06	0.223735	-2.16013	0.0417499	1.23619
	pmb0423	Hydroxy-methoxycinnamate	293667	1.17667e+06	0.249575	-2.00245	3.47489e-05	1.25667
	pmf0498	Eleutheroside E	20166.7	74733.3	0.269848	-1.88978	0.00809752	1.25049
	pme0391	4-Methylumbelliferone	761667	2.53333e+06	0.300658	-1.73381	0.000183248	1.24445
	pme3569	Scoparone	1.36133e+07	4.17667e+07	0.325938	-1.61733	0.00362891	1.17114
	pmf0415	Zingerone	61666.7	188333	0.327434	-1.61073	0.000406384	1.22718
	pmb2940	1-O-beta-D-Glucopyranosyl sinapate	7830000	23600000	0.33178	-1.5917	2.19343e-05	1.26333
	pmf0479	8-Methoxypsoralen	208000	525000	0.39619	-1.33573	0.00579496	1.17956
	pmb0235	O-Feruloyl coumarin	2.09333e+06	4940000	0.423752	-1.23871	0.00436499	1.25861
	pme0419	3-(4-Hydroxyphenyl)propionic acid	15700000	3.68333e+07	0.426244	-1.23025	2.93303e-06	1.26257
	pmf0098	trans-4-Hydroxycinnamic acid Methyl Ester	220000	512667	0.429129	-1.22052	0.00770264	1.19519
	pmb2795	4-Methoxycinnamic acid	120833	277333	0.435697	-1.1986	0.0109549	1.18881
	pmb0808	6,7-dihydroxycoumarin 6-O-quinic acid	397667	872333	0.455865	-1.13332	0.00813086	1.2488
	pme2997	4-Hydroxycoumarin	144333	311333	0.463597	-1.10906	0.00335648	1.22313
	pme3123	Sinapyl alcohol	121667	252000	0.482804	-1.05049	0.00978593	1.20438
	pme3443	Sinapinaldehyde	40800	83633.3	0.487844	-1.03551	0.00668126	1.13977
	pme3422	6-Methoxy-7,8-DihydroxyCoumarin	66800	135333	0.493596	-1.0186	0.019767	1.13796
	pmf0014	Scopolin	3.51333e+06	1.66333e+06	2.11222	1.07876	0.0406298	1.19181
	pmb1178	O-Feruloyl 2-hydroxylcoumarin	906000	404667	2.23888	1.16278	0.000158103	1.25259
	pmf0572	Paeonol	304333	99500	3.05863	1.61288	0.000334224	1.26209
	pme3367	6-MethylCoumarin	697000	147333	4.73077	2.24207	0.0327505	1.24074

## Sheet: TYBGF vs WDYF
Supplemental Table S3b. the significantly changed flavonoids and phenylpropanoids in TYBGF compared with WDYF
Classes	Meta ID	Compounds	Content		Fold_Change (TYBGF vs. WDYF)	Log2 FC (TYBGF vs. WDYF)	P-Value (TYBGF vs. WDYF)	VIP (TYBGF vs. WDYF)
			TYBGF	WDYF
Anthocyanin
	pme1773	Cyanidin 3-O-rutinoside (Keracyanin)	307000	133000	2.30827	1.20681	0.0213293	1.23604
	pmf0203	Peonidin 3-O-glucoside chloride	1.06667e+06	455333	2.34261	1.22811	0.0259395	1.17136
	pma1590	Peonidin O-hexoside	853333	9	94814.8	16.5328	0.0048509	1.29953
Flavanone
	pme1580	Eriodictyol	123567	307000	0.402497	-1.31295	0.000539274	1.2634
	pme3237	Liquiritigenin	101900	41533.3	2.45345	1.29481	0.023023	1.18374
	pma0791	Naringenin O-malonylhexoside	971667	347000	2.80019	1.48553	0.00864821	1.25872
Flavone
	pmb0666	6-C-hexosyl-apigenin O-sinapoylhexoside	1.10533e+06	519000	2.12974	1.09068	0.00831762	1.25145
	pmb2984	Acetyl-eriodictyol O-hexoside	154333	2.99667e+06	0.0515017	-4.27924	0.0189719	1.28526
	pme0332	Apigenin 7-O-neohesperidoside (Rhoifolin)	5.33667e+06	1.14667e+07	0.465407	-1.10344	0.0127105	1.23192
	pme0367	Apigenin 7-rutinoside (Isorhoifolin)	5.09667e+06	1.19667e+07	0.425905	-1.2314	0.0167365	1.24399
	pma6254	C-hexosyl-apigenin O-caffeoylhexoside	22466.7	104400	0.215198	-2.21626	0.000186548	1.25771
	pmb0579	Chrysoeriol O-sinapoylhexoside	6.73667e+06	1.66667e+07	0.4042	-1.30686	0.0317977	1.16852
	pmb0619	Eriodictiol 6-C-hexoside 8-C-hexoside-O-hexoside	77566.7	173333	0.4475	-1.16004	0.00343595	1.20823
	pmb0628	Eriodictiol C-hexosyl-O-hexoside	322000	715667	0.44993	-1.15223	0.0216692	1.22506
	pmb1108	Luteolin 6-C-hexoside 8-C-hexosyl-O-hexoside	203333	482667	0.421271	-1.24718	0.00208365	1.26687
	pme2459	Luteolin 7-O-glucoside (Cynaroside)	2.20667e+07	45400000	0.48605	-1.04082	0.00215667	1.28423
	pmb0566	Luteolin O-hexosyl-O-pentoside	1170000	532667	2.1965	1.1352	0.00303586	1.27037
	pme1662	sakuranetin	220000	76600	2.87206	1.52209	0.0125376	1.28667
	pme3300	Tricetin	1083000	2.26667e+06	0.477794	-1.06554	0.0110411	1.23114
	pmb0746	Tricin 4'-O-β-guaiacylglycerol	10472.7	311667	0.0336021	-4.8953	0.000475963	1.06262
	pmb3028	Tricin O-sinapic acid	6030000	36500000	0.165205	-2.59767	0.000350569	1.29837
Flavonoids
	pmf0179	Narcissoside	4.32333e+06	1.15667e+07	0.373775	-1.41976	0.00464178	1.20421
Flavonol
	pme3267	Kaempferol 3-O-galactoside (Trifolin)	224667	468000	0.480057	-1.05872	0.00769667	1.16043
	pmb0604	Kaempferol 3-O-glucoside (Astragalin)	2030000	4.10667e+06	0.494318	-1.01649	0.000316542	1.27963
	pme3407	Laricitrin	22500	66166.7	0.34005	-1.55618	1.91783e-05	1.29117
	pme1478	Myricetin	9	117333	7.67045e-05	-13.6703	0.00426684	1.29958
Isoflavone
	pme3263	2'-Hydroxydaidzein	12833.3	27600	0.464976	-1.10477	0.0047023	1.2603
Phenylpropanoid
	pme3131	6,7-Dimethoxy-4-methylcoumarin	9	125333	7.18085e-05	-13.7655	0.000854899	1.29964
	pme3246	Coniferin	1.01967e+06	1.02867e+07	0.0991251	-3.33461	0.000953261	1.28256
	pmf0285	4-Hydroxy-3-methoxycinnamaldehyde	798667	7.87667e+06	0.101397	-3.30192	0.00226176	1.2888
	pme3453	p-Coumaraldehyde	7590	72833.3	0.104211	-3.26243	0.0110353	1.29073
	pmf0526	Isoimperatorin	5839.33	52700	0.110803	-3.17393	0.00863078	1.00425
	pme1637	Coniferyl alcohol	250333	2.10667e+06	0.118829	-3.07304	0.00385394	1.27526
	pme0424	trans-cinnamaldehyde	1010000	5.54667e+06	0.182091	-2.45727	0.000361207	1.26753
	pmf0479	8-Methoxypsoralen	106000	525000	0.201905	-2.30825	0.000456561	1.29776
	pme1646	Pinoresinol	230000	889000	0.258718	-1.95055	0.00396736	1.29496
	pmb0475	Gallic acid O-feruloyl-O-hexosyl-O-hexoside	8400000	32000000	0.2625	-1.92961	0.00550604	1.2516
	pmb2936	Disinapoyl hexoside	210333	784000	0.268282	-1.89818	0.00130001	1.28682
	pme3305	p-Coumaryl alcohol	52033.3	192333	0.270537	-1.8861	9.84569e-05	1.27253
	pmf0320	Acetosyringone	523667	1.71333e+06	0.305642	-1.71009	0.0490491	1.2464
	pmf0415	Zingerone	59433.3	188333	0.315575	-1.66394	0.000540854	1.29005
	pme0391	4-Methylumbelliferone	850667	2.53333e+06	0.335789	-1.57437	0.00022809	1.27952
	pmb2940	1-O-beta-D-Glucopyranosyl sinapate	8000000	23600000	0.338983	-1.56071	0.000731787	1.27786
	pmb0423	Hydroxy-methoxycinnamate	458667	1.17667e+06	0.389802	-1.35919	0.000237468	1.27454
	pme3569	Scoparone	1.71333e+07	4.17667e+07	0.410215	-1.28555	0.0084606	1.18463
	pmb0235	O-Feruloyl coumarin	2200000	4940000	0.445344	-1.16701	0.0011606	1.28314
	pme0428	3,4,5-Trimethoxycinnamic acid	89866.7	199333	0.450836	-1.14932	0.000740195	1.26495
	pmf0123	Methyl ferulate	6.01667e+06	13000000	0.462821	-1.11148	2.6758e-05	1.29162
	pmb2795	4-Methoxycinnamic acid	129667	277333	0.467548	-1.09681	0.00093905	1.28511
	pmf0098	trans-4-Hydroxycinnamic acid Methyl Ester	247667	512667	0.483095	-1.04962	4.75831e-05	1.28993
	pmf0498	Eleutheroside E	36500	74733.3	0.488403	-1.03386	0.00707802	1.21928
	pmb1178	O-Feruloyl 2-hydroxylcoumarin	1027000	404667	2.53789	1.34363	0.00367688	1.28069
	pme3367	6-MethylCoumarin	476667	147333	3.23529	1.6939	0.000491493	1.29248

## Sheet: WLYF vs WDYF
Supplemental Table S3c. the significantly changed flavonoids and phenylpropanoids in WLYF compared with WDYF
Classes	Meta ID	Compounds	Content		Fold_Change (WLYF vs. WDYF)	Log2 FC (WLYF vs. WDYF)	P-Value (WLYF vs. WDYF)	VIP (WLYF vs. WDYF)
			WLYF	WDYF
Anthocyanin
	pma1590	Peonidin O-hexoside	659667	9	73296.3	16.1615	0.00190221	1.42062
Flavanone
	pme1580	Eriodictyol	129000	307000	0.420195	-1.25087	0.000207593	1.39265
	pme3237	Liquiritigenin	88433.3	41533.3	2.12921	1.09032	0.00752608	1.30428
Flavone
	pmb2984	Acetyl-eriodictyol O-hexoside	503667	2.99667e+06	0.168076	-2.57282	0.0227045	1.39033
	pma6254	C-hexosyl-apigenin O-caffeoylhexoside	40600	104400	0.388889	-1.36257	0.00133295	1.35658
	pmb0619	Eriodictiol 6-C-hexoside 8-C-hexoside-O-hexoside	84500	173333	0.4875	-1.03653	0.0304376	1.21602
	pmb0628	Eriodictiol C-hexosyl-O-hexoside	343000	715667	0.479273	-1.06108	0.0283101	1.33642
	pmb0746	Tricin 4'-O-β-guaiacylglycerol	40900	311667	0.13123	-2.92983	0.00256822	1.40681
	pmb3028	Tricin O-sinapic acid	1.12333e+07	36500000	0.307763	-1.70011	5.71094e-05	1.41544
Flavonol
	pme1478	Myricetin	9	117333	7.67045e-05	-13.6703	0.00426684	1.42076
Isoflavone
	pme3250	Biochanin A	293667	133000	2.20802	1.14275	0.0142637	1.37688
Phenylpropanoid
	pmf0526	Isoimperatorin	5206	52700	0.0987856	-3.33956	0.00551147	1.11174
	pmf0285	4-Hydroxy-3-methoxycinnamaldehyde	822000	7.87667e+06	0.104359	-3.26037	0.00294376	1.41523
	pme3453	p-Coumaraldehyde	8070	72833.3	0.110801	-3.17396	0.00824058	1.37852
	pme3246	Coniferin	1620000	1.02867e+07	0.157485	-2.66671	0.00266118	1.41668
	pme1637	Coniferyl alcohol	437000	2.10667e+06	0.207437	-2.26926	0.00840412	1.41282
	pmf0320	Acetosyringone	385667	1.71333e+06	0.225097	-2.15138	0.0412582	1.38618
	pme1646	Pinoresinol	213000	889000	0.239595	-2.06133	0.000389559	1.38215
	pme0424	trans-cinnamaldehyde	1338000	5.54667e+06	0.241226	-2.05154	0.000391944	1.37847
	pme3305	p-Coumaryl alcohol	55766.7	192333	0.289948	-1.78613	0.000331954	1.38699
	pmf0479	8-Methoxypsoralen	157333	525000	0.299683	-1.73849	0.000186883	1.3923
	pme3131	6,7-Dimethoxy-4-methylcoumarin	42400	125333	0.338298	-1.56363	0.00104972	1.41854
	pmb0475	Gallic acid O-feruloyl-O-hexosyl-O-hexoside	1.09867e+07	32000000	0.343333	-1.54232	0.0123802	1.38117
	pmb2936	Disinapoyl hexoside	335333	784000	0.427721	-1.22526	0.00136162	1.39183
	pmb2940	1-O-beta-D-Glucopyranosyl sinapate	1.08333e+07	23600000	0.45904	-1.12331	1.63764e-05	1.41379
	pmf0563	Magnolol	42566.7	90600	0.469831	-1.08979	0.018193	1.25464
	pmb0423	Hydroxy-methoxycinnamate	585333	1.17667e+06	0.49745	-1.00738	0.000132533	1.403
	pmb1178	O-Feruloyl 2-hydroxylcoumarin	844000	404667	2.08567	1.06051	0.0291611	1.34882
	pme3367	6-MethylCoumarin	324000	147333	2.1991	1.13691	0.027698	1.36392
