# Supplementary material for: Integrative analysis of metabolome and transcriptome profiles provides insight into the fruit pericarp pigmentation disorder caused by ‘Candidatus Liberibacter asiaticus’ infection
Source: BMC Plant Biol. 2021 Aug 25;21:397. doi: 10.1186/s12870-021-03167-3 (PMC8385863; doi:10.1186/s12870-021-03167-3)
Supplement: Supplementary file 6 — Additional file 6: Supplemental Table S4. Summary of the sequencing and genome comparison. [file 12870_2021_3167_MOESM6_ESM.xlsx]

## Sheet: Sheet1
Supplemental Table S4. Summary of the sequencing and genome comparison
Sequences	WDYF	WGF	TYBGF	WLYF
Clean Reads
Total nucleotides (bp)	8361408800	8565861900	7924703400	8252537100
Number of clean reads	55742725	57105746	52831356	55016914
Q20 percentage (%)	97.57	97.72	97.76	97.81
Q30 percentage (%)	93.4	93.69	93.71	93.88
GC content (%)	44.33	44.04	44.18	44.39
Genome Comparison
Total	5.90661e+07	6.05101e+07	5.58905e+07	55709961
multiple mapped reads	3.3234e+06	3.40436e+06	3.0591e+06	3068969
Unmapped reads	6.20721e+06	6261569	5774838	5.91704e+06
mapQuality < 30	2092634	2.18178e+06	1977093	1.95669e+06
mapQuality >= 30	4.74429e+07	4.86624e+07	45079425	4.47673e+07
Read-1	2.37198e+07	2.42995e+07	22574526	2.24259e+07
Read-2	2.37231e+07	2.43629e+07	22504899	2.23414e+07
Reads map to +	23712887	2.43336e+07	22541772	2.23784e+07
Reads map to -	2.373e+07	24328751	22537653	2.23888e+07
Non-splice reads	2.80984e+07	2.90662e+07	2.66813e+07	2.70049e+07
Splice reads	19344489	19596170	1.83981e+07	17762347
Reads mapped in proper pairs	4.39937e+07	45275306	4.19218e+07	4.15365e+07
