# Supplementary material for: Integrative analysis of metabolome and transcriptome profiles provides insight into the fruit pericarp pigmentation disorder caused by ‘Candidatus Liberibacter asiaticus’ infection
Source: BMC Plant Biol. 2021 Aug 25;21:397. doi: 10.1186/s12870-021-03167-3 (PMC8385863; doi:10.1186/s12870-021-03167-3)
Supplement: Supplementary file 7 — Additional file 7: Supplemental Table S5. The significantly changed genes in WGF, TYBGF and WLYF compared with WDYF. [file 12870_2021_3167_MOESM7_ESM.xlsx]

## Sheet: DEGs WGF vs WDYF
Supplemental Table S5a. Differentially expressed genes in WGF compared with WDYF
Gene ID	Read(WDYF)	Read(WGF)	WDYF1	WDYF2	WDYF3	WGF1	WGF2	WGF3	Log2 FC	P-Value	FDR	Regulated	Chrom	Start	End	Strand	Length	Type	GO	KEGG	KOG	NR	SwissProt	TrEMBL
orange1.1t03325	2381	255	36.9631	36.7393	32.2752	4.14299	4.19987	3.71435	-3.219	6.55322e-108	1.29485e-103	down	chrUn	51200996	51203326	+	2331	protein_coding	GO:0016021,integral component of membrane; GO:0016020,membrane; GO:0020037,heme binding; GO:0005506,iron ion binding; GO:0016709,oxidoreductase activity, acting on paired donors, with incorporation or reduction of molecular oxygen, NAD(P)H as one donor, and incorporation of one atom of oxygen; GO:0007275,multicellular organism development; GO:0040008,regulation of growth; GO:0090709,regulation of…	K20619: CYP78A; cytochrome P450 family 78 subfamily A	At5g09970	ref|XP_006428027.1|	C78A7_ARATH,RecName: Full=Cytochrome P450 78A7; EC=1.14.-.-;	V4SKU4_9ROSI,SubName: Full=Uncharacterized protein {ECO:0000313|EMBL:ESR41267.1};
Cs6g12890	2563	39	34.0875	34.2915	35.0422	0.687955	0.265758	0.609151	-6.038	3.46072e-107	3.41902e-103	down	chr6	14483270	14486844	+	3575	protein_coding	GO:0009507,chloroplast; GO:0043231,intracellular membrane-bounded organelle; GO:0102965,alcohol-forming fatty acyl-CoA reductase activity; GO:0080019,fatty-acyl-CoA reductase (alcohol-forming) activity; GO:0016628,oxidoreductase activity, acting on the CH-CH group of donors, NAD or NADP as acceptor; GO:0006629,lipid metabolic process; GO:0035336,long-chain fatty-acyl-CoA metabolic process; GO:001…	K13356: FAR; alcohol-forming fatty acyl-CoA reductase [EC:1.2.1.84]	At3g11980	ref|XP_006481696.2|	FACR2_ARATH,RecName: Full=Fatty acyl-CoA reductase 2 {ECO:0000305}; EC=1.2.1.84 {ECO:0000269|PubMed:19062129}; AltName: Full=Fatty acid reductase 2; AltName: Full=Male sterility protein 2;	A0A2H5MXP1_CITUN,SubName: Full=Uncharacterized protein {ECO:0000313|EMBL:GAY32758.1};
Cs7g22760	831	28	11.3647	12.9944	10.3053	0.315276	0.444276	0.491691	-4.862	1.82021e-85	1.19885e-81	down	chr7	20670167	20674677	-	4511	protein_coding	GO:0016021,integral component of membrane; GO:0005886,plasma membrane; GO:0015112,nitrate transmembrane transporter activity; GO:0015386,potassium:proton antiporter activity; GO:0015293,symporter activity; GO:1902600,proton transmembrane transport; GO:0010150,leaf senescence; GO:0015706,nitrate transport; GO:0055075,potassium ion homeostasis; GO:0010167,response to nitrate	K14638: SLC15A3_4, PHT; solute carrier family 15 (peptide/histidine transporter), member 3/4	At1g32450	ref|XP_006436768.1|	PTR14_ARATH,RecName: Full=Protein NRT1/ PTR FAMILY 7.3; Short=AtNPF7.3; AltName: Full=Nitrate transporter 1.5;	A0A2H5QQ48_CITUN,SubName: Full=Uncharacterized protein {ECO:0000313|EMBL:GAY66703.1};
Cs2g03780	720	5605	19.0286	18.6812	17.245	175.717	154.676	134.011	2.961	7.47935e-84	3.69461e-80	up	chr2	1760534	1761328	-	795	protein_coding	GO:0009941,chloroplast envelope; GO:0009535,chloroplast thylakoid membrane; GO:0016021,integral component of membrane; GO:0009522,photosystem I; GO:0009523,photosystem II; GO:0010287,plastoglobule; GO:0016168,chlorophyll binding; GO:0046872,metal ion binding; GO:0031409,pigment binding; GO:0009768,photosynthesis, light harvesting in photosystem I; GO:0018298,protein-chromophore linkage; GO:000941…	K08912: LHCB1; light-harvesting complex II chlorophyll a/b binding protein 1	At1g29920	ref|XP_015382444.1|	CB2G_SOLLC,RecName: Full=Chlorophyll a-b binding protein 3C, chloroplastic; AltName: Full=LHCII type I CAB-3C; Short=LHCP; Flags: Precursor;	V4W9C6_9ROSI,RecName: Full=Chlorophyll a-b binding protein, chloroplastic {ECO:0000256|RuleBase:RU363080};
Cs3g17520	5877	1561	119.268	120.993	122.155	32.7992	36.016	33.2926	-1.913	1.03242e-74	4.07992e-71	down	chr3	21227897	21229605	+	1709	protein_coding	--	--	--	ref|XP_006472514.2|	--	A0A067H0K6_CITSI,SubName: Full=Uncharacterized protein {ECO:0000313|EMBL:KDO81101.1};
Cs1g18360	2131	240	30.5245	35.9934	34.8027	4.5224	4.4311	3.45629	-3.15	2.87294e-70	9.46108e-67	down	chr1	21332162	21336244	+	4083	protein_coding	GO:0005789,endoplasmic reticulum membrane; GO:0016021,integral component of membrane; GO:0102097,(22S)-22-hydroxy-5alpha-campestan-3-one C-23 hydroxylase activity; GO:0020037,heme binding; GO:0005506,iron ion binding; GO:0016709,oxidoreductase activity, acting on paired donors, with incorporation or reduction of molecular oxygen, NAD(P)H as one donor, and incorporation of one atom of oxygen; GO:0…	K12638: CYP90D1; 3-epi-6-deoxocathasterone 23-monooxygenase [EC:1.14.13.112]	At3g13730	ref|XP_006466044.1|	C90D1_ARATH,RecName: Full=3-epi-6-deoxocathasterone 23-monooxygenase; EC=1.14.13.112; AltName: Full=Cytochrome P450 90D1;	A0A067FD17_CITSI,SubName: Full=Uncharacterized protein {ECO:0000313|EMBL:KDO65289.1};
Cs6g12880	1220	16	23.1959	17.798	21.2873	0.25167	0.490923	0.111159	-6.234	2.99246e-69	8.44687e-66	down	chr6	14480298	14482228	+	1931	protein_coding	--	K13065: E2.3.1.133, HCT; shikimate O-hydroxycinnamoyltransferase [EC:2.3.1.133]	At3g26040	ref|XP_006429945.1|	--	V4SW12_9ROSI,SubName: Full=Uncharacterized protein {ECO:0000313|EMBL:ESR43185.1};
Cs5g19060	2379	53	24.8416	29.1732	16.7096	0.691769	0.692178	0.32741	-5.47	3.37835e-67	8.34411e-64	down	chr5	19554125	19562916	-	8792	protein_coding	GO:0005886,plasma membrane; GO:0016157,sucrose synthase activity; GO:0046524,sucrose-phosphate synthase activity; GO:0005986,sucrose biosynthetic process	K00696: E2.4.1.14; sucrose-phosphate synthase [EC:2.4.1.14]	At4g10120	ref|XP_006478341.1|	SPSA4_ARATH,RecName: Full=Probable sucrose-phosphate synthase 4; EC=2.4.1.14; AltName: Full=Sucrose phosphate synthase 4F; Short=AtSPS4F; AltName: Full=UDP-glucose-fructose-phosphate glucosyltransferase;	A0A2H5PQG7_CITUN,SubName: Full=Uncharacterized protein {ECO:0000313|EMBL:GAY54594.1};
Cs7g27290	129	1320	3.00598	2.01912	2.56157	28.4644	23.8791	29.6198	3.35	1.98812e-60	4.36481e-57	up	chr7	28100786	28102976	-	2191	protein_coding	GO:0009941,chloroplast envelope; GO:0009535,chloroplast thylakoid membrane; GO:0016021,integral component of membrane; GO:0009522,photosystem I; GO:0009523,photosystem II; GO:0010287,plastoglobule; GO:0016168,chlorophyll binding; GO:0046872,metal ion binding; GO:0031409,pigment binding; GO:0009768,photosynthesis, light harvesting in photosystem I; GO:0018298,protein-chromophore linkage; GO:000941…	K08907: LHCA1; light-harvesting complex I chlorophyll a/b binding protein 1	At3g54890	ref|XP_006436282.1|	CB11_SOLLC,RecName: Full=Chlorophyll a-b binding protein 6A, chloroplastic; AltName: Full=LHCI type I CAB-6A; AltName: Full=Light-harvesting complex I 26 kDa protein; Flags: Precursor;	A0A2H5PB80_CITUN,SubName: Full=Uncharacterized protein {ECO:0000313|EMBL:GAY49581.1};
Cs2g12490	22	661	0.362641	0.554799	0.379503	11.8779	17.6989	12.4938	4.961	4.10428e-60	8.10964e-57	up	chr2	9377894	9379654	+	1761	protein_coding	GO:0016020,membrane; GO:0005634,nucleus; GO:0003700,DNA-binding transcription factor activity; GO:0008270,zinc ion binding; GO:0006355,regulation of transcription, DNA-templated	--	At1g25440	ref|XP_006468698.1|	COL16_ARATH,RecName: Full=Zinc finger protein CONSTANS-LIKE 16;	A0A067GBM4_CITSI,SubName: Full=Uncharacterized protein {ECO:0000313|EMBL:KDO76999.1};
Cs5g32870	2726	397	62.2663	66.4146	69.7173	11.8984	9.60318	8.74462	-2.783	9.35346e-60	1.68014e-56	down	chr5	34043590	34045470	+	1881	protein_coding	GO:0071465,cellular response to desiccation; GO:1902075,cellular response to salt	--	At3g62730	ref|XP_006444282.1|	DRPE_CRAPL,RecName: Full=Desiccation-related protein PCC13-62; Flags: Precursor;	V4TVF4_9ROSI,SubName: Full=Uncharacterized protein {ECO:0000313|EMBL:ESR57522.1};
orange1.1t03504	150	1508	3.20034	2.26703	3.14945	36.1779	27.9251	27.5892	3.325	1.07476e-56	1.76968e-53	up	chrUn	53698077	53700001	-	1925	protein_coding	GO:0009941,chloroplast envelope; GO:0009535,chloroplast thylakoid membrane; GO:0016021,integral component of membrane; GO:0009523,photosystem II; GO:0010287,plastoglobule; GO:0016168,chlorophyll binding; GO:0031409,pigment binding; GO:0009768,photosynthesis, light harvesting in photosystem I; GO:0018298,protein-chromophore linkage; GO:0009416,response to light stimulus	K08917: LHCB6; light-harvesting complex II chlorophyll a/b binding protein 6	At1g15820_2	ref|XP_006494019.1|	CB4B_SOLLC,RecName: Full=Chlorophyll a-b binding protein CP24 10B, chloroplastic; Short=CAB-10B; Short=LHCP; Flags: Precursor;	A0A2H5Q5N8_CITUN,SubName: Full=Uncharacterized protein {ECO:0000313|EMBL:GAY59936.1};
Cs7g20030	1893	233	12.5947	10.0826	10.6656	1.74001	1.33813	1.241	-3.026	2.76651e-56	4.20488e-53	down	chr7	16266431	16274015	+	7585	protein_coding	--	K17592: SACS; sacsin	At3g48770	ref|XP_006485129.1|	--	A0A2H5P9B7_CITUN,SubName: Full=Uncharacterized protein {ECO:0000313|EMBL:GAY48959.1};
Cs5g34450	99	631	2.50348	2.39028	2.34878	14.1724	15.6239	15.6924	2.674	1.38688e-53	1.95739e-50	up	chr5	35275500	35277527	-	2028	protein_coding	GO:0009535,chloroplast thylakoid membrane; GO:0009538,photosystem I reaction center; GO:0015979,photosynthesis	K02693: psaE; photosystem I subunit IV	At2g20260	dbj|BAF80474.1|	PSAEA_NICSY,RecName: Full=Photosystem I reaction center subunit IV A, chloroplastic; Short=PSI-E A; Contains: RecName: Full=Photosystem I reaction center subunit IV A isoform 2; Flags: Precursor;	A8C198_CITSI,SubName: Full=PSI reaction center subunit III {ECO:0000313|EMBL:BAF80474.1};
Cs8g01860	291	3839	7.84543	6.6992	6.12504	94.9216	123.297	67.957	3.723	9.33414e-53	1.22956e-49	up	chr8	533634	535323	-	1690	protein_coding	GO:0005634,nucleus; GO:0043565,sequence-specific DNA binding; GO:1901002,positive regulation of response to salt stress; GO:1902584,positive regulation of response to water deprivation; GO:0045893,positive regulation of transcription, DNA-templated; GO:0006351,transcription, DNA-templated	--	At2g17040	ref|XP_006422477.1|	NAC22_ORYSJ,RecName: Full=NAC domain-containing protein 22 {ECO:0000303|PubMed:15029955}; Short=ONAC022 {ECO:0000303|PubMed:15029955};	V4S5S1_9ROSI,SubName: Full=Uncharacterized protein {ECO:0000313|EMBL:ESR35717.1};
Cs7g10740	274	1511	6.08681	5.87434	6.19919	40.3188	35.3142	31.2568	2.465	1.13019e-51	1.39571e-48	up	chr7	6971084	6972813	+	1730	protein_coding	GO:0009535,chloroplast thylakoid membrane; GO:0016021,integral component of membrane; GO:0009522,photosystem I; GO:0009523,photosystem II; GO:0016168,chlorophyll binding; GO:0046872,metal ion binding; GO:0009765,photosynthesis, light harvesting; GO:0018298,protein-chromophore linkage	K08908: LHCA2; light-harvesting complex I chlorophyll a/b binding protein 2	At3g61470	dbj|GAY44111.1|	CB12_PETHY,RecName: Full=Chlorophyll a-b binding protein, chloroplastic; AltName: Full=LHCI type II CAB; Flags: Precursor;	A0A2H5NVS9_CITUN,SubName: Full=Uncharacterized protein {ECO:0000313|EMBL:GAY44111.1};
Cs5g27460	68	533	2.17016	2.05122	1.85181	13.6233	17.9445	16.3499	2.963	2.36172e-51	2.74502e-48	up	chr5	30043544	30045587	+	2044	protein_coding	GO:0009507,chloroplast; GO:0009941,chloroplast envelope; GO:0009706,chloroplast inner membrane; GO:0009535,chloroplast thylakoid membrane; GO:0005886,plasma membrane; GO:0005773,vacuole; GO:0016491,oxidoreductase activity	K18980: EO, FaQR; 2-methylene-furan-3-one reductase [EC:1.3.1.105]	At4g13010	gb|KDO66022.1|	QORH_ARATH,RecName: Full=Chloroplast envelope quinone oxidoreductase homolog {ECO:0000303|PubMed:20424175}; Short=ceQORH {ECO:0000303|PubMed:20424175}; EC=1.3.1.- {ECO:0000269|PubMed:26678323};	A0A067FRC6_CITSI,SubName: Full=Uncharacterized protein {ECO:0000313|EMBL:KDO66022.1}; Flags: Fragment;
Cs2g20200	194	3015	7.11306	6.91939	6.4707	100.363	160.462	79.6282	3.958	3.14778e-51	3.45539e-48	up	chr2	17063562	17064648	-	1087	protein_coding	--	--	--	ref|XP_006469560.1|	--	A0A2H5PLI5_CITUN,SubName: Full=Uncharacterized protein {ECO:0000313|EMBL:GAY53202.1};
orange1.1t01712	373	16	16.4421	15.1296	19.3541	0.829079	1.00072	0.542678	-4.493	9.40548e-51	9.7812e-48	down	chrUn	27662273	27662990	+	718	protein_coding	GO:0005634,nucleus; GO:0003677,DNA binding; GO:0003700,DNA-binding transcription factor activity; GO:0046983,protein dimerization activity; GO:0030154,cell differentiation; GO:2000280,regulation of root development; GO:0006355,regulation of transcription, DNA-templated; GO:0006351,transcription, DNA-templated	--	At2g47270	ref|XP_006444537.1|	BH151_ARATH,RecName: Full=Transcription factor UPBEAT1; AltName: Full=Basic helix-loop-helix protein 151; Short=AtbHLH151; Short=bHLH 151; AltName: Full=Transcription factor EN 146; AltName: Full=Transcription factor bHLH151; AltName: Full=bHLH transcription factor bHLH151;	V4TW78_9ROSI,SubName: Full=Uncharacterized protein {ECO:0000313|EMBL:ESR57777.1};
Cs2g06630	2562	402	42.6622	45.9728	46.302	9.18435	6.57459	7.36044	-2.672	1.89309e-50	1.87027e-47	down	chr2	3825465	3828649	-	3185	protein_coding	GO:0008441,3'(2'),5'-bisphosphate nucleotidase activity; GO:0046872,metal ion binding; GO:0046854,phosphatidylinositol phosphorylation; GO:0006790,sulfur compound metabolic process	K01082: cysQ, MET22, BPNT1; 3'(2'), 5'-bisphosphate nucleotidase [EC:3.1.3.7]	At5g54390	ref|XP_006467873.1|	DPNPH_ARATH,RecName: Full=PAP-specific phosphatase HAL2-like; AltName: Full=3'(2'),5'-bisphosphate nucleotidase; EC=3.1.3.7; AltName: Full=3'(2'),5-bisphosphonucleoside 3'(2')-phosphohydrolase; AltName: Full=DPNPase; AltName: Full=Halotolerance protein;	A0A067GKE9_CITSI,SubName: Full=Uncharacterized protein {ECO:0000313|EMBL:KDO75791.1};
Cs4g18540	43	853	1.22894	1.04218	1.25648	28.0413	29.5163	16.2927	4.303	1.20727e-48	1.13593e-45	up	chr4	18107956	18109439	+	1484	protein_coding	GO:0016021,integral component of membrane; GO:0005886,plasma membrane; GO:0005524,ATP binding; GO:0030246,carbohydrate binding; GO:0004674,protein serine/threonine kinase activity	--	At5g06740	ref|XP_006450832.1|	LRKS5_ARATH,RecName: Full=Probable L-type lectin-domain containing receptor kinase S.5; Short=LecRK-S.5; EC=2.7.11.1; Flags: Precursor;	A0A2H5PZ56_CITUN,SubName: Full=Uncharacterized protein {ECO:0000313|EMBL:GAY57667.1};
Cs8g08710	365	4904	6.4741	4.84259	6.15082	112.793	98.7244	50.8116	3.749	7.15657e-48	6.42757e-45	up	chr8	7009796	7012519	+	2724	protein_coding	GO:0048046,apoplast; GO:0009507,chloroplast; GO:0009941,chloroplast envelope; GO:0009570,chloroplast stroma; GO:0016020,membrane; GO:0010287,plastoglobule; GO:0009579,thylakoid; GO:0004332,fructose-bisphosphate aldolase activity; GO:0006094,gluconeogenesis; GO:0006096,glycolytic process; GO:0009737,response to abscisic acid; GO:0046686,response to cadmium ion	K01623: ALDO; fructose-bisphosphate aldolase, class I [EC:4.1.2.13]	At2g01140	ref|XP_006487372.1|	ALFP2_ARATH,RecName: Full=Fructose-bisphosphate aldolase 2, chloroplastic {ECO:0000305}; Short=AtFBA2 {ECO:0000303|PubMed:22561114}; EC=4.1.2.13 {ECO:0000305}; Flags: Precursor;	A0A067EG44_CITSI,RecName: Full=Fructose-bisphosphate aldolase {ECO:0000256|RuleBase:RU003994, ECO:0000256|SAAS:SAAS00336718}; EC=4.1.2.13 {ECO:0000256|RuleBase:RU003994, ECO:0000256|SAAS:SAAS00336718};
Cs5g24700	823	50	47.4751	75.1448	46.7946	3.78899	3.59957	3.69584	-4.027	8.18167e-47	7.02876e-44	down	chr5	27511744	27512258	+	515	protein_coding	--	--	At1g05830_2	ref|XP_006443150.1|	Y1583_ARATH,RecName: Full=Uncharacterized protein At1g05835; Flags: Precursor;	V4TXD7_9ROSI,SubName: Full=Uncharacterized protein {ECO:0000313|EMBL:ESR56390.1};
Cs6g21240	124	766	1.60156	1.39253	1.5869	10.7103	8.83308	10.4386	2.627	1.67864e-46	1.38201e-43	up	chr6	20447002	20449659	-	2658	protein_coding	GO:0005634,nucleus; GO:0003677,DNA binding; GO:0046872,metal ion binding; GO:0042803,protein homodimerization activity; GO:0043565,sequence-specific DNA binding; GO:0044212,transcription regulatory region DNA binding; GO:0019760,glucosinolate metabolic process; GO:0006355,regulation of transcription, DNA-templated; GO:0006351,transcription, DNA-templated	--	At3g28920	ref|XP_006482594.1|	ZHD9_ARATH,RecName: Full=Zinc-finger homeodomain protein 9; Short=AtZHD9; AltName: Full=Homeobox protein 34; Short=AtHB-34;	A0A067FYZ3_CITSI,SubName: Full=Uncharacterized protein {ECO:0000313|EMBL:KDO72568.1};
Cs7g09900	40	432	1.00189	0.90735	1.11443	12.4684	12.5099	9.69821	3.438	6.77521e-46	5.35486e-43	up	chr7	6352140	6353438	+	1299	protein_coding	GO:0009535,chloroplast thylakoid membrane; GO:0016021,integral component of membrane; GO:0009523,photosystem II; GO:0030145,manganese ion binding; GO:0015979,photosynthesis	K02723: psbY; photosystem II PsbY protein	At1g67740	ref|XP_006484003.1|	PSBY_SPIOL,RecName: Full=Photosystem II core complex proteins psbY, chloroplastic; AltName: Full=L-arginine-metabolizing enzyme; Short=L-AME; Contains: RecName: Full=Photosystem II protein psbY-1, chloroplastic; AltName: Full=psbY-A1; Contains: RecName: Full=Photosystem II protein psbY-2, chloroplastic; AltName: Full=psbY-A2; Flags: Precursor;	V4SU74_9ROSI,SubName: Full=Uncharacterized protein {ECO:0000313|EMBL:ESR51408.1};
Cs8g14810	154	1822	1.53294	1.38012	0.988261	16.4882	14.7805	10.9589	3.563	1.20964e-45	9.19278e-43	up	chr8	17920600	17936451	-	15852	protein_coding	GO:0016021,integral component of membrane	--	At1g74190	ref|XP_015388732.1|	RLP15_ARATH,RecName: Full=Receptor-like protein 15 {ECO:0000303|PubMed:18434605}; Short=AtRLP15 {ECO:0000303|PubMed:18434605}; Flags: Precursor;	A0A067DPB9_CITSI,SubName: Full=Uncharacterized protein {ECO:0000313|EMBL:KDO40867.1};
orange1.1t01548	13	872	0.20854	0.135696	0.064912	9.80263	12.7395	5.80645	6.008	1.79291e-45	1.31208e-42	up	chrUn	26198096	26201396	-	3301	protein_coding	GO:0016021,integral component of membrane; GO:0005886,plasma membrane; GO:0005524,ATP binding; GO:0004674,protein serine/threonine kinase activity	K13428: EFR; LRR receptor-like serine/threonine-protein kinase EFR [EC:2.7.11.1]	At5g20480	ref|XP_006492201.1|	Y3475_ARATH,RecName: Full=Probable LRR receptor-like serine/threonine-protein kinase At3g47570; EC=2.7.11.1; Flags: Precursor;	A0A2H5QSH9_CITUN,SubName: Full=Uncharacterized protein {ECO:0000313|EMBL:GAY67543.1};
Cs2g14490	75	1008	0.859077	0.943135	1.51538	12.5565	18.2322	15.9496	3.755	1.22061e-44	8.6136e-42	up	chr2	11290045	11292396	-	2352	protein_coding	GO:0009507,chloroplast; GO:0009941,chloroplast envelope; GO:0009570,chloroplast stroma; GO:0098807,chloroplast thylakoid membrane protein complex; GO:0071482,cellular response to light stimulus; GO:0007623,circadian rhythm	--	At3g26740	ref|XP_006468888.1|	LIRP1_ARATH,RecName: Full=Light-regulated protein 1, chloroplastic {ECO:0000303|PubMed:8932388}; AltName: Full=Protein CCR-LIKE, chloroplastic {ECO:0000303|PubMed:16055688}; Flags: Precursor;	A0A2H5Q4K0_CITUN,SubName: Full=Uncharacterized protein {ECO:0000313|EMBL:GAY59205.1};
Cs2g07330	88	722	2.13367	1.9361	2.23621	22.0655	15.5516	16.838	3.031	3.50046e-43	2.38502e-40	up	chr2	4362604	4364172	-	1569	protein_coding	GO:0009535,chloroplast thylakoid membrane; GO:0019898,extrinsic component of membrane; GO:0009654,photosystem II oxygen evolving complex; GO:0005509,calcium ion binding; GO:0015979,photosynthesis	K08901: psbQ; photosystem II oxygen-evolving enhancer protein 3	At4g05180	ref|XP_006467954.1|	PSBQ_SPIOL,RecName: Full=Oxygen-evolving enhancer protein 3, chloroplastic; Short=OEE3; AltName: Full=16 kDa subunit of oxygen evolving system of photosystem II; AltName: Full=OEC 16 kDa subunit; Flags: Precursor;	A0A067GJW2_CITSI,SubName: Full=Uncharacterized protein {ECO:0000313|EMBL:KDO75611.1};
Cs3g10010	165	1445	1.7019	1.34747	1.86576	12.4557	14.5276	9.2676	3.132	3.9045e-43	2.57163e-40	up	chr3	14186181	14190158	+	3978	protein_coding	GO:0016021,integral component of membrane	--	At1g74190	ref|XP_006489882.1|	RLP15_ARATH,RecName: Full=Receptor-like protein 15 {ECO:0000303|PubMed:18434605}; Short=AtRLP15 {ECO:0000303|PubMed:18434605}; Flags: Precursor;	A0A2H5Q775_CITUN,SubName: Full=Uncharacterized protein {ECO:0000313|EMBL:GAY60443.1};
Cs3g09100	149	1087	4.45847	4.01276	5.48319	33.4023	43.6836	30.8148	2.861	6.3561e-43	4.0513e-40	up	chr3	12896729	12898459	+	1731	protein_coding	GO:0016020,membrane; GO:0020037,heme binding; GO:0005506,iron ion binding; GO:0016709,oxidoreductase activity, acting on paired donors, with incorporation or reduction of molecular oxygen, NAD(P)H as one donor, and incorporation of one atom of oxygen; GO:0044550,secondary metabolite biosynthetic process	K00512: CYP17A; steroid 17alpha-monooxygenase / 17alpha-hydroxyprogesterone deacetylase [EC:1.14.14.19 1.14.14.32]	At4g31950	ref|XP_006432711.1|	C82A4_SOYBN,RecName: Full=Cytochrome P450 82A4; EC=1.14.-.-; AltName: Full=Cytochrome P450 CP9;	V4T8P8_9ROSI,SubName: Full=Uncharacterized protein {ECO:0000313|EMBL:ESR45951.1}; Flags: Fragment;
Cs7g14760	77	691	1.1041	1.16149	0.869289	9.77077	11.9798	8.12216	3.173	2.91579e-41	1.80041e-38	up	chr7	10460990	10464452	+	3463	protein_coding	GO:0005622,intracellular; GO:0005886,plasma membrane; GO:0004435,phosphatidylinositol phospholipase C activity; GO:0004629,phospholipase C activity; GO:0004871,NA; GO:0042742,defense response to bacterium; GO:0009553,embryo sac development; GO:0048437,floral organ development; GO:0035556,intracellular signal transduction; GO:0016042,lipid catabolic process; GO:0009556,microsporogenesis; GO:001060…	K05857: PLCD; phosphatidylinositol phospholipase C, delta [EC:3.1.4.11]	At3g08510	ref|XP_006484628.1|	PLCD2_ARATH,RecName: Full=Phosphoinositide phospholipase C 2; EC=3.1.4.11; AltName: Full=Phosphoinositide phospholipase PLC2; Short=AtPLC2; Short=PI-PLC2;	A0A2H5NT45_CITUN,SubName: Full=Uncharacterized protein {ECO:0000313|EMBL:GAY43300.1};
Cs8g14800	238	1460	1.84299	1.55012	1.7707	13.0932	15.3581	11.8997	2.618	3.83307e-41	2.29508e-38	up	chr8	17900233	17903295	-	3063	protein_coding	GO:0016021,integral component of membrane; GO:0042742,defense response to bacterium	--	--	gb|KDO38165.1|	RLP1_ARATH,RecName: Full=Receptor-like protein 1 {ECO:0000303|PubMed:18434605}; Short=AtRLP1 {ECO:0000303|PubMed:18434605}; AltName: Full=Receptor of eMax {ECO:0000303|PubMed:23898033}; Flags: Precursor;	A0A067D9G2_CITSI,SubName: Full=Uncharacterized protein {ECO:0000313|EMBL:KDO38165.1};
Cs5g29870	3389	118	94.5955	40.5129	110.635	4.06749	3.19131	1.96037	-4.844	1.15391e-40	6.7059e-38	down	chr5	31872174	31873500	-	1327	protein_coding	GO:0005634,nucleus; GO:0003677,DNA binding; GO:0003700,DNA-binding transcription factor activity; GO:0006952,defense response; GO:0009873,ethylene-activated signaling pathway; GO:0009867,jasmonic acid mediated signaling pathway; GO:0006351,transcription, DNA-templated	K14516: ERF1; ethylene-responsive transcription factor 1	At3g23240	ref|XP_006443850.1|	ERF92_ARATH,RecName: Full=Ethylene-responsive transcription factor 1B; Short=AtERF1B; AltName: Full=Ethylene-responsive element-binding factor 1B; Short=EREBP-1B;	V4TZ95_9ROSI,SubName: Full=Uncharacterized protein {ECO:0000313|EMBL:ESR57090.1};
Cs9g14590	111	1068	1.7814	1.40611	2.1179	17.7733	18.5613	13.1166	3.262	1.97801e-40	1.11667e-37	up	chr9	13998339	14003137	-	4799	protein_coding	GO:0016021,integral component of membrane; GO:0005775,vacuolar lumen; GO:0004575,sucrose alpha-glucosidase activity; GO:0005975,carbohydrate metabolic process	K01193: INV, sacA; beta-fructofuranosidase [EC:3.2.1.26]	At1g12240	ref|NP_001275874.1|	INVB_DAUCA,RecName: Full=Beta-fructofuranosidase, soluble isoenzyme I; EC=3.2.1.26; AltName: Full=Invertase; AltName: Full=Saccharase; AltName: Full=Sucrose hydrolase; Flags: Precursor;	Q05JI1_CITSI,SubName: Full=Beta-fructofuranosidase {ECO:0000313|EMBL:BAF34363.1}; EC=3.2.1.26 {ECO:0000313|EMBL:BAF34363.1};
Cs5g06570	3017	56	29.4441	97.3492	53.69	1.55023	0.712437	1.29789	-5.744	8.37682e-40	4.59771e-37	down	chr5	4064768	4066699	+	1932	protein_coding	GO:0031410,cytoplasmic vesicle; GO:0008234,cysteine-type peptidase activity	K16292: CEP, CYSEP; KDEL-tailed cysteine endopeptidase [EC:3.4.22.-]	At5g50260	gb|KDO69418.1|	CYSEP_RICCO,RecName: Full=Vignain; EC=3.4.22.-; AltName: Full=Cysteine endopeptidase; Flags: Precursor;	A0A067FPW8_CITSI,SubName: Full=Uncharacterized protein {ECO:0000313|EMBL:KDO69418.1};
Cs1g18710	451	38	11.3098	10.9017	6.29209	0.963283	0.957273	1.14423	-3.586	1.93029e-39	1.03082e-36	down	chr1	21649228	21650305	-	1078	protein_coding	GO:0030246,carbohydrate binding	--	At1g73040	gb|KDO58671.1|	JAL19_ARATH,RecName: Full=Jacalin-related lectin 19;	A0A067F685_CITSI,SubName: Full=Uncharacterized protein {ECO:0000313|EMBL:KDO58671.1}; Flags: Fragment;
Cs2g07420	65	530	0.691155	0.892329	0.955008	7.16018	8.58282	6.35695	3.033	6.29321e-39	3.2723e-36	up	chr2	4427077	4430373	+	3297	protein_coding	GO:0016021,integral component of membrane; GO:0005886,plasma membrane; GO:0005524,ATP binding; GO:0004674,protein serine/threonine kinase activity; GO:0042742,defense response to bacterium; GO:0006468,protein phosphorylation	--	At4g11460	ref|XP_006467961.1|	CRK35_ARATH,RecName: Full=Putative cysteine-rich receptor-like protein kinase 35; Short=Cysteine-rich RLK35; EC=2.7.11.-; Flags: Precursor;	V4UJ70_9ROSI,SubName: Full=Uncharacterized protein {ECO:0000313|EMBL:ESR62361.1};
Cs1g08130	578	14	13.0633	16.4611	7.83799	0.328352	0.496324	0.189575	-5.287	1.96611e-38	9.96113e-36	down	chr1	8665756	8667489	+	1734	protein_coding	--	--	At3g15110	ref|XP_006451767.1|	--	A0A2H5PU30_CITUN,SubName: Full=Uncharacterized protein {ECO:0000313|EMBL:GAY55852.1};
Cs9g16640	8892	766	97.0843	109.166	71.5209	5.85577	11.4623	8.48846	-3.536	2.7628e-38	1.36475e-35	down	chr9	16122313	16125504	+	3192	protein_coding	GO:0043231,intracellular membrane-bounded organelle; GO:0046527,glucosyltransferase activity; GO:0080043,quercetin 3-O-glucosyltransferase activity; GO:0080044,quercetin 7-O-glucosyltransferase activity; GO:0052640,salicylic acid glucosyltransferase (glucoside-forming) activity; GO:0006952,defense response; GO:0010150,leaf senescence; GO:0008152,metabolic process; GO:0002239,response to oomycetes	--	At3g11340	ref|XP_006490300.2|	U76B1_ARATH,RecName: Full=UDP-glycosyltransferase 76B1 {ECO:0000305}; EC=2.4.1.- {ECO:0000305};	V4RLI1_9ROSI,SubName: Full=Uncharacterized protein {ECO:0000313|EMBL:ESR35068.1};
Cs4g04730	35	453	0.383851	0.546042	0.213428	5.98392	5.92915	5.154	3.681	7.4837e-38	3.60659e-35	up	chr4	2798809	2806448	-	7640	protein_coding	GO:0005773,vacuole; GO:0016871,cycloartenol synthase activity; GO:0019745,pentacyclic triterpenoid biosynthetic process; GO:0009555,pollen development; GO:0010027,thylakoid membrane organization	K01853: CAS1; cycloartenol synthase [EC:5.4.99.8]	At2g07050	ref|XP_006474339.1|	CAS1_ARATH,RecName: Full=Cycloartenol synthase; Short=AtCYC; EC=5.4.99.8; AltName: Full=2,3-epoxysqualene--cycloartenol cyclase;	V4U0P4_9ROSI,RecName: Full=Terpene cyclase/mutase family member {ECO:0000256|RuleBase:RU362003}; EC=5.4.99.- {ECO:0000256|RuleBase:RU362003};
Cs8g03480	108	672	3.16953	2.13002	4.14375	20.2625	18.4543	16.5779	2.623	6.05974e-37	2.85082e-34	up	chr8	1661486	1666286	+	4801	protein_coding	GO:0048046,apoplast; GO:0005618,cell wall; GO:0006952,defense response; GO:0010266,response to vitamin B1; GO:0009414,response to water deprivation; GO:0009627,systemic acquired resistance	--	At2g14610	gb|KDP36354.1|	PR1_ARATH,RecName: Full=Pathogenesis-related protein 1; Short=PR-1; Flags: Precursor;	F6HBL1_VITVI,SubName: Full=Uncharacterized protein {ECO:0000313|EMBL:CCB49610.1};
Cs2g03270	2102	64	27.2665	42.254	17.2516	1.42341	0.809415	0.583367	-5.034	1.7156e-36	7.8834e-34	down	chr2	1459965	1462341	-	2377	protein_coding	GO:0009535,chloroplast thylakoid membrane; GO:0045549,9-cis-epoxycarotenoid dioxygenase activity; GO:0046872,metal ion binding; GO:0009688,abscisic acid biosynthetic process	K09840: NCED; 9-cis-epoxycarotenoid dioxygenase [EC:1.13.11.51]	At1g30100	gb|KDO78199.1|	NCED1_PHAVU,RecName: Full=9-cis-epoxycarotenoid dioxygenase NCED1, chloroplastic; EC=1.13.11.51; AltName: Full=PvNCED1; Flags: Precursor;	A0A067GF33_CITSI,SubName: Full=Uncharacterized protein {ECO:0000313|EMBL:KDO78199.1};
Cs1g25530	2165	228	40.4917	29.4078	52.2724	5.85697	4.15313	3.60354	-3.246	3.39686e-36	1.52542e-33	down	chr1	27845510	27847907	+	2398	protein_coding	GO:0009682,induced systemic resistance; GO:0009617,response to bacterium; GO:0009723,response to ethylene	--	At4g36010	ref|XP_006466956.1|	THLP1_ARATH,RecName: Full=Thaumatin-like protein 1 {ECO:0000303|PubMed:15988566}; Short=AtTLP1 {ECO:0000303|PubMed:15988566}; Flags: Precursor;	V4SIQ5_9ROSI,SubName: Full=Uncharacterized protein {ECO:0000313|EMBL:ESR38690.1};
orange1.1t03038	302	3538	9.42167	13.7645	10.1773	123.873	88.8731	171.639	3.549	3.52764e-36	1.54895e-33	up	chrUn	47316095	47317671	+	1577	protein_coding	GO:0016491,oxidoreductase activity	K08081: TR1; tropinone reductase I [EC:1.1.1.206]	At5g06060	ref|XP_006493570.1|	TRNH_DATST,RecName: Full=Tropinone reductase homolog; EC=1.1.1.-; AltName: Full=P29X;	A0A2H5P6B4_CITUN,SubName: Full=Uncharacterized protein {ECO:0000313|EMBL:GAY47878.1};
Cs5g02430	556	3	20.6777	28.8139	12.1972	0.078434	0.065016	0.159992	-7.777	1.5834e-35	6.80139e-33	down	chr5	1073241	1074210	+	970	protein_coding	--	--	--	ref|XP_006476399.1|	--	A0A2H5NGE6_CITUN,SubName: Full=Uncharacterized protein {ECO:0000313|EMBL:GAY39263.1};
Cs9g09720	2245	571	50.3431	54.8449	44.2125	14.1111	14.012	12.1701	-1.974	1.82468e-35	7.67105e-33	down	chr9	6984602	6986067	+	1466	protein_coding	--	--	At5g44060	ref|XP_006489678.1|	--	A0A067ES81_CITSI,SubName: Full=Uncharacterized protein {ECO:0000313|EMBL:KDO54077.1};
Cs4g05910	38	591	1.07151	0.477828	0.699368	11.3222	16.2632	9.82275	3.963	9.4729e-35	3.89948e-32	up	chr4	3605642	3607287	-	1646	protein_coding	GO:0016021,integral component of membrane; GO:0005886,plasma membrane; GO:0045087,innate immune response; GO:0009751,response to salicylic acid	K15503: ANKRD44; serine/threonine-protein phosphatase 6 regulatory ankyrin repeat subunit B	At5g51160	ref|XP_006474463.1|	BAD1_ARATH,RecName: Full=Ankyrin repeat-containing protein BDA1 {ECO:0000305}; AltName: Full=Protein BIAN DA 1 {ECO:0000303|PubMed:22740615};	F8WLA2_CITUN,SubName: Full=Ankyrin repeat family protein {ECO:0000313|EMBL:BAK61847.1};
Cs1g18380	2335	171	0.008798	0.006127	0.007184	2.03548	1.65597	1.21944	-3.769	5.62679e-34	2.26898e-31	down	chr1	21361103	21365241	+	4139	protein_coding	GO:0043531,ADP binding; GO:0005524,ATP binding; GO:0006952,defense response	--	At3g14470	ref|XP_006466045.1|	RGA1_SOLBU,RecName: Full=Putative disease resistance protein RGA1; AltName: Full=RGA3-blb;	A0A067FD94_CITSI,SubName: Full=Uncharacterized protein {ECO:0000313|EMBL:KDO65298.1};
Cs5g25930	2900	602	45.8143	62.5351	45.1492	11.074	12.147	10.172	-2.267	8.39895e-34	3.3191e-31	down	chr5	28844919	28848344	+	3426	protein_coding	GO:0005789,endoplasmic reticulum membrane; GO:0016021,integral component of membrane; GO:0031090,organelle membrane; GO:0020037,heme binding; GO:0005506,iron ion binding; GO:0004497,monooxygenase activity; GO:0016705,oxidoreductase activity, acting on paired donors, with incorporation or reduction of molecular oxygen; GO:0009835,fruit ripening	K20617: CYP71A; cytochrome P450 family 71 subfamily A	At4g31500	gb|KDO35932.1|	C71A1_PERAE,RecName: Full=Cytochrome P450 71A1; EC=1.14.-.-; AltName: Full=ARP-2; AltName: Full=CYPLXXIA1;	A0A067DA99_CITSI,SubName: Full=Uncharacterized protein {ECO:0000313|EMBL:KDO35932.1}; Flags: Fragment;
orange1.1t03339	561	18	14.4804	8.68542	17.6064	0.5747	0.617822	0.185778	-4.968	1.20416e-33	4.66528e-31	down	chrUn	51325462	51327215	+	1754	protein_coding	--	--	At5g24600	ref|XP_006493847.1|	--	A0A067D880_CITSI,SubName: Full=Uncharacterized protein {ECO:0000313|EMBL:KDO39058.1};
Cs2g09850	1096	27	49.8212	15.98	38.5624	0.63036	0.743237	1.40612	-5.353	1.55449e-33	5.89922e-31	down	chr2	7278524	7279528	-	1005	protein_coding	--	K01054: MGLL; acylglycerol lipase [EC:3.1.1.23]	At5g14980	dbj|GAY33936.1|	--	A0A2H5N118_CITUN,SubName: Full=Uncharacterized protein {ECO:0000313|EMBL:GAY33936.1};
Cs3g22800	315	1194	9.71725	7.7222	9.32522	38.3211	36.177	32.6476	1.922	1.58236e-33	5.89922e-31	up	chr3	25298711	25300279	-	1569	protein_coding	--	K01061: E3.1.1.45; carboxymethylenebutenolidase [EC:3.1.1.45]	At1g35420	ref|XP_006473242.1|	--	A0A2H5NHF1_CITUN,SubName: Full=Uncharacterized protein {ECO:0000313|EMBL:GAY39609.1};
Cs6g08260	145	906	2.86526	2.69755	3.62591	22.8471	19.0103	16.4297	2.648	1.70431e-33	6.2362e-31	up	chr6	10259180	10261284	-	2105	protein_coding	GO:0009507,chloroplast; GO:0009941,chloroplast envelope; GO:0009534,chloroplast thylakoid; GO:0009535,chloroplast thylakoid membrane; GO:0016021,integral component of membrane; GO:0016020,membrane; GO:0009522,photosystem I; GO:0009523,photosystem II; GO:0010287,plastoglobule; GO:0009579,thylakoid; GO:0016168,chlorophyll binding; GO:0046872,metal ion binding; GO:0031409,pigment binding; GO:0009768…	K08915: LHCB4; light-harvesting complex II chlorophyll a/b binding protein 4	At3g08940	ref|XP_006429356.1|	CB4B_ARATH,RecName: Full=Chlorophyll a-b binding protein CP29.2, chloroplastic; AltName: Full=LHCB4.2; AltName: Full=LHCII protein 4.2; Flags: Precursor;	V4SZB5_9ROSI,RecName: Full=Chlorophyll a-b binding protein, chloroplastic {ECO:0000256|RuleBase:RU363080};
Cs6g07320	11066	1927	290.748	373.654	228.681	55.7587	54.4049	54.7125	-2.522	2.0618e-33	7.40712e-31	down	chr6	9166603	9167820	+	1218	protein_coding	GO:0005737,cytoplasm	K13993: HSP20; HSP20 family protein	At5g59720	ref|XP_006480920.1|	HSP11_SOYBN,RecName: Full=17.3 kDa class I heat shock protein; AltName: Full=HSP 17.3;	V4SP59_9ROSI,SubName: Full=Uncharacterized protein {ECO:0000313|EMBL:ESR42482.1};
Cs9g08430	36	487	1.48199	0.949506	1.29601	13.1435	23.1859	15.1484	3.728	3.23244e-33	1.14053e-30	up	chr9	5653743	5655507	+	1765	protein_coding	--	K15503: ANKRD44; serine/threonine-protein phosphatase 6 regulatory ankyrin repeat subunit B	--	ref|XP_006420111.1|	--	V4S8W9_9ROSI,SubName: Full=Uncharacterized protein {ECO:0000313|EMBL:ESR33351.1};
Cs5g08910	2084	189	44.1458	22.5165	48.4262	3.88148	3.79653	3.26272	-3.466	3.57686e-33	1.23992e-30	down	chr5	5918780	5920552	+	1773	protein_coding	GO:0009505,plant-type cell wall; GO:0004190,aspartic-type endopeptidase activity; GO:0030163,protein catabolic process; GO:0006508,proteolysis	--	At4g16560_1	ref|XP_006477201.1|	ASP63_ARATH,RecName: Full=Probable aspartyl protease At4g16563 {ECO:0000305}; EC=3.4.23.- {ECO:0000305}; Flags: Precursor;	A0A067FE17_CITSI,SubName: Full=Uncharacterized protein {ECO:0000313|EMBL:KDO61461.1};
Cs2g17980	415	5577	10.4254	8.75642	10.1683	101.991	220.182	97.342	3.747	4.95729e-33	1.68881e-30	up	chr2	14718463	14721529	-	3067	protein_coding	GO:0005576,extracellular region; GO:0003993,acid phosphatase activity; GO:0046872,metal ion binding; GO:0016311,dephosphorylation	K14379: ACP5; tartrate-resistant acid phosphatase type 5 [EC:3.1.3.2]	At1g14700	ref|XP_006448085.1|	PPA8_ARATH,RecName: Full=Purple acid phosphatase 8; EC=3.1.3.2; Flags: Precursor;	V4UAZ9_9ROSI,RecName: Full=Purple acid phosphatase {ECO:0000256|PIRNR:PIRNR000898}; EC=3.1.3.2 {ECO:0000256|PIRNR:PIRNR000898};
orange1.1t01599	127	908	1.33893	0.896214	1.13468	7.633	7.6232	10.8673	2.837	5.94165e-33	1.98985e-30	up	chrUn	26659303	26667369	-	8067	protein_coding	GO:0016021,integral component of membrane; GO:0005886,plasma membrane; GO:0005524,ATP binding; GO:0004674,protein serine/threonine kinase activity	--	At1g07650	ref|XP_006492254.2|	Y1765_ARATH,RecName: Full=Probable LRR receptor-like serine/threonine-protein kinase At1g07650; EC=2.7.11.1; Flags: Precursor;	A0A2H5PHF1_CITUN,SubName: Full=Uncharacterized protein {ECO:0000313|EMBL:GAY51760.1};
Cs9g05680	30	1206	0.392328	0.367623	0.460695	23.0683	23.7476	6.58527	5.336	2.43473e-32	8.01799e-30	up	chr9	3354090	3359660	+	5571	protein_coding	GO:0009507,chloroplast; GO:0005524,ATP binding; GO:0004356,glutamate-ammonia ligase activity; GO:0006542,glutamine biosynthetic process	K01915: glnA, GLUL; glutamine synthetase [EC:6.3.1.2]	At5g35630	ref|XP_006419778.1|	GLNA2_DAUCA,RecName: Full=Glutamine synthetase, chloroplastic; EC=6.3.1.2; AltName: Full=GS2; AltName: Full=Glutamate--ammonia ligase; Flags: Precursor;	V4RGG2_9ROSI,RecName: Full=Glutamine synthetase {ECO:0000256|RuleBase:RU004356}; EC=6.3.1.2 {ECO:0000256|RuleBase:RU004356};
Cs7g07070	218	17	4.07939	4.97207	3.97738	0.449992	0.435033	0.390531	-3.676	2.48772e-32	8.05818e-30	down	chr7	4210505	4212112	-	1608	protein_coding	GO:0005887,integral component of plasma membrane; GO:0005516,calmodulin binding; GO:0030552,cAMP binding; GO:0030553,cGMP binding; GO:0005249,voltage-gated potassium channel activity; GO:0042391,regulation of membrane potential	--	At2g24610	ref|XP_006450204.1|	CNG14_ARATH,RecName: Full=Probable cyclic nucleotide-gated ion channel 14; AltName: Full=Cyclic nucleotide- and calmodulin-regulated ion channel 14;	V4WAR4_9ROSI,SubName: Full=Uncharacterized protein {ECO:0000313|EMBL:ESR63444.1};
Cs1g04220	19	789	0.411331	0.394743	0.328432	7.96998	14.9621	27.756	5.434	3.06146e-32	9.75667e-30	up	chr1	3625023	3626738	-	1716	protein_coding	GO:0005783,endoplasmic reticulum; GO:0016021,integral component of membrane; GO:0016020,membrane; GO:0005739,mitochondrion; GO:0005886,plasma membrane; GO:0020037,heme binding; GO:0005506,iron ion binding; GO:0016709,oxidoreductase activity, acting on paired donors, with incorporation or reduction of molecular oxygen, NAD(P)H as one donor, and incorporation of one atom of oxygen; GO:0048830,adven…	K20617: CYP71A; cytochrome P450 family 71 subfamily A	At4g31500	ref|XP_006427939.1|	C83B1_ARATH,RecName: Full=Cytochrome P450 83B1; EC=1.14.14.45 {ECO:0000269|PubMed:12970475}; AltName: Full=Protein ALTERED TRYPTOPHAN REGULATION 4; AltName: Full=Protein RED ELONGATED 1; AltName: Full=Protein SUPERROOT 2;	V4UNZ9_9ROSI,SubName: Full=Uncharacterized protein {ECO:0000313|EMBL:ESR41179.1};
orange1.1t03683	10588	3283	193.135	38.869	207.83	64.7721	74.9485	56.0236	-1.689	6.74462e-32	2.11535e-29	down	chrUn	56489144	56491518	+	2375	protein_coding	--	--	At1g05870	ref|XP_006443074.1|	--	A0A067DKT5_CITSI,SubName: Full=Uncharacterized protein {ECO:0000313|EMBL:KDO43498.1};
Cs5g11280	55	764	0.509081	0.832948	0.809892	6.59631	11.0756	13.4057	3.794	1.13175e-31	3.4941e-29	up	chr5	8427817	8431262	-	3446	protein_coding	GO:0042803,protein homodimerization activity; GO:0043621,protein self-association; GO:0010088,phloem development	--	At3g01680	ref|XP_006477599.1|	SEOB_ARATH,RecName: Full=Protein SIEVE ELEMENT OCCLUSION B {ECO:0000303|PubMed:20932300}; Short=AtSEOb {ECO:0000303|PubMed:20932300}; AltName: Full=Protein SIEVE ELEMENT OCCLUSION-RELATED 1 {ECO:0000303|PubMed:22470058}; Short=AtSEOR1 {ECO:0000303|PubMed:22470058};	V4TKI2_9ROSI,SubName: Full=Uncharacterized protein {ECO:0000313|EMBL:ESR53912.1};
Cs2g28370	1701	81	36.0561	29.9247	40.0338	3.07651	1.10776	1.1046	-4.402	3.17168e-31	9.64142e-29	down	chr2	28067799	28069373	+	1575	protein_coding	GO:0043231,intracellular membrane-bounded organelle; GO:0080043,quercetin 3-O-glucosyltransferase activity; GO:0080044,quercetin 7-O-glucosyltransferase activity; GO:0008152,metabolic process	K13496: UGT73C; UDP-glucosyl transferase 73C [EC:2.4.1.-]	At2g16890	ref|XP_006470360.1|	U90A1_ARATH,RecName: Full=UDP-glycosyltransferase 90A1; EC=2.4.1.-;	A0A2H5P363_CITUN,SubName: Full=Uncharacterized protein {ECO:0000313|EMBL:GAY46721.1};
Cs3g21730	367	2178	9.59668	6.59793	7.19554	43.8293	61.0738	42.6226	2.567	4.18394e-31	1.25258e-28	up	chr3	24555950	24559647	+	3698	protein_coding	GO:0005618,cell wall; GO:0005576,extracellular region; GO:0016020,membrane; GO:0009505,plant-type cell wall; GO:0009506,plasmodesma; GO:0005773,vacuole; GO:0020037,heme binding; GO:0046872,metal ion binding; GO:0004601,peroxidase activity; GO:0042744,hydrogen peroxide catabolic process; GO:0009664,plant-type cell wall organization; GO:0006979,response to oxidative stress	K00430: E1.11.1.7; peroxidase [EC:1.11.1.7]	At1g71695	ref|XP_006473096.1|	PER12_ARATH,RecName: Full=Peroxidase 12; Short=Atperox P12; EC=1.11.1.7; AltName: Full=ATP4a; AltName: Full=PRXR6; Flags: Precursor;	V4V6S4_9ROSI,RecName: Full=Peroxidase {ECO:0000256|RuleBase:RU362060, ECO:0000256|SAAS:SAAS00709852}; EC=1.11.1.7 {ECO:0000256|RuleBase:RU362060, ECO:0000256|SAAS:SAAS00709852};
Cs9g18660	7459	1498	55.1303	39.505	56.7573	8.89226	11.7999	11.5011	-2.316	1.1655e-30	3.43717e-28	down	chr9	17784781	17791421	+	6641	protein_coding	GO:0016021,integral component of membrane; GO:0000325,plant-type vacuole; GO:0005774,vacuolar membrane; GO:0005524,ATP binding; GO:0042626,ATPase activity, coupled to transmembrane movement of substances; GO:0008559,xenobiotic transmembrane transporting ATPase activity; GO:0055085,transmembrane transport	K05666: ABCC2; ATP-binding cassette, subfamily C (CFTR/MRP), member 2	At3g59140	ref|XP_006490591.1|	AB10C_ARATH,RecName: Full=ABC transporter C family member 10; Short=ABC transporter ABCC.10; Short=AtABCC10; EC=3.6.3.44; AltName: Full=ATP-energized glutathione S-conjugate pump 14; AltName: Full=Glutathione S-conjugate-transporting ATPase 14; AltName: Full=Multidrug resistance-associated protein 14;	V4S922_9ROSI,SubName: Full=Uncharacterized protein {ECO:0000313|EMBL:ESR35335.1};
Cs6g07830	40714	10286	708.668	600.718	666.662	193.832	195.548	140.587	-1.985	1.28746e-30	3.74102e-28	down	chr6	9810285	9812297	+	2013	protein_coding	GO:0005737,cytoplasm; GO:0005829,cytosol; GO:0016747,transferase activity, transferring acyl groups other than amino-acyl groups; GO:0010143,cutin biosynthetic process; GO:0051179,localization; GO:0090626,plant epidermis morphogenesis; GO:0010090,trichome morphogenesis	--	At5g01210	ref|XP_006480972.1|	DCR_ARATH,RecName: Full=BAHD acyltransferase DCR; EC=2.3.1.-; AltName: Full=Protein DEFECTIVE IN CUTICULAR RIDGES; AltName: Full=Protein PERMEABLE LEAVES 3;	A0A2H5PEZ1_CITUN,SubName: Full=Uncharacterized protein {ECO:0000313|EMBL:GAY50685.1};
Cs3g25370	1081	155	12.0804	14.3091	9.78486	2.32729	1.55331	1.92718	-2.809	1.51824e-30	4.34766e-28	down	chr3	27017619	27023297	-	5679	protein_coding	GO:0005576,extracellular region; GO:0005615,extracellular space; GO:0019139,cytokinin dehydrogenase activity; GO:0050660,flavin adenine dinucleotide binding; GO:0016614,oxidoreductase activity, acting on CH-OH group of donors; GO:0009823,cytokinin catabolic process	K00279: CKX; cytokinin dehydrogenase [EC:1.5.99.12]	At1g75450	ref|XP_006473567.1|	CKX5_ARATH,RecName: Full=Cytokinin dehydrogenase 5; EC=1.5.99.12; AltName: Full=Cytokinin oxidase 5; Short=AtCKX5; Short=AtCKX6; Short=CKO5; Flags: Precursor;	V4TF65_9ROSI,SubName: Full=Uncharacterized protein {ECO:0000313|EMBL:ESR48311.1};
Cs3g19840	720	2228	17.6248	15.3087	14.9239	55.7942	59.5611	51.4244	1.63	1.60371e-30	4.5268e-28	up	chr3	22999591	23001784	+	2194	protein_coding	GO:0004190,aspartic-type endopeptidase activity	--	At1g44130	ref|XP_006472803.1|	ASP1_ORYSI,RecName: Full=Aspartic proteinase Asp1; Short=OSAP1; Short=OsAsp1; EC=3.4.23.-; AltName: Full=Nucellin-like protein; Flags: Precursor;	A0A2H5PIF5_CITUN,SubName: Full=Uncharacterized protein {ECO:0000313|EMBL:GAY52148.1};
Cs1g25110	230	949	8.41861	8.04546	10.0028	21.1777	23.2779	43.4316	2.044	3.82974e-30	1.0658e-27	up	chr1	27302594	27304263	-	1670	protein_coding	GO:0000786,nucleosome; GO:0005634,nucleus; GO:0003677,DNA binding; GO:0046982,protein heterodimerization activity	K11253: H3; histone H3	At5g10980	ref|XP_006425525.1|	H33_VITVI,RecName: Full=Histone H3.3;	A0A1U8K381_GOSHI,RecName: Full=Histone H3 {ECO:0000256|RuleBase:RU004471};
Cs1g26480	125	488	2.13994	2.34109	2.0424	9.36005	8.97539	8.92417	1.975	4.02197e-30	1.10375e-27	up	chr1	28505912	28508821	-	2910	protein_coding	GO:0005634,nucleus; GO:0005886,plasma membrane; GO:0005524,ATP binding; GO:0004675,transmembrane receptor protein serine/threonine kinase activity; GO:0007166,cell surface receptor signaling pathway; GO:0006952,defense response; GO:0006468,protein phosphorylation	--	At2g17220	ref|XP_006467073.1|	PIX13_ARATH,RecName: Full=Probable serine/threonine-protein kinase PIX13 {ECO:0000305}; EC=2.7.11.1 {ECO:0000305};	V4RUY6_9ROSI,SubName: Full=Uncharacterized protein {ECO:0000313|EMBL:ESR38533.1};
Cs5g06140	328	24	9.81074	8.70848	7.51777	0.369689	0.643866	0.974087	-3.791	6.92044e-30	1.87316e-27	down	chr5	3821330	3822569	+	1240	protein_coding	--	--	--	gb|KDO69478.1|	--	A0A067FQ30_CITSI,SubName: Full=Uncharacterized protein {ECO:0000313|EMBL:KDO69478.1};
Cs9g03160	222	14	11.4855	8.23663	9.84562	0.953381	0.543436	0.480004	-3.996	1.03761e-29	2.77056e-27	down	chr9	1504844	1505585	+	742	protein_coding	--	--	--	ref|XP_006488935.1|	--	A0A2H5PYT7_CITUN,SubName: Full=Uncharacterized protein {ECO:0000313|EMBL:GAY57547.1};
Cs2g31050	765	105	42.9951	46.4036	50.6599	5.05455	5.92439	9.24779	-2.875	1.56639e-29	4.1267e-27	down	chr2	30420100	30420755	+	656	protein_coding	--	--	At4g33550	ref|XP_006470711.1|	--	W8QGA5_CITMA,SubName: Full=Putative mon-specific lipid-transfer protein-like subfamily protein {ECO:0000313|EMBL:AHL43879.1};
Cs3g20570	1375	5354	29.7306	27.58	24.8207	133.511	101.622	103.056	1.961	2.06948e-29	5.38037e-27	up	chr3	23620411	23622058	-	1648	protein_coding	--	--	At1g31130	ref|XP_015384110.1|	--	A0A067H771_CITSI,SubName: Full=Uncharacterized protein {ECO:0000313|EMBL:KDO83562.1};
Cs4g17960	7426	621	48.2372	21.61	55.6558	3.50852	4.19197	3.35546	-3.58	2.30081e-29	5.90412e-27	down	chr4	17585822	17591888	+	6067	protein_coding	GO:0005634,nucleus; GO:0009873,ethylene-activated signaling pathway; GO:0010105,negative regulation of ethylene-activated signaling pathway; GO:0016567,protein ubiquitination; GO:0009723,response to ethylene; GO:0006511,ubiquitin-dependent protein catabolic process	K14515: EBF1_2; EIN3-binding F-box protein	At2g25490	ref|XP_006450916.1|	EBF1_ARATH,RecName: Full=EIN3-binding F-box protein 1; AltName: Full=F-box/LRR-repeat protein 6;	A0A2H5QF53_CITUN,SubName: Full=Uncharacterized protein {ECO:0000313|EMBL:GAY63231.1};
Cs3g06250	367	1948	4.46995	4.6437	3.03062	19.5311	25.2689	21.9854	2.407	2.4396e-29	6.18e-27	up	chr3	8374877	8377885	+	3009	protein_coding	GO:0016021,integral component of membrane; GO:0016020,membrane	--	At1g45616	ref|XP_006432347.1|	RLP6_ARATH,RecName: Full=Receptor like protein 6 {ECO:0000303|PubMed:18434605}; Short=AtRLP6 {ECO:0000303|PubMed:18434605}; Flags: Precursor;	V4SXP9_9ROSI,SubName: Full=Uncharacterized protein {ECO:0000313|EMBL:ESR45587.1};
Cs1g19730	779	147	12.5407	11.7707	14.2654	2.02156	3.22101	2.52337	-2.396	2.47195e-29	6.18268e-27	down	chr1	22939855	22942682	-	2828	protein_coding	GO:0050057,linamarin synthase activity; GO:0006952,defense response; GO:0008152,metabolic process	K21374: UGT85A; 7-deoxyloganetin glucosyltransferase [EC:2.4.1.324]	At1g22360	ref|XP_006466241.1|	UGTK5_MANES,RecName: Full=Linamarin synthase 2 {ECO:0000305}; EC=2.4.1.63 {ECO:0000269|PubMed:21736650}; AltName: Full=Cyanohydrin UDP-glucosyltransferase UGT85K5 {ECO:0000303|PubMed:21736650};	V4UJT5_9ROSI,RecName: Full=Glycosyltransferase {ECO:0000256|RuleBase:RU362057}; EC=2.4.1.- {ECO:0000256|RuleBase:RU362057};
orange1.1t05171	205	10	3.14833	4.68989	4.17596	0.271631	0.154895	0	-4.281	3.44445e-29	8.50736e-27	down	chrUn	84037629	84038569	+	941	protein_coding	--	--	--	dbj|GAY64193.1|	--	A0A2H5QHX6_CITUN,SubName: Full=Uncharacterized protein {ECO:0000313|EMBL:GAY64193.1};
Cs7g05540	207	7	6.33878	7.36608	4.66377	0.257591	0.130591	0.291416	-4.883	7.886e-29	1.9237e-26	down	chr7	2992459	2993867	-	1409	protein_coding	GO:0005634,nucleus; GO:0003700,DNA-binding transcription factor activity; GO:0009734,auxin-activated signaling pathway; GO:0009733,response to auxin; GO:0010218,response to far red light; GO:0010114,response to red light; GO:0006351,transcription, DNA-templated	K14484: IAA; auxin-responsive protein IAA	At4g32280_1	ref|XP_006483377.1|	IAA29_ARATH,RecName: Full=Auxin-responsive protein IAA29; AltName: Full=Indoleacetic acid-induced protein 29;	A0A2H5P0S2_CITUN,SubName: Full=Uncharacterized protein {ECO:0000313|EMBL:GAY45851.1};
Cs1g23600	1780	390	30.0248	22.4324	18.792	6.62275	4.03416	8.43995	-2.193	8.90937e-29	2.14683e-26	down	chr1	26125624	26129550	+	3927	protein_coding	--	--	At4g36850	ref|XP_006425752.1|	--	V4SEJ4_9ROSI,SubName: Full=Uncharacterized protein {ECO:0000313|EMBL:ESR38992.1};
Cs9g11990	28	445	0.274199	0.181186	0.328387	2.85308	4.95887	2.86439	4.007	1.04493e-28	2.48755e-26	up	chr9	10239576	10246268	+	6693	protein_coding	GO:0016021,integral component of membrane; GO:0042742,defense response to bacterium	--	At1g74190	dbj|GAY60443.1|	RLP1_ARATH,RecName: Full=Receptor-like protein 1 {ECO:0000303|PubMed:18434605}; Short=AtRLP1 {ECO:0000303|PubMed:18434605}; AltName: Full=Receptor of eMax {ECO:0000303|PubMed:23898033}; Flags: Precursor;	A0A2H5Q775_CITUN,SubName: Full=Uncharacterized protein {ECO:0000313|EMBL:GAY60443.1};
Cs4g15560	260	2	6.05905	6.71826	5.66205	0.104697	0.04267	0	-7.106	1.27754e-28	3.00511e-26	down	chr4	14796907	14800028	-	3122	protein_coding	GO:0005618,cell wall; GO:0005737,cytoplasm; GO:0005576,extracellular region; GO:0045330,aspartyl esterase activity; GO:0030599,pectinesterase activity; GO:0042545,cell wall modification; GO:0045490,pectin catabolic process	K01051: E3.1.1.11; pectinesterase [EC:3.1.1.11]	At5g19730	ref|XP_006475589.1|	PME53_ARATH,RecName: Full=Probable pectinesterase 53; Short=PE 53; EC=3.1.1.11; AltName: Full=Pectin methylesterase 53; Short=AtPME53; Flags: Precursor;	A0A2H5PFY9_CITUN,SubName: Full=Uncharacterized protein {ECO:0000313|EMBL:GAY51279.1};
Cs1g08550	4304	470	59.383	58.7278	74.9	11.0284	5.86508	5.64087	-3.195	1.85204e-28	4.30523e-26	down	chr1	9220449	9230262	+	9814	protein_coding	GO:0005783,endoplasmic reticulum; GO:0005789,endoplasmic reticulum membrane; GO:0005794,Golgi apparatus; GO:0016021,integral component of membrane; GO:0005886,plasma membrane; GO:0005774,vacuolar membrane; GO:0005773,vacuole; GO:0004040,amidase activity; GO:0103073,anandamide amidohydrolase activity; GO:0047412,N-(long-chain-acyl)ethanolamine deacylase activity; GO:0102077,oleamide hydrolase acti…	--	At5g64440	ref|XP_006464941.1|	FAAH_ARATH,RecName: Full=Fatty acid amide hydrolase; EC=3.5.1.99; AltName: Full=N-acylethanolamine amidohydrolase;	A0A067ELZ9_CITSI,SubName: Full=Uncharacterized protein {ECO:0000313|EMBL:KDO52207.1};
Cs5g29210	69	612	0.893542	0.67494	0.607986	8.78358	6.56362	5.0635	3.145	2.20759e-28	5.07207e-26	up	chr5	31370004	31373444	-	3441	protein_coding	GO:0016021,integral component of membrane; GO:0016020,membrane; GO:0005886,plasma membrane; GO:0009506,plasmodesma; GO:0090406,pollen tube; GO:0005524,ATP binding; GO:0004674,protein serine/threonine kinase activity	--	At4g08850	ref|XP_006443765.1|	MIK2_ARATH,RecName: Full=MDIS1-interacting receptor like kinase 2 {ECO:0000303|PubMed:26863186}; Short=AtMIK2 {ECO:0000303|PubMed:26863186}; AltName: Full=Probable LRR receptor-like serine/threonine-protein kinase At4g08850; EC=2.7.11.1 {ECO:0000305}; Flags: Precursor;	V4TZ12_9ROSI,SubName: Full=Uncharacterized protein {ECO:0000313|EMBL:ESR57005.1};
Cs2g17260	663	2377	11.6469	13.8894	14.1696	52.1541	44.5022	55.2549	1.842	2.47577e-28	5.62285e-26	up	chr2	14040097	14043253	-	3157	protein_coding	GO:0016021,integral component of membrane; GO:0009506,plasmodesma; GO:0016032,viral process	--	At2g01660	ref|XP_006469236.1|	CRR12_ARATH,RecName: Full=Cysteine-rich repeat secretory protein 12; AltName: Full=Plasmodesmata-located protein 6; Short=PDLP6; Flags: Precursor;	A0A067FMV7_CITSI,SubName: Full=Uncharacterized protein {ECO:0000313|EMBL:KDO64546.1};
Cs2g03230	18798	7155	292.641	304.07	264.343	124.149	119.987	126.908	-1.394	2.87018e-28	6.44453e-26	down	chr2	1420108	1424484	+	4377	protein_coding	GO:0005777,peroxisome; GO:0010181,FMN binding; GO:0052853,long-chain-(S)-2-hydroxy-long-chain-acid oxidase activity; GO:0052854,medium-chain-(S)-2-hydroxy-acid oxidase activity; GO:0052852,very-long-chain-(S)-2-hydroxy-acid oxidase activity; GO:0009854,oxidative photosynthetic carbon pathway	K11517: HAO; (S)-2-hydroxy-acid oxidase [EC:1.1.3.15]	At3g14420	gb|KDO78203.1|	GOX_SPIOL,RecName: Full=Peroxisomal (S)-2-hydroxy-acid oxidase; EC=1.1.3.15; AltName: Full=Glycolate oxidase; Short=GOX; AltName: Full=Short chain alpha-hydroxy acid oxidase;	A0A067GEU9_CITSI,SubName: Full=Uncharacterized protein {ECO:0000313|EMBL:KDO78203.1};
Cs5g21190	531	59	10.0483	10.3951	6.39679	1.24503	0.755811	1.2912	-3.167	4.38479e-28	9.73473e-26	down	chr5	22756807	22758587	-	1781	protein_coding	GO:0050736,O-malonyltransferase activity; GO:0009718,anthocyanin-containing compound biosynthetic process	K13264: IF7MAT; isoflavone 7-O-glucoside-6''-O-malonyltransferase [EC:2.3.1.115]	At3g29590	ref|XP_006478553.1|	5MAT_ARATH,RecName: Full=Malonyl-CoA:anthocyanidin 5-O-glucoside-6''-O-malonyltransferase; EC=2.3.1.-; AltName: Full=Anthocyanin 5-aromatic acyltransferase-like protein; Short=At5MAT;	V4TPM0_9ROSI,SubName: Full=Uncharacterized protein {ECO:0000313|EMBL:ESR55362.1};
Cs5g31180	26	281	0.717081	0.449433	0.759253	8.70187	5.90188	7.60356	3.439	4.69069e-28	1.02981e-25	up	chr5	32867158	32868475	-	1318	protein_coding	GO:0009535,chloroplast thylakoid membrane; GO:0009538,photosystem I reaction center; GO:0015979,photosynthesis	K02692: psaD; photosystem I subunit II	At1g03130	ref|XP_006444053.1|	PSAD_CUCSA,RecName: Full=Photosystem I reaction center subunit II, chloroplastic; AltName: Full=PS I subunit 5; AltName: Full=Photosystem I 20 kDa subunit; Short=PSI-D; Flags: Precursor;	V4TAG3_9ROSI,SubName: Full=Uncharacterized protein {ECO:0000313|EMBL:ESR57293.1};
Cs3g12460	20	311	0.22724	0.290322	0.204796	3.54058	6.1329	3.24961	3.982	6.11266e-28	1.32725e-25	up	chr3	16895185	16899248	-	4064	protein_coding	GO:0016021,integral component of membrane; GO:0005886,plasma membrane; GO:0005524,ATP binding; GO:0004674,protein serine/threonine kinase activity; GO:0042742,defense response to bacterium; GO:0006468,protein phosphorylation	--	At4g23180	ref|XP_006471859.1|	CRK10_ARATH,RecName: Full=Cysteine-rich receptor-like protein kinase 10; Short=Cysteine-rich RLK10; EC=2.7.11.-; AltName: Full=Receptor-like protein kinase 4; Flags: Precursor;	A0A2H5Q2J8_CITUN,SubName: Full=Uncharacterized protein {ECO:0000313|EMBL:GAY58801.1};
orange1.1t02436	156	5	3.58054	4.079	4.42026	0.112614	0.129184	0.145535	-4.958	6.61925e-28	1.42163e-25	down	chrUn	37147335	37148587	-	1253	protein_coding	GO:0005634,nucleus; GO:0003677,DNA binding; GO:0003700,DNA-binding transcription factor activity; GO:0009873,ethylene-activated signaling pathway; GO:0006351,transcription, DNA-templated	--	At4g13620	ref|XP_006493082.1|	ERF62_ARATH,RecName: Full=Ethylene-responsive transcription factor ERF062;	A0A067DQ47_CITSI,SubName: Full=Uncharacterized protein {ECO:0000313|EMBL:KDO41157.1};
Cs3g19080	40	294	0.956624	0.930999	1.34354	7.28392	8.50096	9.70715	2.873	9.57236e-28	2.03377e-25	up	chr3	22433494	22435495	+	2002	protein_coding	GO:0017057,6-phosphogluconolactonase activity; GO:0005975,carbohydrate metabolic process; GO:0006098,pentose-phosphate shunt	K01057: PGLS, pgl, devB; 6-phosphogluconolactonase [EC:3.1.1.31]	At1g13700	ref|XP_006472710.1|	6PGL1_ORYSI,RecName: Full=Probable 6-phosphogluconolactonase 1; Short=6PGL 1; EC=3.1.1.31;	A0A2H5NNT2_CITUN,SubName: Full=Uncharacterized protein {ECO:0000313|EMBL:GAY41717.1};
Cs4g03740	257	4	7.68416	7.88949	5.41498	0.291306	0.097634	0	-5.857	1.21423e-27	2.55233e-25	down	chr4	2003484	2005803	-	2320	protein_coding	GO:0005576,extracellular region; GO:0020037,heme binding; GO:0046872,metal ion binding; GO:0004601,peroxidase activity; GO:0042744,hydrogen peroxide catabolic process; GO:0006979,response to oxidative stress	K00430: E1.11.1.7; peroxidase [EC:1.11.1.7]	At2g18980	ref|XP_006453319.1|	PER16_ARATH,RecName: Full=Peroxidase 16; Short=Atperox P16; EC=1.11.1.7; AltName: Full=ATP22a; Flags: Precursor;	V4WII5_9ROSI,RecName: Full=Peroxidase {ECO:0000256|RuleBase:RU362060, ECO:0000256|SAAS:SAAS00709852}; EC=1.11.1.7 {ECO:0000256|RuleBase:RU362060, ECO:0000256|SAAS:SAAS00709852};
Cs5g25920	1240	180	30.5898	22.178	19.8934	6.19123	3.70246	2.69797	-2.785	1.42697e-27	2.96796e-25	down	chr5	28813003	28814301	+	1299	protein_coding	GO:0005783,endoplasmic reticulum; GO:0016021,integral component of membrane; GO:0016020,membrane; GO:0005739,mitochondrion; GO:0005886,plasma membrane; GO:0020037,heme binding; GO:0005506,iron ion binding; GO:0016709,oxidoreductase activity, acting on paired donors, with incorporation or reduction of molecular oxygen, NAD(P)H as one donor, and incorporation of one atom of oxygen; GO:0048830,adven…	--	At4g31500	ref|XP_015386096.1|	C83B1_ARATH,RecName: Full=Cytochrome P450 83B1; EC=1.14.14.45 {ECO:0000269|PubMed:12970475}; AltName: Full=Protein ALTERED TRYPTOPHAN REGULATION 4; AltName: Full=Protein RED ELONGATED 1; AltName: Full=Protein SUPERROOT 2;	V4TEJ7_9ROSI,SubName: Full=Uncharacterized protein {ECO:0000313|EMBL:ESR58773.1};
Cs5g24520	4927	237	28.0301	51.5487	28.0326	2.85707	1.93988	0.900963	-4.375	1.51893e-27	3.1263e-25	down	chr5	27329013	27333683	-	4671	protein_coding	--	--	--	dbj|GAY48898.1|	--	A0A2H5P975_CITUN,SubName: Full=Uncharacterized protein {ECO:0000313|EMBL:GAY48898.1}; Flags: Fragment;
Cs3g16200	257	1459	3.2729	2.36651	4.12257	17.5059	22.2491	17.9739	2.504	2.32483e-27	4.7357e-25	up	chr3	20090037	20094688	-	4652	protein_coding	GO:0005576,extracellular region; GO:0047202,sinapoylglucose-choline O-sinapoyltransferase activity; GO:0016752,sinapoyltransferase activity; GO:0006508,proteolysis; GO:0019748,secondary metabolic process	K16296: SCPL-I; serine carboxypeptidase-like clade I [EC:3.4.16.-]	At1g73300	ref|XP_006472322.1|	SCP19_ARATH,RecName: Full=Serine carboxypeptidase-like 19; AltName: Full=Protein SINAPOYLGLUCOSE ACCUMULATOR 2; AltName: Full=Sinapoylglucose--choline O-sinapoyltransferase; Short=SCT; EC=2.3.1.91; Contains: RecName: Full=Serine carboxypeptidase-like 19 chain A; Contains: RecName: Full=Serine carboxypeptidase-like 19 chain B; Flags: Precursor;	A0A067H1L7_CITSI,SubName: Full=Uncharacterized protein {ECO:0000313|EMBL:KDO81471.1};
Cs2g18170	307	1230	8.573	6.37621	8.12373	36.7926	29.0774	31.8534	2	2.61462e-27	5.27165e-25	up	chr2	14885143	14886684	-	1542	protein_coding	GO:0009535,chloroplast thylakoid membrane; GO:0016021,integral component of membrane; GO:0009538,photosystem I reaction center; GO:0015979,photosynthesis	K02699: psaL; photosystem I subunit XI	At4g12800	ref|XP_006447949.1|	PSAL_SPIOL,RecName: Full=Photosystem I reaction center subunit XI, chloroplastic; Short=PSI-L; AltName: Full=PSI subunit V; Flags: Precursor;	A0A2H5PGZ1_CITUN,SubName: Full=Uncharacterized protein {ECO:0000313|EMBL:GAY51621.1};
Cs4g19400	15321	3293	203.361	170.242	261.102	50.5133	55.4169	40.1615	-2.218	4.82575e-27	9.63152e-25	down	chr4	18848317	18851086	+	2770	protein_coding	--	--	At5g11580	gb|KDO79833.1|	--	A0A067GJN1_CITSI,SubName: Full=Uncharacterized protein {ECO:0000313|EMBL:KDO79834.1};
Cs5g19840	100	554	1.84929	1.80059	1.27141	8.57041	9.38226	7.24843	2.465	6.96065e-27	1.37535e-24	up	chr5	20758491	20761930	-	3440	protein_coding	GO:0046872,metal ion binding; GO:0004722,protein serine/threonine phosphatase activity	K17506: PPM1L, PP2CE; protein phosphatase 1L [EC:3.1.3.16]	At1g07160	ref|XP_006478410.1|	P2C02_ARATH,RecName: Full=Probable protein phosphatase 2C 2; Short=AtPP2C02; EC=3.1.3.16; AltName: Full=Protein phosphatase AP2C2;	A0A067D832_CITSI,SubName: Full=Uncharacterized protein {ECO:0000313|EMBL:KDO39008.1};
Cs2g09160	1734	199	29.1309	19.1924	35.0171	3.93225	3.9139	2.28537	-3.124	7.07677e-27	1.38445e-24	down	chr2	6364267	6366775	+	2509	protein_coding	GO:0016021,integral component of membrane; GO:0000741,karyogamy; GO:0010197,polar nucleus fusion; GO:0009651,response to salt stress	--	At2g30300	ref|XP_006431977.1|	NFD4_ARATH,RecName: Full=Protein NUCLEAR FUSION DEFECTIVE 4 {ECO:0000303|PubMed:16698901};	V4SWQ8_9ROSI,SubName: Full=Uncharacterized protein {ECO:0000313|EMBL:ESR45217.1};
Cs3g20520	3764	1325	61.7685	60.9008	72.4929	24.2995	23.3594	25.3016	-1.507	7.4357e-27	1.44041e-24	down	chr3	23590913	23594369	+	3457	protein_coding	GO:0005634,nucleus; GO:0019005,SCF ubiquitin ligase complex; GO:0004842,ubiquitin-protein transferase activity; GO:0009734,auxin-activated signaling pathway; GO:0071365,cellular response to auxin stimulus; GO:0010311,lateral root formation; GO:0051781,positive regulation of cell division; GO:0016567,protein ubiquitination; GO:0031146,SCF-dependent proteasomal ubiquitin-dependent protein catabolic…	K03875: SKP2, FBXL1; F-box and leucine-rich repeat protein 1 (S-phase kinase-associated protein 2)	At1g21410	ref|XP_006472896.1|	SKP2A_ARATH,RecName: Full=F-box protein SKP2A; AltName: Full=FBL5-like protein; Short=AtFBL5; AltName: Full=SKP2-like protein 1; Short=AtSKP2;1;	A0A067H7J3_CITSI,SubName: Full=Uncharacterized protein {ECO:0000313|EMBL:KDO83546.1};
Cs5g20520	6763	824	134.044	80.0512	148.27	18.5393	11.2845	17.0483	-3.038	9.35382e-27	1.79439e-24	down	chr5	21898144	21900219	+	2076	protein_coding	--	--	--	ref|XP_006478489.1|	--	A0A067EEX5_CITSI,SubName: Full=Uncharacterized protein {ECO:0000313|EMBL:KDO49747.1};
Cs2g24110	195	723	3.66423	4.28263	3.58143	14.587	14.0001	16.435	1.898	1.04202e-26	1.97973e-24	up	chr2	22912906	22915567	-	2662	protein_coding	GO:0005737,cytoplasm; GO:0034004,germacradienol synthase activity; GO:0052577,germacrene-D synthase activity; GO:0000287,magnesium ion binding; GO:0016114,terpenoid biosynthetic process	K15803: GERD; (-)-germacrene D synthase [EC:4.2.3.75]	At5g23960	ref|XP_006469943.1|	TPSGD_VITVI,RecName: Full=(-)-germacrene D synthase; EC=4.2.3.22; EC=4.2.3.75;	F8SME6_CITHY,SubName: Full=Germacrene D synthase {ECO:0000313|EMBL:ADX01384.1};
Cs2g09520	60	357	2.04037	1.8879	1.89547	14.8742	10.9974	11.0355	2.583	1.14035e-26	2.14591e-24	up	chr2	6987047	6988223	+	1177	protein_coding	GO:0009535,chloroplast thylakoid membrane; GO:0016021,integral component of membrane; GO:0009522,photosystem I; GO:0016168,chlorophyll binding; GO:0015979,photosynthesis	--	At1g30380	ref|XP_006448954.1|	PSAK_MEDSA,RecName: Full=Photosystem I reaction center subunit psaK, chloroplastic; AltName: Full=PSI-K; AltName: Full=Photosystem I subunit X; Flags: Precursor;	A0A2H5N253_CITUN,SubName: Full=Uncharacterized protein {ECO:0000313|EMBL:GAY34007.1};
orange1.1t03242	581	156	14.499	14.4731	12.0846	3.61077	3.98169	3.99237	-1.898	1.15756e-26	2.15777e-24	down	chrUn	49968349	49971748	+	3400	protein_coding	GO:0005634,nucleus; GO:0003677,DNA binding; GO:0003700,DNA-binding transcription factor activity; GO:0090603,sieve element differentiation; GO:0090602,sieve element enucleation; GO:0006351,transcription, DNA-templated	--	At1g54330	ref|XP_006422300.1|	NAC86_ARATH,RecName: Full=NAC domain-containing protein 86 {ECO:0000312|EMBL:AED92405.1}; AltName: Full=NAM-like protein {ECO:0000312|EMBL:BAB10513.1}; AltName: Full=No apical meristem-like protein {ECO:0000312|EMBL:BAB10513.1};	A0A2H5NQR0_CITUN,SubName: Full=Uncharacterized protein {ECO:0000313|EMBL:GAY42498.1};
Cs2g13910	2299	21142	42.9777	31.0817	51.4491	304.488	604.825	322.447	3.201	1.49574e-26	2.76208e-24	up	chr2	10606505	10608689	+	2185	protein_coding	GO:0009507,chloroplast; GO:0009536,plastid; GO:0008889,glycerophosphodiester phosphodiesterase activity; GO:0000287,magnesium ion binding; GO:0030643,cellular phosphate ion homeostasis; GO:0006071,glycerol metabolic process; GO:0046475,glycerophospholipid catabolic process	--	At3g02040	ref|XP_006447005.1|	GDPD1_ARATH,RecName: Full=Glycerophosphodiester phosphodiesterase GDPD1, chloroplastic {ECO:0000305}; EC=3.1.4.46 {ECO:0000269|PubMed:21323773}; AltName: Full=Glycerophosphodiester phosphodiesterase 1 {ECO:0000303|PubMed:21323773}; Short=AtGDPD1 {ECO:0000303|PubMed:21323773}; AltName: Full=Protein SENESCENCE-RELATED GENE 3 {ECO:0000303|PubMed:8883383}; Flags: Precursor;	V4U821_9ROSI,SubName: Full=Uncharacterized protein {ECO:0000313|EMBL:ESR60245.1};
Cs5g28780	1947	667	36.4818	39.0077	40.5815	15.8267	13.504	13.1939	-1.547	1.91477e-26	3.50315e-24	down	chr5	31003703	31005787	-	2085	protein_coding	GO:0051213,dioxygenase activity; GO:0046872,metal ion binding; GO:0002229,defense response to oomycetes; GO:0046244,salicylic acid catabolic process	--	At3g19000	ref|XP_006479401.1|	DLO2_ARATH,RecName: Full=Protein DMR6-LIKE OXYGENASE 2 {ECO:0000303|PubMed:25376907}; EC=1.14.11.- {ECO:0000255|PROSITE-ProRule:PRU00805}; AltName: Full=2-oxoglutarate (2OG)-Fe(II) oxygenase-like protein DLO2 {ECO:0000303|PubMed:25376907}; AltName: Full=Salicylate 3-hydroxylase DLO2 {ECO:0000305}; Short=S3H DLO2 {ECO:0000305}; Short=SA 3-hydroxylase DLO2 {ECO:0000305}; Short=Salicylic acid 3-hydr…	A0A067EE96_CITSI,SubName: Full=Uncharacterized protein {ECO:0000313|EMBL:KDO52180.1};
Cs5g28460	14	189	0.188976	0.108667	0.163629	2.78868	3.05863	1.94921	3.791	2.00988e-26	3.64341e-24	up	chr5	30741627	30746009	-	4383	protein_coding	GO:0009507,chloroplast; GO:0009941,chloroplast envelope; GO:0009706,chloroplast inner membrane; GO:0009570,chloroplast stroma; GO:0009534,chloroplast thylakoid; GO:0009535,chloroplast thylakoid membrane; GO:0098807,chloroplast thylakoid membrane protein complex; GO:0015031,protein transport	--	At3g18890	ref|XP_006479363.1|	TIC62_ARATH,RecName: Full=Protein TIC 62, chloroplastic {ECO:0000303|PubMed:12426385}; AltName: Full=Translocon at the inner envelope membrane of chloroplasts 62 {ECO:0000303|PubMed:12426385}; Short=AtTIC62 {ECO:0000303|PubMed:12426385}; Flags: Precursor;	V4SC25_9ROSI,SubName: Full=Uncharacterized protein {ECO:0000313|EMBL:ESR36380.1};
Cs7g02060	852	156	15.4402	9.73411	13.0162	3.56079	3.31429	4.31872	-2.447	2.38484e-26	4.28383e-24	down	chr7	683672	689762	+	6091	protein_coding	GO:0050660,flavin adenine dinucleotide binding; GO:0052895,N1-acetylspermine:oxygen oxidoreductase (N1-acetylspermidine-forming) activity; GO:0052894,norspermine:oxygen oxidoreductase activity; GO:0046592,polyamine oxidase activity; GO:0052901,spermine:oxygen oxidoreductase (spermidine-forming) activity; GO:0006598,polyamine catabolic process; GO:0046208,spermine catabolic process	K13366: MPAO, PAO1; polyamine oxidase [EC:1.5.3.14 1.5.3.16 1.5.3.-]	At5g13700	ref|XP_006438967.1|	PAO1_ARATH,RecName: Full=Polyamine oxidase 1; Short=AtPAO1; EC=1.5.3.16; AltName: Full=N(1)-acetylpolyamine oxidase; AltName: Full=Spermine oxidase;	A0A2H5N9Q9_CITUN,SubName: Full=Uncharacterized protein {ECO:0000313|EMBL:GAY36949.1};
orange1.1t03981	261	943	5.39496	4.43436	6.07505	19.3471	22.1863	18.7428	1.85	3.8208e-26	6.80137e-24	up	chrUn	61673620	61677219	-	3600	protein_coding	GO:0009507,chloroplast; GO:0005783,endoplasmic reticulum; GO:0005788,endoplasmic reticulum lumen; GO:0005774,vacuolar membrane; GO:0003756,protein disulfide isomerase activity; GO:0045454,cell redox homeostasis; GO:0006457,protein folding; GO:0034976,response to endoplasmic reticulum stress	K09580: PDIA1, P4HB; protein disulfide-isomerase A1 [EC:5.3.4.1]	At3g54960	ref|XP_006436299.1|	PDI13_ARATH,RecName: Full=Protein disulfide isomerase-like 1-3; Short=AtPDIL1-3; EC=5.3.4.1; AltName: Full=Protein disulfide isomerase 1; Short=AtPDI1; AltName: Full=Protein disulfide isomerase-like 2-1; Short=AtPDIL2-1; Flags: Precursor;	A0A2H5PB57_CITUN,SubName: Full=Uncharacterized protein {ECO:0000313|EMBL:GAY49594.1};
Cs1g20430	651	85	5.07324	7.50393	4.82385	0.888062	0.968603	0.613868	-2.941	3.88493e-26	6.85377e-24	down	chr1	23487904	23491436	+	3533	protein_coding	GO:0005886,plasma membrane; GO:0003779,actin binding	--	At2g22560	ref|XP_006466319.1|	NET2D_ARATH,RecName: Full=Protein NETWORKED 2D {ECO:0000303|PubMed:22840520};	A0A2H5NFX5_CITUN,SubName: Full=Uncharacterized protein {ECO:0000313|EMBL:GAY38801.1};
Cs4g19740	1174	424	28.3623	30.1188	29.6249	12.1016	10.9553	10.3058	-1.469	4.91388e-26	8.59233e-24	down	chr4	19158097	19161574	+	3478	protein_coding	--	--	At5g25770	ref|XP_006476074.1|	--	A0A067GWF8_CITSI,SubName: Full=Uncharacterized protein {ECO:0000313|EMBL:KDO79752.1};
Cs8g04550	263	9	10.8243	16.4127	10.452	0.883117	0.384028	0.210436	-4.786	5.84445e-26	1.01299e-23	down	chr8	2433599	2434386	+	788	protein_coding	GO:0005618,cell wall; GO:0005576,extracellular region; GO:0006952,defense response	--	At2g14900	dbj|GAY48673.1|	SNAK1_SOLTU,RecName: Full=Snakin-1; Flags: Precursor;	A0A2H5P8I1_CITUN,SubName: Full=Uncharacterized protein {ECO:0000313|EMBL:GAY48673.1};
Cs3g16650	300	8	5.88248	3.49752	7.05451	0.278386	0.128045	0.040086	-5.304	5.9784e-26	1.02719e-23	down	chr3	20430983	20432859	+	1877	protein_coding	GO:0005794,Golgi apparatus; GO:0000139,Golgi membrane; GO:0017119,Golgi transport complex; GO:0016021,integral component of membrane; GO:0005770,late endosome; GO:0031902,late endosome membrane; GO:0043226,organelle; GO:0015297,antiporter activity; GO:0015238,drug transmembrane transporter activity; GO:0005381,iron ion transmembrane transporter activity; GO:0006855,drug transmembrane transport; G…	K03327: TC.MATE, SLC47A, norM, mdtK, dinF; multidrug resistance protein, MATE family	At1g58340	dbj|GAY48075.1|	DTX48_ARATH,RecName: Full=Protein DETOXIFICATION 48 {ECO:0000303|PubMed:11739388}; Short=AtDTX48 {ECO:0000303|PubMed:11739388}; AltName: Full=Multidrug and toxic compound extrusion protein 48 {ECO:0000305}; Short=MATE protein 48 {ECO:0000305}; AltName: Full=Protein ABNORMAL SHOOT 4 {ECO:0000303|PubMed:26160579}; AltName: Full=Protein BUSH-AND-CHLOROTIC-DWARF 1 {ECO:0000303|PubMed:22150160}; Short…	A0A2H5P7J4_CITUN,SubName: Full=Uncharacterized protein {ECO:0000313|EMBL:GAY48075.1};
Cs2g28180	1104	180	26.3604	36.6049	24.7715	5.59324	5.7837	3.82941	-2.612	6.45892e-26	1.10019e-23	down	chr2	27850936	27853741	-	2806	protein_coding	GO:0102978,furaneol oxidoreductase activity; GO:0008270,zinc ion binding	K18980: EO, FaQR; 2-methylene-furan-3-one reductase [EC:1.3.1.105]	At1g23740	ref|XP_006470343.1|	ENOXE_FRAAN,RecName: Full=2-methylene-furan-3-one reductase; EC=1.3.1.105 {ECO:0000269|PubMed:16517758, ECO:0000269|PubMed:17636940}; AltName: Full=Enone oxidoreductase; Short=FaEO; AltName: Full=Quinone oxidoreductase; Short=FaQR;	A0A067FFS0_CITSI,SubName: Full=Uncharacterized protein {ECO:0000313|EMBL:KDO66209.1};
Cs5g29175	310	51	7.83614	5.57761	6.59269	1.25626	0.942521	1.04869	-2.605	7.05145e-26	1.18629e-23	down	chr5	31347782	31349611	+	1830	protein_coding	--	--	--	gb|EEF35835.1|	--	B9SKN8_RICCO,SubName: Full=Uncharacterized protein {ECO:0000313|EMBL:EEF35835.1};
Cs2g06640	2939	281	212.87	107.713	232.259	21.7525	21.2803	12.7093	-3.389	7.08447e-26	1.18629e-23	down	chr2	3831958	3832482	+	525	protein_coding	--	--	--	gb|KDO75790.1|	--	A0A067GAY5_CITSI,SubName: Full=Uncharacterized protein {ECO:0000313|EMBL:KDO75790.1};
Cs7g07060	264	40	12.6344	13.8187	10.2079	1.87684	1.73126	2.05938	-2.73	7.57959e-26	1.25853e-23	down	chr7	4208807	4209418	-	612	protein_coding	GO:0005887,integral component of plasma membrane; GO:0005516,calmodulin binding; GO:0030552,cAMP binding; GO:0030553,cGMP binding; GO:0005249,voltage-gated potassium channel activity; GO:0042391,regulation of membrane potential	K05391: CNGC; cyclic nucleotide gated channel, plant	At4g30360	dbj|GAY44441.1|	CNG17_ARATH,RecName: Full=Cyclic nucleotide-gated ion channel 17 {ECO:0000303|PubMed:11500563}; AltName: Full=Cyclic nucleotide- and calmodulin-regulated ion channel 17 {ECO:0000303|PubMed:11500563};	A0A2H5NWS0_CITUN,SubName: Full=Uncharacterized protein {ECO:0000313|EMBL:GAY44441.1};
Cs9g02540	22	266	0.32096	0.432527	0.387255	5.78187	5.89073	3.47864	3.602	7.95816e-26	1.31038e-23	up	chr9	1037195	1039832	+	2638	protein_coding	GO:0005777,peroxisome; GO:0003987,acetate-CoA ligase activity; GO:0047760,butyrate-CoA ligase activity; GO:0006083,acetate metabolic process; GO:0019605,butyrate metabolic process; GO:0006097,glyoxylate cycle	--	At3g16910	ref|XP_006488868.1|	AEE7_ARATH,RecName: Full=Acetate/butyrate--CoA ligase AAE7, peroxisomal; EC=6.2.1.1; EC=6.2.1.2; AltName: Full=AMP-binding protein 7; Short=AtAMPBP7; AltName: Full=Acetyl-CoA synthetase; AltName: Full=Acyl-activating enzyme 7; AltName: Full=Butyryl-CoA synthetase; AltName: Full=Protein ACETATE NON-UTILIZING 1;	V4U0B1_9ROSI,SubName: Full=Uncharacterized protein {ECO:0000313|EMBL:ESR32664.1};
Cs1g23060	478	1394	9.51916	8.17963	8.95384	24.671	23.6759	28.0905	1.542	8.03891e-26	1.31273e-23	up	chr1	25694514	25698687	+	4174	protein_coding	GO:0005737,cytoplasm; GO:0005634,nucleus; GO:0005524,ATP binding; GO:0004674,protein serine/threonine kinase activity; GO:0009738,abscisic acid-activated signaling pathway; GO:0035556,intracellular signal transduction; GO:0006468,protein phosphorylation	K14498: SNRK2; serine/threonine-protein kinase SRK2 [EC:2.7.11.1]	At5g66880	ref|XP_006425830.1|	SAPKA_ORYSJ,RecName: Full=Serine/threonine-protein kinase SAPK10; EC=2.7.11.1; AltName: Full=Osmotic stress/abscisic acid-activated protein kinase 10; AltName: Full=stress-activated protein kinase 10 {ECO:0000303|Ref.2}; Short=OsSAPK10 {ECO:0000303|Ref.2};	V4SJP4_9ROSI,SubName: Full=Uncharacterized protein {ECO:0000313|EMBL:ESR39070.1};
Cs5g05240	161	1410	2.01578	2.58809	2.14644	24.8212	26.3292	13.1179	3.137	2.44506e-25	3.96e-23	up	chr5	3116415	3120700	+	4286	protein_coding	GO:0009507,chloroplast; GO:0005759,mitochondrial matrix; GO:0005739,mitochondrion; GO:0004029,aldehyde dehydrogenase (NAD) activity; GO:0005524,ATP binding; GO:0046686,response to cadmium ion	K00128: ALDH; aldehyde dehydrogenase (NAD+) [EC:1.2.1.3]	At3g48000	ref|XP_006476755.1|	AL2B4_ARATH,RecName: Full=Aldehyde dehydrogenase family 2 member B4, mitochondrial; Short=ALDH2a; EC=1.2.1.3; Flags: Precursor;	V4VJX6_9ROSI,SubName: Full=Uncharacterized protein {ECO:0000313|EMBL:ESR53024.1};
Cs7g16840	808	2571	39.4883	29.0378	36.8924	125.117	125.937	113.168	1.668	2.81863e-25	4.52791e-23	up	chr7	12322598	12323454	+	857	protein_coding	GO:0016021,integral component of membrane; GO:0015293,symporter activity; GO:0008643,carbohydrate transport	--	At1g11260	ref|XP_006484868.1|	STC_RICCO,RecName: Full=Sugar carrier protein C;	B3UYE9_CITSI,SubName: Full=Hexose transporter {ECO:0000313|EMBL:ACE76848.2}; Flags: Fragment;
Cs5g30380	1101	181	15.2441	21.8516	13.9582	3.45283	2.47669	2.98425	-2.607	2.93718e-25	4.6803e-23	down	chr5	32267000	32270365	-	3366	protein_coding	GO:0005634,nucleus; GO:0009734,auxin-activated signaling pathway; GO:0006355,regulation of transcription, DNA-templated; GO:0006351,transcription, DNA-templated	K14484: IAA; auxin-responsive protein IAA	At3g04730	ref|XP_006443921.1|	AUX28_SOYBN,RecName: Full=Auxin-induced protein AUX28;	V4U4U4_9ROSI,RecName: Full=Auxin-responsive protein {ECO:0000256|RuleBase:RU004549};
orange1.1t02409	2710	670	45.4318	40.0304	61.8709	13.0112	13.1946	12.0921	-2.015	5.29396e-25	8.36828e-23	down	chrUn	36521536	36524059	+	2524	protein_coding	GO:0043231,intracellular membrane-bounded organelle; GO:0080043,quercetin 3-O-glucosyltransferase activity; GO:0080044,quercetin 7-O-glucosyltransferase activity; GO:0008152,metabolic process	K21374: UGT85A; 7-deoxyloganetin glucosyltransferase [EC:2.4.1.324]	At2g36970	ref|XP_006428406.1|	U86A1_ARATH,RecName: Full=UDP-glycosyltransferase 86A1; EC=2.4.1.-;	V4SWV8_9ROSI,RecName: Full=Glycosyltransferase {ECO:0000256|RuleBase:RU362057}; EC=2.4.1.- {ECO:0000256|RuleBase:RU362057};
Cs3g03045	299	5	8.04467	15.4369	7.45208	0.369528	0.065385	0.121281	-5.952	5.93531e-25	9.30761e-23	down	chr3	3095842	3096812	-	971	protein_coding	--	--	--	ref|XP_015389948.1|	--	A0A1S8ADE2_CITLI,SubName: Full=Uncharacterized protein {ECO:0000313|EMBL:JAV45455.1};
Cs5g09220	10271	3222	115.583	107.468	131.399	42.9559	39.1161	42.6191	-1.673	6.18372e-25	9.6208e-23	down	chr5	6246249	6250586	+	4338	protein_coding	GO:0016021,integral component of membrane; GO:0005775,vacuolar lumen; GO:0004575,sucrose alpha-glucosidase activity; GO:0005985,sucrose metabolic process	K01193: INV, sacA; beta-fructofuranosidase [EC:3.2.1.26]	At1g12240	ref|NP_001275813.1|	INVA_VIGRR,RecName: Full=Acid beta-fructofuranosidase {ECO:0000303|Ref.1}; EC=3.2.1.26 {ECO:0000255|PROSITE-ProRule:PRU10067}; AltName: Full=Acid invertase {ECO:0000303|Ref.1}; Short=AI {ECO:0000303|Ref.1}; AltName: Full=Acid sucrose hydrolase; AltName: Full=Vacuolar invertase; Contains: RecName: Full=Acid beta-fructofuranosidase 30 kDa subunit {ECO:0000303|Ref.1}; Contains: RecName: Full=Acid be…	V4TJN1_9ROSI,SubName: Full=Uncharacterized protein {ECO:0000313|EMBL:ESR53612.1};
Cs1g22140	312	31	4.93059	3.22363	4.64424	0.60323	0.456825	0.297026	-3.326	8.12782e-25	1.25467e-22	down	chr1	24858391	24861019	-	2629	protein_coding	GO:0016874,ligase activity; GO:0009733,response to auxin	K14487: GH3; auxin responsive GH3 gene family	At2g14960	ref|XP_006466527.1|	GH31_ARATH,RecName: Full=Probable indole-3-acetic acid-amido synthetase GH3.1; EC=6.3.2.-; AltName: Full=Auxin-responsive GH3-like protein 1; Short=AtGH3-1;	A0A2H5PCY7_CITUN,SubName: Full=Uncharacterized protein {ECO:0000313|EMBL:GAY50242.1};
Cs7g31410	1075	269	28.821	23.8164	35.3098	8.32952	7.5967	7.32199	-2	8.34768e-25	1.27862e-22	down	chr7	31247369	31248902	+	1534	protein_coding	GO:0005887,integral component of plasma membrane; GO:0015250,water channel activity; GO:0034220,ion transmembrane transport	K09872: PIP; aquaporin PIP	At4g23400	ref|XP_006435692.1|	PIP12_ORYSJ,RecName: Full=Probable aquaporin PIP1-2; AltName: Full=OsPIP1;2; AltName: Full=Plasma membrane intrinsic protein 1-2;	V4T6T1_9ROSI,SubName: Full=Uncharacterized protein {ECO:0000313|EMBL:ESR48932.1};
Cs2g28060	10	460	0.174748	0	0.169626	7.83459	9.65521	2.61623	5.51	9.28814e-25	1.40332e-22	up	chr2	27773100	27777552	+	4453	protein_coding	GO:0048046,apoplast; GO:0009507,chloroplast; GO:0009941,chloroplast envelope; GO:0009570,chloroplast stroma; GO:0009535,chloroplast thylakoid membrane; GO:0016020,membrane; GO:0005886,plasma membrane; GO:0010319,stromule; GO:0009579,thylakoid; GO:0004089,carbonate dehydratase activity; GO:0008270,zinc ion binding; GO:0015976,carbon utilization; GO:0042742,defense response to bacterium; GO:0009817…	K01673: cynT, can; carbonic anhydrase [EC:4.2.1.1]	At3g01500	ref|XP_006470326.1|	BCA1_ARATH,RecName: Full=Beta carbonic anhydrase 1, chloroplastic {ECO:0000303|PubMed:17407539}; Short=AtbCA1; Short=AtbetaCA1; EC=4.2.1.1 {ECO:0000255|RuleBase:RU003956}; AltName: Full=Beta carbonate dehydratase 1; AltName: Full=Protein SALICYLIC ACID-BINDING PROTEIN 3; Short=AtSABP3; Flags: Precursor;	V4TH79_9ROSI,RecName: Full=Carbonic anhydrase {ECO:0000256|RuleBase:RU003956}; EC=4.2.1.1 {ECO:0000256|RuleBase:RU003956}; AltName: Full=Carbonate dehydratase {ECO:0000256|RuleBase:RU003956};
Cs2g09840	283	5	1.76236	0.856497	1.31825	0	0.06357	0.02686	-5.738	9.30384e-25	1.40332e-22	down	chr2	7274652	7275977	-	1326	protein_coding	GO:0005783,endoplasmic reticulum; GO:0005794,Golgi apparatus; GO:0005886,plasma membrane; GO:0009506,plasmodesma; GO:0003846,2-acylglycerol O-acyltransferase activity; GO:0090430,caffeoyl-CoA: alcohol caffeoyl transferase activity; GO:0016787,hydrolase activity; GO:0004622,lysophospholipase activity; GO:0009809,lignin biosynthetic process; GO:0006629,lipid metabolic process; GO:0046686,response t…	--	At5g14980	dbj|GAY33938.1|	CSE_ARATH,RecName: Full=Caffeoylshikimate esterase; EC=3.1.1.-; AltName: Full=Lysophospholipase 2; Short=LysoPL2;	A0A2H5N151_CITUN,SubName: Full=Uncharacterized protein {ECO:0000313|EMBL:GAY33938.1};
Cs2g31120	259	2063	3.29037	4.07728	2.0986	27.8723	20.0479	31.2514	2.996	1.845e-24	2.76176e-22	up	chr2	30452756	30455672	-	2917	protein_coding	GO:0016021,integral component of membrane; GO:0016020,membrane; GO:0005886,plasma membrane; GO:0009506,plasmodesma; GO:0090406,pollen tube; GO:0005524,ATP binding; GO:0004674,protein serine/threonine kinase activity	--	At4g08850	ref|XP_006470714.1|	MIK2_ARATH,RecName: Full=MDIS1-interacting receptor like kinase 2 {ECO:0000303|PubMed:26863186}; Short=AtMIK2 {ECO:0000303|PubMed:26863186}; AltName: Full=Probable LRR receptor-like serine/threonine-protein kinase At4g08850; EC=2.7.11.1 {ECO:0000305}; Flags: Precursor;	A0A2H5NQ49_CITUN,SubName: Full=Uncharacterized protein {ECO:0000313|EMBL:GAY42232.1};
Cs6g18680	1065	9209	23.8742	21.6773	22.369	287.68	220.517	114.213	3.112	2.49674e-24	3.70925e-22	up	chr6	18696525	18698451	-	1927	protein_coding	GO:0009507,chloroplast; GO:0004497,monooxygenase activity; GO:0016984,ribulose-bisphosphate carboxylase activity; GO:0009853,photorespiration; GO:0019253,reductive pentose-phosphate cycle	K01602: rbcS; ribulose-bisphosphate carboxylase small chain [EC:4.1.1.39]	At5g38410	ref|XP_006482254.1|	RBS_LACSA,RecName: Full=Ribulose bisphosphate carboxylase small chain, chloroplastic; Short=RuBisCO small subunit; EC=4.1.1.39; Flags: Precursor;	A0A2H5NUW4_CITUN,SubName: Full=Uncharacterized protein {ECO:0000313|EMBL:GAY43910.1};
orange1.1t04846	24	377	0.771243	0.206847	0.478778	3.8698	11.5504	8.68508	3.934	2.6254e-24	3.87129e-22	up	chrUn	77507302	77507874	+	573	protein_coding	--	K15503: ANKRD44; serine/threonine-protein phosphatase 6 regulatory ankyrin repeat subunit B	At4g03440	ref|XP_006495072.1|	--	A0A067DWC1_CITSI,SubName: Full=Uncharacterized protein {ECO:0000313|EMBL:KDO45875.1}; Flags: Fragment;
Cs7g12600	2105	125	84.6123	89.7534	65.4176	3.8336	2.53602	8.61406	-4.073	3.05324e-24	4.46882e-22	down	chr7	8559129	8560070	-	942	protein_coding	--	--	--	--	--	--
Cs6g10640	390	71	13.7384	15.0524	13.4335	3.3187	2.05215	3.01697	-2.456	4.01711e-24	5.83633e-22	down	chr6	12117806	12118833	+	1028	protein_coding	--	--	--	ref|XP_006429670.1|	--	V4SV68_9ROSI,SubName: Full=Uncharacterized protein {ECO:0000313|EMBL:ESR42910.1};
Cs9g07670	6430	336	225.079	331.198	163.12	21.7297	6.39755	11.7462	-4.259	4.26239e-24	6.14749e-22	down	chr9	4780623	4781599	-	977	protein_coding	GO:0009535,chloroplast thylakoid membrane; GO:0016021,integral component of membrane; GO:0009522,photosystem I; GO:0009523,photosystem II; GO:0071483,cellular response to blue light; GO:0071490,cellular response to far red light; GO:0034605,cellular response to heat; GO:0071486,cellular response to high light intensity; GO:0071491,cellular response to red light; GO:0071492,cellular response to UV…	K22139: MPC2; mitochondrial pyruvate carrier 2	At3g22840	ref|XP_006420038.1|	ELIP1_ARATH,RecName: Full=Early light-induced protein 1, chloroplastic {ECO:0000305}; Flags: Precursor;	V4RH53_9ROSI,SubName: Full=Uncharacterized protein {ECO:0000313|EMBL:ESR33278.1};
Cs7g08770	163	11	3.84289	3.02472	3.9534	0.167027	0.269159	0.384124	-3.807	5.52055e-24	7.90439e-22	down	chr7	5509888	5511875	-	1988	protein_coding	GO:0005737,cytoplasm; GO:0047216,inositol 3-alpha-galactosyltransferase activity; GO:0046872,metal ion binding; GO:0052576,carbohydrate storage; GO:0070417,cellular response to cold; GO:0006012,galactose metabolic process; GO:0010325,raffinose family oligosaccharide biosynthetic process	K18819: GOLS; inositol 3-alpha-galactosyltransferase [EC:2.4.1.123]	At1g60470	ref|XP_006483875.1|	GOLS1_AJURE,RecName: Full=Galactinol synthase 1; Short=ArGolS1; Short=GolS-1; EC=2.4.1.123;	A0A2H5N8Q6_CITUN,SubName: Full=Uncharacterized protein {ECO:0000313|EMBL:GAY36347.1};
Cs1g16010	122	1019	1.92426	1.05976	1.03762	13.1086	15.0683	8.621	3.06	5.96246e-24	8.4757e-22	up	chr1	19101602	19105834	-	4233	protein_coding	GO:0016021,integral component of membrane; GO:0005886,plasma membrane; GO:0005524,ATP binding; GO:0004674,protein serine/threonine kinase activity	K16224: FRK1; senescence-induced receptor-like serine/threonine-protein kinase	At4g29990	ref|XP_006465719.1|	Y2921_ARATH,RecName: Full=Putative leucine-rich repeat receptor-like protein kinase At2g19210; EC=2.7.11.1; Flags: Precursor;	A0A2H5PVN0_CITUN,SubName: Full=Uncharacterized protein {ECO:0000313|EMBL:GAY56427.1};
Cs1g18540	680	9689	17.2805	13.7698	18.8306	202.544	434.601	132.25	3.832	7.6837e-24	1.08444e-21	up	chr1	21528490	21530405	-	1916	protein_coding	GO:0004427,inorganic diphosphatase activity; GO:0046872,metal ion binding; GO:0052731,phosphocholine phosphatase activity; GO:0052732,phosphoethanolamine phosphatase activity; GO:0051262,protein tetramerization	K13248: PHOSPHO2; pyridoxal phosphate phosphatase PHOSPHO2 [EC:3.1.3.74]	At1g73010	ref|XP_006466070.1|	PPSP2_ARATH,RecName: Full=Inorganic pyrophosphatase 2; Short=AtPPsPase2; Short=PPi phosphatase 2; Short=Pyrophosphate-specific phosphatase 2; EC=3.6.1.1;	V4UK51_9ROSI,SubName: Full=Uncharacterized protein {ECO:0000313|EMBL:ESR39729.1};
Cs8g02560	135	824	2.77573	2.63989	2.18765	21.2719	15.7181	12.0749	2.609	7.80127e-24	1.09323e-21	up	chr8	1004253	1007687	-	3435	protein_coding	GO:0048046,apoplast; GO:0009507,chloroplast; GO:0005829,cytosol; GO:0005777,peroxisome; GO:0008465,glycerate dehydrogenase activity; GO:0030267,glyoxylate reductase (NADP) activity; GO:0016618,hydroxypyruvate reductase activity; GO:0051287,NAD binding; GO:0008266,poly(U) RNA binding; GO:0071482,cellular response to light stimulus; GO:0042631,cellular response to water deprivation; GO:0009854,oxid…	K15893: HPR1; hydroxypyruvate reductase 1	At1g68010	ref|XP_006422588.1|	HPR1_ARATH,RecName: Full=Glycerate dehydrogenase HPR, peroxisomal; Short=GDH; EC=1.1.1.29; AltName: Full=NADH-dependent hydroxypyruvate reductase 1; Short=AtHPR1; Short=HPR 1;	V4RNC1_9ROSI,SubName: Full=Uncharacterized protein {ECO:0000313|EMBL:ESR35828.1};
Cs7g28370	10769	2618	132.663	167.459	121.617	47.3863	58.2311	42.5115	-2.04	9.74922e-24	1.35658e-21	down	chr7	28930376	28933072	-	2697	protein_coding	--	--	At3g55240	ref|XP_006436116.1|	--	A0A2H5NYX8_CITUN,SubName: Full=Uncharacterized protein {ECO:0000313|EMBL:GAY45328.1};
Cs3g19360	21000	2767	417.482	557.894	420.576	65.6993	40.4207	88.7157	-2.924	1.12692e-23	1.55712e-21	down	chr3	22627104	22628642	+	1539	protein_coding	GO:0016210,naringenin-chalcone synthase activity; GO:0009813,flavonoid biosynthetic process	K00660: CHS; chalcone synthase [EC:2.3.1.74]	At5g13930	ref|XP_006472745.1|	CHSY_BETPN,RecName: Full=Chalcone synthase; EC=2.3.1.74; AltName: Full=Naringenin-chalcone synthase;	A0A067GZJ6_CITSI,SubName: Full=Uncharacterized protein {ECO:0000313|EMBL:KDO80721.1};
Cs8g16290	564	36	24.4294	16.5459	20.6467	1.79217	1.84929	1.22687	-3.963	1.28982e-23	1.76983e-21	down	chr8	19328956	19334398	-	5443	protein_coding	GO:0005737,cytoplasm; GO:0045548,phenylalanine ammonia-lyase activity; GO:0009800,cinnamic acid biosynthetic process; GO:0006559,L-phenylalanine catabolic process	K10775: PAL; phenylalanine ammonia-lyase [EC:4.3.1.24]	At2g37040	ref|XP_006488063.1|	PAL1_PRUAV,RecName: Full=Phenylalanine ammonia-lyase 1; EC=4.3.1.24;	V4SG43_9ROSI,SubName: Full=Uncharacterized protein {ECO:0000313|EMBL:ESR37780.1};
Cs2g15260	1147	130	56.3762	54.6655	41.3099	5.94903	3.67499	8.59348	-3.145	1.40402e-23	1.91324e-21	down	chr2	12045035	12045882	-	848	protein_coding	--	--	--	--	--	--
Cs2g17670	442	132	13.4316	12.8479	11.6685	4.06375	4.14175	3.71993	-1.749	1.81202e-23	2.45231e-21	down	chr2	14420980	14423082	-	2103	protein_coding	GO:0016021,integral component of membrane; GO:0005774,vacuolar membrane; GO:0005384,manganese ion transmembrane transporter activity; GO:0030026,cellular manganese ion homeostasis; GO:0071281,cellular response to iron ion; GO:0006880,intracellular sequestering of iron ion; GO:0055072,iron ion homeostasis; GO:0071421,manganese ion transmembrane transport	--	At2g01770	ref|XP_006448137.1|	VIT1_ARATH,RecName: Full=Vacuolar iron transporter 1; Short=AtVIT1;	A0A2H5PVZ1_CITUN,SubName: Full=Uncharacterized protein {ECO:0000313|EMBL:GAY56550.1};
Cs9g03590	661	64	43.0362	42.5336	40.9476	3.47393	2.62058	6.89553	-3.367	2.37547e-23	3.19298e-21	down	chr9	1830295	1830902	+	608	protein_coding	--	--	--	dbj|GAY35787.1|	--	A0A2H5N741_CITUN,SubName: Full=Uncharacterized protein {ECO:0000313|EMBL:GAY35787.1};
Cs5g15870	625	98	14.4094	9.52646	15.8466	2.02554	1.8762	2.72483	-2.67	2.85682e-23	3.81405e-21	down	chr5	14273433	14274979	+	1547	protein_coding	GO:0009507,chloroplast; GO:0016787,hydrolase activity; GO:0003723,RNA binding; GO:0000373,Group II intron splicing; GO:0015979,photosynthesis	--	At1g79120	ref|XP_006478049.1|	WTF1_ARATH,RecName: Full=Protein WHAT'S THIS FACTOR 1 homolog {ECO:0000305}; Flags: Precursor;	A0A2H5QDW1_CITUN,SubName: Full=Uncharacterized protein {ECO:0000313|EMBL:GAY62829.1};
Cs9g08410	47	1003	1.74017	0.554336	1.90671	24.871	46.4807	18.7334	4.398	2.92628e-23	3.88057e-21	up	chr9	5649870	5650967	+	1098	protein_coding	--	--	--	ref|XP_015389121.1|	--	V4S8W9_9ROSI,SubName: Full=Uncharacterized protein {ECO:0000313|EMBL:ESR33351.1};
Cs1g14850	32	464	0.331579	0.48123	0.31992	6.28387	7.8077	2.89825	3.854	3.057e-23	4.02688e-21	up	chr1	18206649	18210098	+	3450	protein_coding	GO:0016021,integral component of membrane; GO:0005886,plasma membrane; GO:0005524,ATP binding; GO:0005516,calmodulin binding; GO:0030246,carbohydrate binding; GO:0004674,protein serine/threonine kinase activity; GO:0045087,innate immune response; GO:0006468,protein phosphorylation; GO:0009620,response to fungus	--	At3g16030	gb|KDO56866.1|	CE101_ARATH,RecName: Full=G-type lectin S-receptor-like serine/threonine-protein kinase CES101; EC=2.7.11.1; AltName: Full=Protein CALLUS EXPRESSION OF RBCS 101; Flags: Precursor;	A0A067F0Y8_CITSI,SubName: Full=Uncharacterized protein {ECO:0000313|EMBL:KDO56866.1};
Cs5g03070	80	424	2.92127	2.16284	2.09344	11.9118	16.2848	11.6554	2.407	3.78759e-23	4.93577e-21	up	chr5	1522998	1524497	-	1500	protein_coding	GO:0005737,cytoplasm; GO:0046914,transition metal ion binding; GO:0046916,cellular transition metal ion homeostasis; GO:0030001,metal ion transport	--	At1g01490	ref|XP_006476499.1|	HIP39_ARATH,RecName: Full=Heavy metal-associated isoprenylated plant protein 39 {ECO:0000303|PubMed:21072340, ECO:0000303|PubMed:23368984}; Short=AtHIP39 {ECO:0000303|PubMed:21072340, ECO:0000303|PubMed:23368984}; Flags: Precursor;	A0A2H5NH11_CITUN,SubName: Full=Uncharacterized protein {ECO:0000313|EMBL:GAY39181.1};
Cs6g20930	24	191	0.827597	1.4116	0.854846	8.77606	8.69933	8.8904	3.011	3.79693e-23	4.93577e-21	up	chr6	20229266	20230085	+	820	protein_coding	GO:0016021,integral component of membrane; GO:0016020,membrane; GO:0005886,plasma membrane; GO:0009506,plasmodesma; GO:0090406,pollen tube; GO:0005524,ATP binding; GO:0004674,protein serine/threonine kinase activity	--	At4g08850	dbj|GAY61888.1|	MIK2_ARATH,RecName: Full=MDIS1-interacting receptor like kinase 2 {ECO:0000303|PubMed:26863186}; Short=AtMIK2 {ECO:0000303|PubMed:26863186}; AltName: Full=Probable LRR receptor-like serine/threonine-protein kinase At4g08850; EC=2.7.11.1 {ECO:0000305}; Flags: Precursor;	A0A2H5QB64_CITUN,SubName: Full=Uncharacterized protein {ECO:0000313|EMBL:GAY61888.1}; Flags: Fragment;
Cs5g26680	524	1440	10.6593	10.6336	9.81363	35.3085	29.2665	33.0937	1.457	4.74444e-23	6.12715e-21	up	chr5	29456075	29460174	+	4100	protein_coding	GO:0005829,cytosol; GO:0004020,adenylylsulfate kinase activity; GO:0005524,ATP binding; GO:0019344,cysteine biosynthetic process; GO:0070814,hydrogen sulfide biosynthetic process; GO:0000103,sulfate assimilation	K00860: cysC; adenylylsulfate kinase [EC:2.7.1.25]	At3g03900	ref|XP_006443425.1|	APK3_ARATH,RecName: Full=Adenylyl-sulfate kinase 3; EC=2.7.1.25; AltName: Full=ATP adenosine-5'-phosphosulfate 3'-phosphotransferase 3; AltName: Full=Adenosine-5'-phosphosulfate kinase 3; Short=APS kinase 3;	V4TY76_9ROSI,RecName: Full=Adenylyl-sulfate kinase {ECO:0000256|RuleBase:RU004347}; EC=2.7.1.25 {ECO:0000256|RuleBase:RU004347};
Cs2g16220	5906	1758	67.7667	83.5405	57.4311	26.5438	21.5938	23.5487	-1.749	8.04789e-23	1.03259e-20	down	chr2	13013662	13016010	-	2349	protein_coding	GO:0050664,oxidoreductase activity, acting on NAD(P)H, oxygen as acceptor; GO:0009807,lignan biosynthetic process	K21568: PLR; pinoresinol/lariciresinol reductase [EC:1.23.1.1 1.23.1.2 1.23.1.3 1.23.1.4]	At4g39230	ref|XP_006469139.1|	PCBER_POPTR,RecName: Full=Isoflavone reductase homolog PCBER {ECO:0000305}; EC=1.3.1.- {ECO:0000269|PubMed:10066819}; AltName: Full=Phenylcoumaran benzylic ether reductase POP1 {ECO:0000303|PubMed:10066819}; Short=PCBER-Pop1 {ECO:0000303|PubMed:10066819};	V4RQ35_9ROSI,SubName: Full=Uncharacterized protein {ECO:0000313|EMBL:ESR36543.1};
Cs3g14760	86	1879	0.650446	0.598424	0.633109	10.4208	29.2479	6.71139	4.457	9.28753e-23	1.1813e-20	up	chr3	19053102	19060763	+	7662	protein_coding	GO:0031410,cytoplasmic vesicle; GO:0070290,N-acylphosphatidylethanolamine-specific phospholipase D activity; GO:0035091,phosphatidylinositol binding; GO:0004630,phospholipase D activity; GO:0048017,inositol lipid-mediated signaling; GO:0008610,lipid biosynthetic process; GO:0016042,lipid catabolic process; GO:0006654,phosphatidic acid biosynthetic process; GO:0048364,root development	K01115: PLD1_2; phospholipase D1/2 [EC:3.1.4.4]	At3g05630	ref|XP_006472145.1|	PLDZ1_ARATH,RecName: Full=Phospholipase D zeta 1 {ECO:0000303|PubMed:11891260}; Short=PLDzeta1 {ECO:0000303|PubMed:11891260}; EC=3.1.4.4 {ECO:0000269|PubMed:11891260}; AltName: Full=Phospholipase D p1; Short=AtPLDp1; AltName: Full=Phospholipase D1 PHOX and PX-containing domain protein;	A0A067H2J0_CITSI,RecName: Full=Phospholipase {ECO:0000256|PIRNR:PIRNR009376}; EC=3.1.4.4 {ECO:0000256|PIRNR:PIRNR009376};
Cs4g03580	4936	1833	125.775	155.02	131.6	55.8983	52.2576	53.8047	-1.429	9.32652e-23	1.1813e-20	down	chr4	1883011	1884534	+	1524	protein_coding	GO:0009507,chloroplast; GO:0004497,monooxygenase activity; GO:0016984,ribulose-bisphosphate carboxylase activity; GO:0009853,photorespiration; GO:0019253,reductive pentose-phosphate cycle	K01602: rbcS; ribulose-bisphosphate carboxylase small chain [EC:4.1.1.39]	At5g38410	ref|XP_006453352.1|	RBS_MARPA,RecName: Full=Ribulose bisphosphate carboxylase small chain, chloroplastic; Short=RuBisCO small subunit; EC=4.1.1.39; Flags: Precursor;	V4UK82_9ROSI,RecName: Full=Ribulose bisphosphate carboxylase small chain {ECO:0000256|RuleBase:RU003627}; EC=4.1.1.39 {ECO:0000256|RuleBase:RU003627};
orange1.1t05560	351	2534	29.2579	18.4223	26.2883	252.527	127.416	182.248	2.848	1.06428e-22	1.33943e-20	up	chrUn	87941310	87941945	+	636	protein_coding	GO:0004867,serine-type endopeptidase inhibitor activity; GO:0009611,response to wounding	--	At2g38870	ref|XP_006495465.1|	ITH5_CUCMA,RecName: Full=Inhibitor of trypsin and hageman factor; AltName: Full=CMTI-V;	A0A2H5N3H1_CITUN,SubName: Full=Uncharacterized protein {ECO:0000313|EMBL:GAY34487.1};
Cs7g05510	1655	4836	23.6417	21.3503	20.3088	60.9386	78.6519	62.4685	1.547	1.2987e-22	1.62412e-20	up	chr7	2976562	2981291	-	4730	protein_coding	GO:0016021,integral component of membrane; GO:0005886,plasma membrane; GO:0005524,ATP binding; GO:0004674,protein serine/threonine kinase activity	--	At1g56130	ref|XP_006483373.1|	Y1561_ARATH,RecName: Full=Probable LRR receptor-like serine/threonine-protein kinase At1g56130; EC=2.7.11.1; Flags: Precursor;	A0A067F6L1_CITSI,SubName: Full=Uncharacterized protein {ECO:0000313|EMBL:KDO61745.1};
Cs2g21940	814	22	29.7018	10.8636	51.6868	1.12636	1.0519	0.407509	-5.229	1.93863e-22	2.40914e-20	down	chr2	19151887	19152760	-	874	protein_coding	GO:0005634,nucleus; GO:0030674,protein binding, bridging; GO:0008270,zinc ion binding; GO:0007623,circadian rhythm; GO:0009909,regulation of flower development	--	At3g21890	ref|XP_006447486.1|	MIP1A_ARATH,RecName: Full=B-box domain protein 30 {ECO:0000303|PubMed:19920209}; Short=AtBBX30 {ECO:0000303|PubMed:19920209}; AltName: Full=Microprotein 1A {ECO:0000303|PubMed:27015278};	V4UEN0_9ROSI,SubName: Full=Uncharacterized protein {ECO:0000313|EMBL:ESR60726.1};
Cs5g28840	111	605	3.70063	3.29392	5.06741	21.1201	19.9028	28.337	2.445	1.99672e-22	2.46582e-20	up	chr5	31041145	31042231	-	1087	protein_coding	GO:0009507,chloroplast; GO:0005829,cytosol; GO:0005634,nucleus; GO:0036033,mediator complex binding; GO:0050832,defense response to fungus; GO:0009793,embryo development ending in seed dormancy; GO:0010183,pollen tube guidance	--	At2g15890	ref|XP_015386186.1|	MEE14_ARATH,RecName: Full=CCG-binding protein 1; Short=AtCBP1 {ECO:0000303|PubMed:26462908}; AltName: Full=Protein MATERNAL EFFECT EMBRYO ARREST 14 {ECO:0000305};	V4SH43_9ROSI,SubName: Full=Uncharacterized protein {ECO:0000313|EMBL:ESR36336.1};
orange1.1t02754	11753	2921	307.111	302.51	306.884	99.8343	60.8189	80.1508	-2.009	2.01655e-22	2.47484e-20	down	chrUn	42314592	42321783	-	7192	protein_coding	GO:0005829,cytosol; GO:0016621,cinnamoyl-CoA reductase activity; GO:0050662,coenzyme binding; GO:0007623,circadian rhythm; GO:0009809,lignin biosynthetic process; GO:0009409,response to cold	K09753: CCR; cinnamoyl-CoA reductase [EC:1.2.1.44]	At1g15950	ref|XP_006493351.1|	CCR1_ARATH,RecName: Full=Cinnamoyl-CoA reductase 1; Short=AtCCR1; EC=1.2.1.44; AltName: Full=Protein IRREGULAR XYLEM 4;	A0A2H5PSY4_CITUN,SubName: Full=Uncharacterized protein {ECO:0000313|EMBL:GAY55488.1};
Cs7g24730	7669	1349	119.261	121.215	110.372	28.6937	14.3637	25.0393	-2.507	2.20183e-22	2.68555e-20	down	chr7	24657862	24664050	+	6189	protein_coding	GO:0016021,integral component of membrane; GO:0005774,vacuolar membrane; GO:0015171,amino acid transmembrane transporter activity; GO:0003333,amino acid transmembrane transport	K15015: SLC32A, VGAT; solute carrier family 32 (vesicular inhibitory amino acid transporter)	At2g39130	ref|XP_006436472.1|	AVT1C_ARATH,RecName: Full=Amino acid transporter AVT1C {ECO:0000305}; Short=AtAvt1C {ECO:0000303|PubMed:27925655};	V4T909_9ROSI,SubName: Full=Uncharacterized protein {ECO:0000313|EMBL:ESR49712.1};
Cs7g17970	582	179	5.20995	5.7615	5.1582	1.87646	1.64988	1.95131	-1.703	2.37461e-22	2.87853e-20	down	chr7	13774473	13781129	-	6657	protein_coding	GO:0005829,cytosol; GO:0030529,NA; GO:0046872,metal ion binding; GO:0003723,RNA binding; GO:0009814,defense response, incompatible interaction; GO:0031047,gene silencing by RNA; GO:0006355,regulation of transcription, DNA-templated; GO:0006417,regulation of translation; GO:0009615,response to virus; GO:0006351,transcription, DNA-templated; GO:0060145,viral gene silencing in virus induced gene sil…	--	At2g27880	dbj|GAY65853.1|	AGO5_ARATH,RecName: Full=Protein argonaute 5;	A0A2H5QMK7_CITUN,SubName: Full=Uncharacterized protein {ECO:0000313|EMBL:GAY65853.1};
Cs9g02840	58	742	2.16779	0.757313	1.76571	17.413	29.1483	16.1473	3.657	2.4443e-22	2.94493e-20	up	chr9	1232528	1234020	-	1493	protein_coding	GO:0005615,extracellular space; GO:0005764,lysosome; GO:0010282,senescence-associated vacuole; GO:0004197,cysteine-type endopeptidase activity; GO:0007568,aging; GO:0010150,leaf senescence; GO:0010623,programmed cell death involved in cell development; GO:0051603,proteolysis involved in cellular protein catabolic process; GO:0009737,response to abscisic acid; GO:0009723,response to ethylene; GO:0…	K01365: CTSL; cathepsin L [EC:3.4.22.15]	At3g49340	gb|KDO63025.1|	SAG39_ORYSJ,RecName: Full=Senescence-specific cysteine protease SAG39 {ECO:0000305}; EC=3.4.22.- {ECO:0000305}; AltName: Full=Cysteine proteinase SAG39 {ECO:0000305}; AltName: Full=Protein SENESCENCE-ASSOCIATED GENE 39 {ECO:0000303|PubMed:20439547}; Flags: Precursor;	A0A067FA41_CITSI,SubName: Full=Uncharacterized protein {ECO:0000313|EMBL:KDO63025.1};
orange1.1t04419	65	1125	0.631389	0.389818	0.517413	10.6509	13.1895	3.91018	4.117	2.48793e-22	2.97933e-20	up	chrUn	69477520	69487178	+	9659	protein_coding	GO:0016021,integral component of membrane; GO:0005886,plasma membrane; GO:0005524,ATP binding; GO:0004674,protein serine/threonine kinase activity	--	At4g20140	ref|XP_006436339.1|	Y3475_ARATH,RecName: Full=Probable LRR receptor-like serine/threonine-protein kinase At3g47570; EC=2.7.11.1; Flags: Precursor;	V4VBA9_9ROSI,SubName: Full=Uncharacterized protein {ECO:0000313|EMBL:ESR49579.1};
Cs5g29370	31	231	0.553627	0.843698	0.886545	6.81825	5.67877	5.20563	2.895	2.84224e-22	3.38313e-20	up	chr5	31510186	31512345	-	2160	protein_coding	GO:0016788,hydrolase activity, acting on ester bonds; GO:0080030,methyl indole-3-acetate esterase activity; GO:0033473,indoleacetic acid conjugate metabolic process; GO:0048367,shoot system development	--	At3g10870	ref|XP_006443782.1|	MES17_ARATH,RecName: Full=Methylesterase 17; Short=AtMES17; EC=3.1.1.-; AltName: Full=Methyl indole-3-acetic acid esterase;	V4TU63_9ROSI,SubName: Full=Uncharacterized protein {ECO:0000313|EMBL:ESR57022.1};
Cs5g25950	1167	99	19.969	34.161	19.8632	2.96254	1.75757	0.994767	-3.556	3.12338e-22	3.6955e-20	down	chr5	28865634	28867246	+	1613	protein_coding	GO:0005783,endoplasmic reticulum; GO:0016021,integral component of membrane; GO:0016020,membrane; GO:0005739,mitochondrion; GO:0005886,plasma membrane; GO:0020037,heme binding; GO:0005506,iron ion binding; GO:0016709,oxidoreductase activity, acting on paired donors, with incorporation or reduction of molecular oxygen, NAD(P)H as one donor, and incorporation of one atom of oxygen; GO:0048830,adven…	K20617: CYP71A; cytochrome P450 family 71 subfamily A	At4g31500	ref|XP_006443326.1|	C83B1_ARATH,RecName: Full=Cytochrome P450 83B1; EC=1.14.14.45 {ECO:0000269|PubMed:12970475}; AltName: Full=Protein ALTERED TRYPTOPHAN REGULATION 4; AltName: Full=Protein RED ELONGATED 1; AltName: Full=Protein SUPERROOT 2;	V4U321_9ROSI,SubName: Full=Uncharacterized protein {ECO:0000313|EMBL:ESR56566.1};
Cs6g21850	12106	1859	123.54	185.498	96.4404	27.2848	20.9518	18.3595	-2.703	3.27988e-22	3.85757e-20	down	chr6	20826048	20831037	+	4990	protein_coding	GO:0005887,integral component of plasma membrane; GO:0005622,intracellular; GO:0005262,calcium channel activity; GO:0005516,calmodulin binding; GO:0030552,cAMP binding; GO:0030553,cGMP binding; GO:0005222,intracellular cAMP-activated cation channel activity; GO:0005221,intracellular cyclic nucleotide activated cation channel activity; GO:0005242,inward rectifier potassium channel activity; GO:007…	K05391: CNGC; cyclic nucleotide gated channel, plant	At5g15410	ref|XP_006482709.1|	CNGC2_ARATH,RecName: Full=Cyclic nucleotide-gated ion channel 2; Short=AtCNGC2; AltName: Full=Cyclic nucleotide- and calmodulin-regulated ion channel 2; AltName: Full=Protein DEFENSE NO DEATH 1;	A0A2H5PKZ8_CITUN,SubName: Full=Uncharacterized protein {ECO:0000313|EMBL:GAY52775.1};
Cs4g05900	86	822	2.54562	1.24087	1.26275	13.8652	22.5614	14.4005	3.247	3.68816e-22	4.28909e-20	up	chr4	3599195	3601003	-	1809	protein_coding	--	K15503: ANKRD44; serine/threonine-protein phosphatase 6 regulatory ankyrin repeat subunit B	At5g51160	ref|XP_006474464.1|	--	F8WLA1_CITUN,SubName: Full=Ankyrin repeat family protein {ECO:0000313|EMBL:BAK61846.1};
Cs1g01700	33076	6186	319.444	581.242	370.063	105.733	87.2163	77.7073	-2.419	3.69019e-22	4.28909e-20	down	chr1	840490	843927	-	3438	protein_coding	GO:0005737,cytoplasm; GO:0004512,inositol-3-phosphate synthase activity; GO:0006021,inositol biosynthetic process; GO:0008654,phospholipid biosynthetic process	K01858: INO1, ISYNA1; myo-inositol-1-phosphate synthase [EC:5.5.1.4]	At2g22240	ref|XP_006428149.1|	INO1_TOBAC,RecName: Full=Inositol-3-phosphate synthase; Short=MIP synthase; EC=5.5.1.4; AltName: Full=Myo-inositol 1-phosphate synthase; Short=IPS; Short=MI-1-P synthase;	V4UPG2_9ROSI,SubName: Full=Uncharacterized protein {ECO:0000313|EMBL:ESR41389.1};
Cs8g14150	617	26	14.2021	11.7905	5.53412	0.640514	0.178676	0.55317	-4.613	4.68431e-22	5.4127e-20	down	chr8	17106617	17108545	+	1929	protein_coding	GO:0009507,chloroplast; GO:0010287,plastoglobule; GO:0046872,metal ion binding; GO:0016702,oxidoreductase activity, acting on single donors with incorporation of molecular oxygen, incorporation of two atoms of oxygen	K09840: NCED; 9-cis-epoxycarotenoid dioxygenase [EC:1.13.11.51]	At4g19170	ref|XP_006487822.1|	CCD4_ARATH,RecName: Full=Probable carotenoid cleavage dioxygenase 4, chloroplastic; Short=AtCCD4; EC=1.14.99.-; AltName: Full=AtNCED4; Flags: Precursor;	A0A2H5Q3I9_CITUN,SubName: Full=Uncharacterized protein {ECO:0000313|EMBL:GAY59142.1};
Cs9g12120	91	550	1.38183	0.644847	0.977989	6.21715	8.2588	5.503	2.58	5.09739e-22	5.85577e-20	up	chr9	10431552	10436069	+	4518	protein_coding	GO:0016021,integral component of membrane	--	At1g74190	ref|XP_015389285.1|	RLP15_ARATH,RecName: Full=Receptor-like protein 15 {ECO:0000303|PubMed:18434605}; Short=AtRLP15 {ECO:0000303|PubMed:18434605}; Flags: Precursor;	A0A2H5QM51_CITUN,SubName: Full=Uncharacterized protein {ECO:0000313|EMBL:GAY65699.1}; Flags: Fragment;
Cs6g09540	1896	5028	53.3075	51.9949	44.7154	142.327	152.197	126.006	1.407	6.02201e-22	6.87797e-20	up	chr6	11318459	11319922	+	1464	protein_coding	GO:0009507,chloroplast; GO:0019904,protein domain specific binding	--	At5g01750	ref|XP_006429527.1|	LOR15_ARATH,RecName: Full=Protein LURP-one-related 15;	V4SQ08_9ROSI,SubName: Full=Uncharacterized protein {ECO:0000313|EMBL:ESR42767.1};
Cs5g21250	277	37	6.66591	7.58258	4.97691	0.671625	0.910068	1.09505	-2.923	7.4151e-22	8.4204e-20	down	chr5	22855075	22856491	-	1417	protein_coding	GO:0050736,O-malonyltransferase activity; GO:0009718,anthocyanin-containing compound biosynthetic process	K13264: IF7MAT; isoflavone 7-O-glucoside-6''-O-malonyltransferase [EC:2.3.1.115]	At3g29590	ref|XP_006478566.1|	5MAT_ARATH,RecName: Full=Malonyl-CoA:anthocyanidin 5-O-glucoside-6''-O-malonyltransferase; EC=2.3.1.-; AltName: Full=Anthocyanin 5-aromatic acyltransferase-like protein; Short=At5MAT;	V4TPM0_9ROSI,SubName: Full=Uncharacterized protein {ECO:0000313|EMBL:ESR55362.1};
Cs5g05310	63	277	2.03153	1.45574	1.68138	7.87341	8.50383	7.80298	2.131	1.03791e-21	1.16555e-19	up	chr5	3160040	3161909	-	1870	protein_coding	--	--	At5g62840	ref|XP_006476762.1|	--	A0A2H5NFR4_CITUN,SubName: Full=Uncharacterized protein {ECO:0000313|EMBL:GAY38887.1};
Cs2g30870	160	813	2.55742	3.00008	3.31367	13.4588	17.9204	13.9869	2.35	1.0382e-21	1.16555e-19	up	chr2	30267688	30273849	+	6162	protein_coding	--	--	At1g50450	ref|XP_006470694.1|	--	A0A067E965_CITSI,SubName: Full=Uncharacterized protein {ECO:0000313|EMBL:KDO50440.1};
Cs1g18450	16	209	0.154578	0.073275	0.156508	2.74447	1.88604	1.40049	3.729	1.65771e-21	1.85055e-19	up	chr1	21407918	21412592	-	4675	protein_coding	GO:0016021,integral component of membrane; GO:0000325,plant-type vacuole; GO:0005774,vacuolar membrane; GO:0005524,ATP binding; GO:0042626,ATPase activity, coupled to transmembrane movement of substances; GO:0008559,xenobiotic transmembrane transporting ATPase activity; GO:0055085,transmembrane transport	K05666: ABCC2; ATP-binding cassette, subfamily C (CFTR/MRP), member 2	At3g21250	dbj|GAY38584.1|	AB8C_ARATH,RecName: Full=ABC transporter C family member 8; Short=ABC transporter ABCC.8; Short=AtABCC8; EC=3.6.3.44; AltName: Full=ATP-energized glutathione S-conjugate pump 6; AltName: Full=Glutathione S-conjugate-transporting ATPase 6; AltName: Full=Multidrug resistance-associated protein 6; Flags: Precursor;	A0A2H5NEH4_CITUN,SubName: Full=Uncharacterized protein {ECO:0000313|EMBL:GAY38584.1};
Cs5g02310	243	34	4.71139	5.98817	3.63792	0.683204	0.755921	0.654511	-2.853	2.0043e-21	2.22489e-19	down	chr5	996250	998802	+	2553	protein_coding	GO:0046872,metal ion binding; GO:0004722,protein serine/threonine phosphatase activity	K14497: PP2C; protein phosphatase 2C [EC:3.1.3.16]	At1g07430	ref|XP_006476391.1|	P2C08_ORYSJ,RecName: Full=Probable protein phosphatase 2C 8; Short=OsPP2C08; EC=3.1.3.16;	A0A067GM47_CITSI,SubName: Full=Uncharacterized protein {ECO:0000313|EMBL:KDO76517.1};
Cs2g02820	693	46	13.7164	7.01226	15.5694	0.848994	1.32074	0.477015	-3.896	2.05413e-21	2.26746e-19	down	chr2	1181802	1183870	+	2069	protein_coding	GO:0005737,cytoplasm; GO:0005634,nucleus; GO:0005524,ATP binding; GO:0004709,MAP kinase kinase kinase activity; GO:0004674,protein serine/threonine kinase activity; GO:0004702,NA; GO:0009738,abscisic acid-activated signaling pathway; GO:0032147,activation of protein kinase activity; GO:0007346,regulation of mitotic cell cycle; GO:0009737,response to abscisic acid; GO:0006970,response to osmotic s…	--	At5g55090	ref|XP_006468187.1|	M3K17_ARATH,RecName: Full=Mitogen-activated protein kinase kinase kinase 17 {ECO:0000303|PubMed:25720833}; EC=2.7.11.25 {ECO:0000250|UniProtKB:Q9ZVP5, ECO:0000255|PROSITE-ProRule:PRU00159};	V4UFP6_9ROSI,SubName: Full=Uncharacterized protein {ECO:0000313|EMBL:ESR63005.1};
Cs2g07410	175	861	6.06248	3.90958	3.82416	23.9729	27.7553	19.9941	2.293	2.57986e-21	2.83197e-19	up	chr2	4422839	4424227	-	1389	protein_coding	GO:0005618,cell wall; GO:0005576,extracellular region; GO:0005773,vacuole; GO:0009737,response to abscisic acid	--	At3g22060	ref|XP_006467960.1|	CRR38_ARATH,RecName: Full=Cysteine-rich repeat secretory protein 38; Flags: Precursor;	A0A067GJT7_CITSI,SubName: Full=Uncharacterized protein {ECO:0000313|EMBL:KDO75586.1};
Cs1g05180	12	315	0.173586	0.198282	0.103477	3.02514	7.71317	2.6066	4.744	2.74781e-21	2.99967e-19	up	chr1	4825775	4828165	-	2391	protein_coding	GO:0016021,integral component of membrane; GO:0005886,plasma membrane; GO:0005524,ATP binding; GO:0005516,calmodulin binding; GO:0030246,carbohydrate binding; GO:0004674,protein serine/threonine kinase activity; GO:0006468,protein phosphorylation	--	At5g60900	ref|XP_006427834.1|	RLK1_ARATH,RecName: Full=G-type lectin S-receptor-like serine/threonine-protein kinase RLK1; EC=2.7.11.1; AltName: Full=Receptor-like protein kinase 1; Flags: Precursor;	V4UNQ0_9ROSI,SubName: Full=Uncharacterized protein {ECO:0000313|EMBL:ESR41074.1};
orange1.1t00608	787	185	13.2616	15.3358	10.2426	3.5946	2.86704	3.2725	-2.089	3.56405e-21	3.86935e-19	down	chrUn	6991664	6993881	+	2218	protein_coding	--	--	At4g01600	ref|XP_006444664.1|	GEML2_ARATH,RecName: Full=GEM-like protein 2;	V4VX18_9ROSI,SubName: Full=Uncharacterized protein {ECO:0000313|EMBL:ESR57904.1};
Cs2g12940	737	2611	9.34066	8.03675	8.3185	35.0124	25.249	35.6563	1.824	4.15028e-21	4.48117e-19	up	chr2	9728402	9731813	-	3412	protein_coding	GO:0016021,integral component of membrane; GO:0005886,plasma membrane; GO:0005524,ATP binding; GO:0030247,polysaccharide binding; GO:0004674,protein serine/threonine kinase activity; GO:0007166,cell surface receptor signaling pathway	--	At1g25390	ref|XP_015382745.1|	LRL11_ARATH,RecName: Full=LEAF RUST 10 DISEASE-RESISTANCE LOCUS RECEPTOR-LIKE PROTEIN KINASE-like 1.1 {ECO:0000303|PubMed:12805585}; EC=2.7.11.1; AltName: Full=Probable receptor-like serine/threonine-protein kinase LRK10L-1.1 {ECO:0000305}; Flags: Precursor;	V4W6D9_9ROSI,SubName: Full=Uncharacterized protein {ECO:0000313|EMBL:ESR61654.1};
orange1.1t04845	27	316	0.606305	0.399334	0.334185	3.87484	7.652	4.70328	3.563	4.34736e-21	4.66845e-19	up	chrUn	77502100	77504670	+	2571	protein_coding	--	--	--	ref|XP_015382018.1|	--	A0A2H5QFZ0_CITUN,SubName: Full=Uncharacterized protein {ECO:0000313|EMBL:GAY63536.1};
Cs2g19350	165	12	3.20895	4.0176	2.83405	0.394561	0.208111	0.154514	-3.816	4.64846e-21	4.96481e-19	down	chr2	16206940	16209147	-	2208	protein_coding	GO:0031225,anchored component of membrane; GO:0046658,anchored component of plasma membrane; GO:0016020,membrane; GO:0005886,plasma membrane; GO:0005774,vacuolar membrane	--	At4g12730	ref|XP_006469451.1|	FLA2_ARATH,RecName: Full=Fasciclin-like arabinogalactan protein 2; Flags: Precursor;	A0A2H5PRU9_CITUN,SubName: Full=Uncharacterized protein {ECO:0000313|EMBL:GAY55071.1};
Cs2g17170	56	782	2.13109	0.852322	1.77767	25.0188	33.0736	12.6498	3.785	4.67953e-21	4.97112e-19	up	chr2	13926886	13929600	+	2715	protein_coding	GO:0016021,integral component of membrane; GO:0005886,plasma membrane; GO:0006979,response to oxidative stress	--	At1g14870	ref|XP_006448195.1|	PCR2_ARATH,RecName: Full=Protein PLANT CADMIUM RESISTANCE 2; Short=AtPCR2;	V4UBA4_9ROSI,SubName: Full=Uncharacterized protein {ECO:0000313|EMBL:ESR61435.1};
Cs2g19680	327	1768	5.80125	3.9555	6.32154	39.8744	29.9056	23.7688	2.434	4.84163e-21	5.11582e-19	up	chr2	16532878	16535073	+	2196	protein_coding	GO:0009535,chloroplast thylakoid membrane; GO:0016021,integral component of membrane; GO:0009522,photosystem I; GO:0009523,photosystem II; GO:0016168,chlorophyll binding; GO:0046872,metal ion binding; GO:0009765,photosynthesis, light harvesting; GO:0018298,protein-chromophore linkage	K08913: LHCB2; light-harvesting complex II chlorophyll a/b binding protein 2	At2g05100	ref|XP_006447758.1|	CB21_GOSHI,RecName: Full=Chlorophyll a-b binding protein 151, chloroplastic; AltName: Full=LHCII type II CAB-151; Short=LHCP; Flags: Precursor;	A0A2H5PL99_CITUN,SubName: Full=Uncharacterized protein {ECO:0000313|EMBL:GAY53128.1};
Cs5g10820	25446	2373	581.021	683.218	517.748	90.2303	58.7682	28.077	-3.423	6.22208e-21	6.53947e-19	down	chr5	7645578	7647525	-	1948	protein_coding	GO:0005618,cell wall; GO:0005576,extracellular region; GO:0016020,membrane; GO:0009664,plant-type cell wall organization	--	At1g69530	ref|XP_006440617.1|	EXPA1_ARATH,RecName: Full=Expansin-A1; Short=AtEXPA1; AltName: Full=Alpha-expansin-1; Short=At-EXP1; Short=AtEx1; AltName: Full=Ath-ExpAlpha-1.2; Flags: Precursor;	A0A2H5PSD9_CITUN,SubName: Full=Uncharacterized protein {ECO:0000313|EMBL:GAY55280.1};
Cs7g20780	139	5	1.40465	2.39019	1.94738	0.076995	0.062116	0.035334	-4.887	6.95791e-21	7.27415e-19	down	chr7	17791679	17797852	+	6174	protein_coding	--	--	At2g16980	ref|XP_006436628.1|	--	V4SPY5_9ROSI,SubName: Full=Uncharacterized protein {ECO:0000313|EMBL:ESR49868.1};
Cs8g18210	899	1994	19.148	20.3269	19.4811	43.6361	46.1002	47.4489	1.15	7.38236e-21	7.67727e-19	up	chr8	20886061	20889696	-	3636	protein_coding	GO:0005634,nucleus; GO:0005886,plasma membrane; GO:0005524,ATP binding; GO:0030957,Tat protein binding; GO:0004675,transmembrane receptor protein serine/threonine kinase activity; GO:0007166,cell surface receptor signaling pathway; GO:0006952,defense response; GO:0006468,protein phosphorylation	--	At1g14370	ref|XP_006424796.1|	PBL2_ARATH,RecName: Full=Probable serine/threonine-protein kinase PBL2 {ECO:0000305}; EC=2.7.11.1 {ECO:0000305}; AltName: Full=PBS1-like protein 2 {ECO:0000303|PubMed:20413097}; AltName: Full=Protein kinase 2A {ECO:0000305};	V4SLS8_9ROSI,SubName: Full=Uncharacterized protein {ECO:0000313|EMBL:ESR38036.1};
Cs2g22650	287	1180	8.89971	7.65112	8.02595	40.9998	39.1004	25.9638	2.038	8.66836e-21	8.96745e-19	up	chr2	20311971	20315571	+	3601	protein_coding	GO:0009535,chloroplast thylakoid membrane; GO:0016021,integral component of membrane; GO:0051537,2 iron, 2 sulfur cluster binding; GO:0045158,electron transporter, transferring electrons within cytochrome b6/f complex of photosystem II activity; GO:0046872,metal ion binding; GO:0009496,plastoquinol--plastocyanin reductase activity; GO:0015979,photosynthesis	K02636: petC; cytochrome b6-f complex iron-sulfur subunit [EC:1.10.9.1]	At4g03280	ref|XP_006469814.1|	UCRIA_PEA,RecName: Full=Cytochrome b6-f complex iron-sulfur subunit, chloroplastic; EC=1.10.9.1; AltName: Full=Plastohydroquinone:plastocyanin oxidoreductase iron-sulfur protein; AltName: Full=Rieske iron-sulfur protein; Short=ISP; Short=RISP; Flags: Precursor;	A0A2H5Q839_CITUN,SubName: Full=Uncharacterized protein {ECO:0000313|EMBL:GAY60711.1};
Cs5g12270	121	635	2.24726	3.73635	3.08284	12.573	20.2068	18.9467	2.398	1.01101e-20	1.04044e-18	up	chr5	9253721	9256475	+	2755	protein_coding	GO:0005634,nucleus; GO:0003700,DNA-binding transcription factor activity; GO:0046983,protein dimerization activity; GO:0000977,RNA polymerase II regulatory region sequence-specific DNA binding; GO:0045944,positive regulation of transcription by RNA polymerase II; GO:0006351,transcription, DNA-templated	--	At3g02310	ref|XP_006477713.1|	J2_SOLLC,RecName: Full=MADS-box protein J2 {ECO:0000305}; AltName: Full=MADS-box protein EBI {ECO:0000312|EMBL:AHB86542.1}; AltName: Full=Protein EXTREME BRANCHED INFLORESCENCE {ECO:0000312|EMBL:AHB86542.1}; AltName: Full=Protein JOINTLESS-2 {ECO:0000303|PubMed:28528644};	A0A2H5QJQ2_CITUN,SubName: Full=Uncharacterized protein {ECO:0000313|EMBL:GAY64852.1};
orange1.1t03941	670	114	39.2608	36.0996	48.8633	9.52645	7.69581	4.80944	-2.553	1.0864e-20	1.11224e-18	down	chrUn	60917989	60918517	+	529	protein_coding	--	--	--	ref|XP_006421110.1|	--	V4S695_9ROSI,SubName: Full=Uncharacterized protein {ECO:0000313|EMBL:ESR34350.1};
Cs4g12120	27	336	0.279658	0.655282	0.362136	4.02385	4.94813	7.859	3.638	1.311e-20	1.33526e-18	up	chr4	9200914	9203960	-	3047	protein_coding	GO:0005737,cytoplasm; GO:0034004,germacradienol synthase activity; GO:0052577,germacrene-D synthase activity; GO:0000287,magnesium ion binding; GO:0016114,terpenoid biosynthetic process	K15803: GERD; (-)-germacrene D synthase [EC:4.2.3.75]	At5g23960	ref|XP_006475286.1|	TPSGD_VITVI,RecName: Full=(-)-germacrene D synthase; EC=4.2.3.22; EC=4.2.3.75;	A0A290U6M6_CITSI,SubName: Full=SQS2 {ECO:0000313|EMBL:ATD14142.1};
Cs1g21400	457	1375	7.42421	5.91187	6.50562	20.2167	24.3124	18.7033	1.589	1.3839e-20	1.40228e-18	up	chr1	24308807	24311074	-	2268	protein_coding	GO:0016021,integral component of membrane; GO:0030246,carbohydrate binding	--	At1g10150	ref|XP_006466430.1|	P2A10_ARATH,RecName: Full=Protein PHLOEM PROTEIN 2-LIKE A10; Short=AtPP2-A10;	A0A067GGW9_CITSI,SubName: Full=Uncharacterized protein {ECO:0000313|EMBL:KDO78874.1};
orange1.1t02448	53	627	0.757866	1.11812	0.639449	11.5155	5.73109	14.4565	3.557	1.53455e-20	1.547e-18	up	chrUn	37363806	37367606	-	3801	protein_coding	GO:0005829,cytosol; GO:0000287,magnesium ion binding; GO:0010333,terpene synthase activity; GO:0016114,terpenoid biosynthetic process	K14175: NES1; (3S,6E)-nerolidol synthase [EC:4.2.3.48]	At1g61680	ref|XP_006493063.1|	NES1_FRAAN,RecName: Full=(3S,6E)-nerolidol synthase 1; Short=FaNES1; EC=4.2.3.48;	A0A2H5N2G9_CITUN,SubName: Full=Uncharacterized protein {ECO:0000313|EMBL:GAY34443.1};
Cs5g33700	1868	355	67.189	59.8261	52.4267	16.1022	8.4607	11.504	-2.4	2.07898e-20	2.08521e-18	down	chr5	34688413	34689454	-	1042	protein_coding	--	--	At2g47490_1	ref|XP_006444441.1|	--	V4U6A3_9ROSI,SubName: Full=Uncharacterized protein {ECO:0000313|EMBL:ESR57681.1};
Cs8g10180	420	66	9.51786	9.8354	9.98704	2.27671	1.50406	1.05989	-2.674	2.18828e-20	2.18375e-18	down	chr8	9066174	9068195	+	2022	protein_coding	GO:0016491,oxidoreductase activity	--	At1g60690	ref|XP_006423749.1|	AKR2_ORYSJ,RecName: Full=Probable aldo-keto reductase 2; EC=1.1.1.-;	V4UCH2_9ROSI,SubName: Full=Uncharacterized protein {ECO:0000313|EMBL:ESR36989.1};
Cs8g05460	1118	3799	16.7887	16.6488	21.4286	63.0448	79.2722	55.5578	1.765	2.26201e-20	2.24598e-18	up	chr8	3032096	3034099	-	2004	protein_coding	GO:0004842,ubiquitin-protein transferase activity; GO:0010200,response to chitin	--	At3g19380	ref|XP_006487052.1|	PUB25_ARATH,RecName: Full=U-box domain-containing protein 25; EC=2.3.2.27; AltName: Full=Plant U-box protein 25; AltName: Full=RING-type E3 ubiquitin transferase PUB25 {ECO:0000305};	A0A067EXD2_CITSI,RecName: Full=RING-type E3 ubiquitin transferase {ECO:0000256|SAAS:SAAS00702733}; EC=2.3.2.27 {ECO:0000256|SAAS:SAAS00702733};
Cs2g16240	4664	1617	47.72	64.4646	50.3644	19.7996	20.054	19.2102	-1.528	2.49923e-20	2.46912e-18	down	chr2	13035330	13036815	-	1486	protein_coding	GO:0005737,cytoplasm; GO:0016491,oxidoreductase activity	K21568: PLR; pinoresinol/lariciresinol reductase [EC:1.23.1.1 1.23.1.2 1.23.1.3 1.23.1.4]	At4g39230	gb|KDO43663.1|	ALL12_OLEEU,RecName: Full=Isoflavone reductase-like protein; EC=1.3.1.-; AltName: Full=Pollen allergen Ole e 12.01; AltName: Allergen=Ole e 12.01;	A0A067DLD2_CITSI,SubName: Full=Uncharacterized protein {ECO:0000313|EMBL:KDO43663.1};
orange1.1t00199	2005	298	20.622	12.8812	27.7597	3.39767	3.79378	2.45722	-2.747	2.53607e-20	2.49305e-18	down	chrUn	4137451	4140679	-	3229	protein_coding	GO:0005634,nucleus; GO:0003700,DNA-binding transcription factor activity; GO:0043565,sequence-specific DNA binding; GO:0030154,cell differentiation; GO:0051301,cell division; GO:0007623,circadian rhythm; GO:0006355,regulation of transcription, DNA-templated; GO:0048768,root hair cell tip growth; GO:0006351,transcription, DNA-templated	--	At4g00150	ref|XP_006445316.1|	SCL6_ARATH,RecName: Full=Scarecrow-like protein 6; Short=AtSCL6; AltName: Full=GRAS family protein 22; Short=AtGRAS-22; AltName: Full=SCL6-IV;	V4U8M8_9ROSI,SubName: Full=Uncharacterized protein {ECO:0000313|EMBL:ESR58556.1};
Cs6g20620	584	126	11.0295	16.1911	10.3039	2.80527	1.79455	2.37672	-2.211	3.30412e-20	3.23198e-18	down	chr6	20038540	20041299	+	2760	protein_coding	GO:0009507,chloroplast; GO:0005886,plasma membrane; GO:0009506,plasmodesma; GO:0005774,vacuolar membrane; GO:0005773,vacuole; GO:0043424,protein histidine kinase binding	--	At1g69840	ref|XP_006482532.1|	HIR2_ARATH,RecName: Full=Hypersensitive-induced response protein 2; Short=AtHIR2;	A0A067G248_CITSI,SubName: Full=Uncharacterized protein {ECO:0000313|EMBL:KDO72480.1};
Cs8g01130	166	18	1.39361	1.41003	1.98148	0.2134	0.132483	0.192384	-3.219	3.56658e-20	3.47153e-18	down	chr8	106581	110212	-	3632	protein_coding	GO:0005794,Golgi apparatus; GO:0000139,Golgi membrane; GO:0016021,integral component of membrane; GO:0016760,cellulose synthase (UDP-forming) activity; GO:0051753,mannan synthase activity; GO:0071555,cell wall organization; GO:0030244,cellulose biosynthetic process; GO:0071669,plant-type cell wall organization or biogenesis; GO:0009846,pollen germination	K20924: CSLD; cellulose synthase-like protein [EC:2.4.1.-]	At4g38190	ref|XP_006422380.1|	CSLD4_ARATH,RecName: Full=Cellulose synthase-like protein D4; Short=AtCslD4; EC=2.4.1.-;	A0A2H5P1D5_CITUN,SubName: Full=Uncharacterized protein {ECO:0000313|EMBL:GAY46178.1};
Cs8g03430	95	596	2.87801	1.60735	1.60619	13.5971	14.4017	10.6738	2.648	3.94831e-20	3.82424e-18	up	chr8	1634117	1638712	+	4596	protein_coding	GO:0048046,apoplast; GO:0005618,cell wall; GO:0006952,defense response; GO:0010266,response to vitamin B1; GO:0009414,response to water deprivation; GO:0009627,systemic acquired resistance	--	At4g33720	gb|KDP36354.1|	PR1_ARATH,RecName: Full=Pathogenesis-related protein 1; Short=PR-1; Flags: Precursor;	F6HBL1_VITVI,SubName: Full=Uncharacterized protein {ECO:0000313|EMBL:CCB49610.1};
Cs2g02180	2748	291	46.586	85.435	46.9921	7.68508	8.65604	3.81578	-3.24	4.04097e-20	3.89491e-18	down	chr2	819535	821417	-	1883	protein_coding	--	--	--	--	--	--
Cs9g04080	3411	1139	82.3583	64.8096	74.1253	24.6839	34.3548	26.1483	-1.581	4.28762e-20	4.11257e-18	down	chr9	2211646	2214997	+	3352	protein_coding	--	--	At4g02340	ref|XP_006489041.1|	--	A0A2H5N6J3_CITUN,SubName: Full=Uncharacterized protein {ECO:0000313|EMBL:GAY35854.1};
orange1.1t03059	23608	9871	240.634	263.076	252.87	124.32	103.207	116.942	-1.258	4.37531e-20	4.17641e-18	down	chrUn	47496691	47506438	-	9748	protein_coding	GO:0005737,cytoplasm; GO:0005524,ATP binding; GO:0004349,glutamate 5-kinase activity; GO:0004350,glutamate-5-semialdehyde dehydrogenase activity; GO:0055129,L-proline biosynthetic process	K12657: ALDH18A1, P5CS; delta-1-pyrroline-5-carboxylate synthetase [EC:2.7.2.11 1.2.1.41]	At2g39800_2	ref|XP_006429184.1|	P5CS_ACTDE,RecName: Full=Delta-1-pyrroline-5-carboxylate synthase; Short=P5CS; Includes: RecName: Full=Glutamate 5-kinase; Short=GK; EC=2.7.2.11; AltName: Full=Gamma-glutamyl kinase; Includes: RecName: Full=Gamma-glutamyl phosphate reductase; Short=GPR; EC=1.2.1.41; AltName: Full=Glutamate-5-semialdehyde dehydrogenase; AltName: Full=Glutamyl-gamma-semialdehyde dehydrogenase;	V4US92_9ROSI,RecName: Full=Delta-1-pyrroline-5-carboxylate synthase {ECO:0000256|PIRNR:PIRNR036429}; Includes: RecName: Full=Glutamate 5-kinase {ECO:0000256|PIRNR:PIRNR036429}; Short=GK {ECO:0000256|PIRNR:PIRNR036429}; EC=2.7.2.11 {ECO:0000256|PIRNR:PIRNR036429}; AltName: Full=Gamma-glutamyl kinase {ECO:0000256|PIRNR:PIRNR036429}; Includes: RecName: Full=Gamma-glutamyl phosphate reductase {ECO:00…
orange1.1t02620	835	90	27.2706	16.3234	33.7094	1.78342	3.96661	3.06316	-3.213	4.45019e-20	4.22747e-18	down	chrUn	39945446	39946512	-	1067	protein_coding	GO:0005737,cytoplasm; GO:0009734,auxin-activated signaling pathway; GO:0007275,multicellular organism development; GO:0040008,regulation of growth	K14488: SAUR; SAUR family protein	At5g50760	ref|XP_006493246.1|	SAU71_ARATH,RecName: Full=Auxin-responsive protein SAUR71 {ECO:0000305}; AltName: Full=Protein SMALL AUXIN UP RNA 71 {ECO:0000303|PubMed:12036261};	A0A2H5PVA4_CITUN,SubName: Full=Uncharacterized protein {ECO:0000313|EMBL:GAY56282.1};
Cs5g18620	47	323	1.17296	0.672046	1.29306	9.0772	7.31315	5.22794	2.747	4.78112e-20	4.5201e-18	up	chr5	18910142	18912575	+	2434	protein_coding	GO:0009507,chloroplast; GO:0009941,chloroplast envelope; GO:0009534,chloroplast thylakoid; GO:0009535,chloroplast thylakoid membrane; GO:0016021,integral component of membrane; GO:0016020,membrane; GO:0009522,photosystem I; GO:0009783,photosystem II antenna complex; GO:0010287,plastoglobule; GO:0009517,PSII associated light-harvesting complex II; GO:0009579,thylakoid; GO:0042651,thylakoid membran…	K08916: LHCB5; light-harvesting complex II chlorophyll a/b binding protein 5	At4g10340	ref|XP_006478298.1|	CB5_ARATH,RecName: Full=Chlorophyll a-b binding protein CP26, chloroplastic; AltName: Full=LHCB5; AltName: Full=LHCIIc; AltName: Full=Light-harvesting complex II protein 5; Flags: Precursor;	A0A2H5QCG5_CITUN,SubName: Full=Uncharacterized protein {ECO:0000313|EMBL:GAY62272.1};
Cs6g12390	19	213	0.52183	0.295839	0.470137	6.5996	7.66431	4.20216	3.483	4.96358e-20	4.67026e-18	up	chr6	14000671	14002304	+	1634	protein_coding	GO:0009507,chloroplast; GO:0009535,chloroplast thylakoid membrane; GO:0016021,integral component of membrane; GO:0009522,photosystem I; GO:0009579,thylakoid; GO:0009768,photosynthesis, light harvesting in photosystem I; GO:0009767,photosynthetic electron transport chain	--	At1g08380	ref|XP_006481510.1|	PSAO_ARATH,RecName: Full=Photosystem I subunit O; Short=PSI-O; Flags: Precursor;	A0A2H5Q993_CITUN,SubName: Full=Uncharacterized protein {ECO:0000313|EMBL:GAY61209.1};
Cs2g30260	6156	2817	96.2083	96.3539	89.1308	48.8391	43.4286	44.2062	-1.128	5.91756e-20	5.54148e-18	down	chr2	29653426	29656774	+	3349	protein_coding	GO:0009507,chloroplast; GO:0009941,chloroplast envelope; GO:0009706,chloroplast inner membrane; GO:0009534,chloroplast thylakoid; GO:0016021,integral component of membrane; GO:0016020,membrane; GO:0005739,mitochondrion; GO:0009536,plastid; GO:0015139,alpha-ketoglutarate transmembrane transporter activity; GO:0015140,malate transmembrane transporter activity; GO:0015131,oxaloacetate transmembrane …	--	At5g12860	ref|XP_006446115.1|	DIT1_ARATH,RecName: Full=Dicarboxylate transporter 1, chloroplastic; AltName: Full=2-oxoglutarate/malate translocator 1; Short=AtpOMT1; Flags: Precursor;	V4U5I9_9ROSI,SubName: Full=Uncharacterized protein {ECO:0000313|EMBL:ESR59355.1};
orange1.1t02111	7	139	0.242008	0.129005	0.197272	3.95542	5.01807	2.81539	4.278	6.30747e-20	5.87874e-18	up	chrUn	32753554	32755070	-	1517	protein_coding	GO:0005615,extracellular space; GO:0005764,lysosome; GO:0010282,senescence-associated vacuole; GO:0004197,cysteine-type endopeptidase activity; GO:0007568,aging; GO:0009817,defense response to fungus, incompatible interaction; GO:0080187,floral organ senescence; GO:0010150,leaf senescence; GO:0009626,plant-type hypersensitive response; GO:0010623,programmed cell death involved in cell development…	K01365: CTSL; cathepsin L [EC:3.4.22.15]	At3g49340	ref|XP_006492717.1|	SAG12_ARATH,RecName: Full=Senescence-specific cysteine protease SAG12 {ECO:0000305}; EC=3.4.22.- {ECO:0000305}; AltName: Full=Cysteine proteinase SAG12 {ECO:0000305}; AltName: Full=Protein SENESCENCE-ASSOCIATED GENE 12 {ECO:0000303|Ref.6}; Flags: Precursor;	A0A067F6J6_CITSI,SubName: Full=Uncharacterized protein {ECO:0000313|EMBL:KDO63019.1};
Cs9g06490	353	0	11.1965	8.08453	10.1492	0	0	0	-10.98	7.52548e-20	6.98103e-18	down	chr9	3982121	3983283	-	1163	protein_coding	GO:0033987,2-hydroxyisoflavanone dehydratase activity; GO:0052689,carboxylic ester hydrolase activity; GO:0009813,flavonoid biosynthetic process; GO:0009717,isoflavonoid biosynthetic process; GO:0046287,isoflavonoid metabolic process	K13258: HIDH; 2-hydroxyisoflavanone dehydratase [EC:4.2.1.105]	At3g48690	ref|XP_006489582.1|	HIDM_GLYEC,RecName: Full=2-hydroxyisoflavanone dehydratase; EC=3.1.1.1; EC=4.2.1.105; AltName: Full=Carboxylesterase HIDM;	A0A067GH34_CITSI,SubName: Full=Uncharacterized protein {ECO:0000313|EMBL:KDO74707.1};
Cs6g01390	21	340	1.21633	1.57027	0.724309	21.6547	10.1659	27.5661	4.002	8.53694e-20	7.88231e-18	up	chr6	662158	663105	-	948	protein_coding	GO:0016491,oxidoreductase activity	K08081: TR1; tropinone reductase I [EC:1.1.1.206]	At5g06060	ref|XP_006480307.1|	TRNH_DATST,RecName: Full=Tropinone reductase homolog; EC=1.1.1.-; AltName: Full=P29X;	A0A2H5P6B4_CITUN,SubName: Full=Uncharacterized protein {ECO:0000313|EMBL:GAY47878.1};
Cs1g02300	2831	7077	74.767	29.4162	27.8838	51.2468	65.1866	188.968	1.322	9.38423e-20	8.62433e-18	up	chr1	1609104	1612416	-	3313	protein_coding	--	--	--	--	--	--
Cs5g06440	31	231	0.465863	0.215534	0.34853	2.10362	2.82199	3.35472	2.884	9.45813e-20	8.652e-18	up	chr5	3991259	3995233	+	3975	protein_coding	GO:0009506,plasmodesma; GO:0052692,raffinose alpha-galactosidase activity; GO:0016757,transferase activity, transferring glycosyl groups; GO:0034484,raffinose catabolic process; GO:0080167,response to karrikin; GO:0006979,response to oxidative stress	K06617: E2.4.1.82; raffinose synthase [EC:2.4.1.82]	At3g57520	ref|XP_006476919.1|	RFS2_ARATH,RecName: Full=Probable galactinol--sucrose galactosyltransferase 2; EC=2.4.1.82; AltName: Full=Protein SEED IMBIBITION 2; AltName: Full=Raffinose synthase 2;	V4TTJ8_9ROSI,SubName: Full=Uncharacterized protein {ECO:0000313|EMBL:ESR53211.1};
Cs1g15170	109	552	4.7585	3.19105	3.94479	26.6288	17.1902	19.7109	2.336	9.67835e-20	8.81265e-18	up	chr1	18392312	18393890	-	1579	protein_coding	GO:0009535,chloroplast thylakoid membrane; GO:0016021,integral component of membrane; GO:0009538,photosystem I reaction center; GO:0015979,photosynthesis	--	At3g16140	ref|XP_006465620.1|	PSAH_BRACM,RecName: Full=Photosystem I reaction center subunit VI, chloroplastic; Short=PSI-H; AltName: Full=Light-harvesting complex I 11 kDa protein; Flags: Precursor;	A0A2H5PFL3_CITUN,SubName: Full=Uncharacterized protein {ECO:0000313|EMBL:GAY51149.1};
Cs9g02790	1325	188	56.768	52.443	61.9497	5.61264	7.12288	13.0669	-2.816	1.05548e-19	9.5666e-18	down	chr9	1214082	1214928	+	847	protein_coding	--	--	--	dbj|GAY35787.1|	--	A0A2H5N741_CITUN,SubName: Full=Uncharacterized protein {ECO:0000313|EMBL:GAY35787.1};
Cs7g18970	10569	758	190.648	322.535	185.557	28.0984	7.85321	16.9269	-3.802	1.24992e-19	1.12772e-17	down	chr7	14913674	14915160	-	1487	protein_coding	GO:0048046,apoplast; GO:0005618,cell wall	K01188: E3.2.1.21; beta-glucosidase [EC:3.2.1.21]	At5g06860	ref|XP_006485019.1|	PGIP_PYRCO,RecName: Full=Polygalacturonase inhibitor; AltName: Full=Polygalacturonase-inhibiting protein; Short=PGIG; Flags: Precursor;	A0A2H5MVX5_CITUN,SubName: Full=Uncharacterized protein {ECO:0000313|EMBL:GAY32150.1};
Cs7g27640	5308	537	140.985	147.023	184.61	22.993	7.51541	19.5404	-3.306	1.38265e-19	1.24181e-17	down	chr7	28356644	28358553	-	1910	protein_coding	GO:0005739,mitochondrion	--	At1g07900	ref|XP_006485928.1|	LBD1_ARATH,RecName: Full=LOB domain-containing protein 1; AltName: Full=ASYMMETRIC LEAVES 2-like protein 8; Short=AS2-like protein 8;	A0A2H5NZ66_CITUN,SubName: Full=Uncharacterized protein {ECO:0000313|EMBL:GAY45417.1};
Cs9g06660	146	698	4.7512	4.79022	4.04069	29.179	22.4277	17.1614	2.258	1.42008e-19	1.26965e-17	up	chr9	4124975	4126032	+	1058	protein_coding	GO:0009535,chloroplast thylakoid membrane; GO:0009538,photosystem I reaction center; GO:0015979,photosynthesis	K02692: psaD; photosystem I subunit II	At1g03130	ref|XP_006419899.1|	PSAD_CUCSA,RecName: Full=Photosystem I reaction center subunit II, chloroplastic; AltName: Full=PS I subunit 5; AltName: Full=Photosystem I 20 kDa subunit; Short=PSI-D; Flags: Precursor;	A0A2H5NR53_CITUN,SubName: Full=Uncharacterized protein {ECO:0000313|EMBL:GAY42547.1};
Cs7g16240	335	1364	6.74369	6.24642	9.53228	25.9956	37.2402	33.2556	2.027	1.46537e-19	1.30425e-17	up	chr7	11782543	11785412	-	2870	protein_coding	GO:0016021,integral component of membrane; GO:0015297,antiporter activity; GO:0015238,drug transmembrane transporter activity; GO:0006855,drug transmembrane transport	--	At3g03620	ref|XP_006495076.1|	DTX24_ARATH,RecName: Full=Protein DETOXIFICATION 24 {ECO:0000303|PubMed:11739388}; Short=AtDTX24 {ECO:0000303|PubMed:11739388}; AltName: Full=Multidrug and toxic compound extrusion protein 24 {ECO:0000305}; Short=MATE protein 24 {ECO:0000305};	V4SRR3_9ROSI,RecName: Full=Protein DETOXIFICATION {ECO:0000256|RuleBase:RU004914}; AltName: Full=Multidrug and toxic compound extrusion protein {ECO:0000256|RuleBase:RU004914};
Cs7g19870	15684	4443	155.999	160.535	214.607	42.3494	80.9173	54.9777	-1.82	1.50517e-19	1.32914e-17	down	chr7	16034089	16037528	+	3440	protein_coding	GO:0005634,nucleus; GO:0003677,DNA binding; GO:0003700,DNA-binding transcription factor activity; GO:0046983,protein dimerization activity; GO:0009739,response to gibberellin; GO:0006351,transcription, DNA-templated	--	At3g23690	dbj|GAY64340.1|	BH137_ARATH,RecName: Full=Transcription factor bHLH137; AltName: Full=Basic helix-loop-helix protein 137; Short=AtbHLH137; Short=bHLH 137; AltName: Full=Transcription factor EN 89; AltName: Full=bHLH transcription factor bHLH137;	A0A2H5QI88_CITUN,SubName: Full=Uncharacterized protein {ECO:0000313|EMBL:GAY64340.1};
Cs8g18450	414	1877	4.55516	4.11674	4.03108	20.747	26.7028	14.4395	2.181	1.50679e-19	1.32914e-17	up	chr8	21060105	21064922	+	4818	protein_coding	--	--	--	ref|XP_015388907.1|	--	V4RTS1_9ROSI,SubName: Full=Uncharacterized protein {ECO:0000313|EMBL:ESR38063.1};
Cs1g08610	558	87	21.0453	21.3154	28.5158	2.83803	3.3909	5.36905	-2.681	1.75069e-19	1.53742e-17	down	chr1	9371778	9372948	+	1171	protein_coding	GO:0004364,glutathione transferase activity; GO:0009734,auxin-activated signaling pathway	K00799: GST, gst; glutathione S-transferase [EC:2.5.1.18]	At1g17180	ref|XP_006432070.1|	GSTXA_TOBAC,RecName: Full=Probable glutathione S-transferase parA; EC=2.5.1.18; AltName: Full=Auxin-regulated protein parA; AltName: Full=STR246C protein;	V4T1S0_9ROSI,SubName: Full=Uncharacterized protein {ECO:0000313|EMBL:ESR45310.1};
Cs6g12060	200	982	1.58058	1.82397	1.29703	10.3397	8.49761	7.66329	2.299	2.13136e-19	1.86344e-17	up	chr6	13488945	13506952	-	18008	protein_coding	GO:0016021,integral component of membrane	--	At1g74190	ref|XP_006481469.2|	RLP15_ARATH,RecName: Full=Receptor-like protein 15 {ECO:0000303|PubMed:18434605}; Short=AtRLP15 {ECO:0000303|PubMed:18434605}; Flags: Precursor;	A0A2H5PKQ8_CITUN,SubName: Full=Uncharacterized protein {ECO:0000313|EMBL:GAY52940.1};
orange1.1t00281	419	1126	5.57481	5.18649	5.39839	13.2964	16.7795	15.8195	1.426	2.24865e-19	1.95732e-17	up	chrUn	4714541	4718423	+	3883	protein_coding	GO:0005618,cell wall; GO:0009505,plant-type cell wall; GO:0004252,serine-type endopeptidase activity	K15333: TRM3, TARBP1; tRNA guanosine-2'-O-methyltransferase [EC:2.1.1.34]	At4g00230	ref|XP_006490974.1|	SBT4E_ARATH,RecName: Full=Subtilisin-like protease SBT4.14 {ECO:0000303|PubMed:16193095}; EC=3.4.21.- {ECO:0000305}; AltName: Full=Cucumisin-like protein; AltName: Full=Subtilase subfamily 4 member 14 {ECO:0000303|PubMed:16193095}; Short=AtSBT4.14 {ECO:0000303|PubMed:16193095}; AltName: Full=Xylem serine proteinase 1 {ECO:0000303|PubMed:10889267}; Short=AtXSP1 {ECO:0000303|PubMed:10889267}; Flags…	A0A067HDF0_CITSI,SubName: Full=Uncharacterized protein {ECO:0000313|EMBL:KDO85942.1};
Cs6g18850	160	675	2.16129	2.82424	2.45354	10.9842	11.3194	8.62084	2.079	2.79354e-19	2.42095e-17	up	chr6	18864756	18870162	-	5407	protein_coding	GO:0031969,chloroplast membrane; GO:0016021,integral component of membrane; GO:0004252,serine-type endopeptidase activity	--	At5g38510	ref|XP_006482276.1|	RBL9_ARATH,RecName: Full=RHOMBOID-like protein 9, chloroplastic {ECO:0000303|PubMed:17181860}; Short=AtRBL9 {ECO:0000303|PubMed:17181860}; EC=3.4.21.- {ECO:0000305}; Flags: Precursor;	V4S954_9ROSI,SubName: Full=Uncharacterized protein {ECO:0000313|EMBL:ESR44043.1};
Cs6g11460	608	2130	13.7874	13.9001	15.7743	50.4757	67.9239	43.3006	1.811	3.10145e-19	2.67605e-17	up	chr6	12627537	12629399	+	1863	protein_coding	GO:0016021,integral component of membrane; GO:0005886,plasma membrane; GO:0005385,zinc ion transmembrane transporter activity; GO:0071577,zinc ion transmembrane transport	K14709: SLC39A1_2_3, ZIP1_2_3; solute carrier family 39 (zinc transporter), member 1/2/3	At1g05300	ref|XP_006481377.1|	ZIP5_ARATH,RecName: Full=Zinc transporter 5; AltName: Full=ZRT/IRT-like protein 5; Flags: Precursor;	V4UTQ9_9ROSI,SubName: Full=Uncharacterized protein {ECO:0000313|EMBL:ESR43019.1};
Cs1g19320	6208	1972	103.09	75.8633	113.262	34.8569	30.2118	32.9038	-1.655	3.52769e-19	3.03059e-17	down	chr1	22650509	22653438	-	2930	protein_coding	GO:0016021,integral component of membrane; GO:0005740,mitochondrial envelope; GO:0005741,mitochondrial outer membrane; GO:0005739,mitochondrion; GO:0005524,ATP binding; GO:0016887,ATPase activity; GO:0042802,identical protein binding; GO:0008219,cell death; GO:0009626,plant-type hypersensitive response; GO:0009617,response to bacterium; GO:0002237,response to molecule of bacterial origin; GO:0009…	K08900: BCS1; mitochondrial chaperone BCS1	At3g50930	ref|XP_006466190.1|	HSR4_ARATH,RecName: Full=Protein HYPER-SENSITIVITY-RELATED 4 {ECO:0000303|PubMed:15181213}; Short=AtHSR4 {ECO:0000303|PubMed:15181213}; EC=3.6.1.3 {ECO:0000250|UniProtKB:Q9FLD5}; AltName: Full=BCS1-like protein;	A0A067EY05_CITSI,SubName: Full=Uncharacterized protein {ECO:0000313|EMBL:KDO58720.1};
Cs6g14090	65	713	1.18219	1.81345	0.606844	9.35351	15.9813	16.9357	3.465	3.77053e-19	3.22519e-17	up	chr6	15435929	15440640	+	4712	protein_coding	--	K01285: PRCP; lysosomal Pro-X carboxypeptidase [EC:3.4.16.2]	At2g24280	ref|XP_006481710.1|	--	A0A2H5MYC0_CITUN,SubName: Full=Uncharacterized protein {ECO:0000313|EMBL:GAY33020.1};
Cs3g19070	277	34	9.4109	11.3171	6.57201	0.88456	1.06726	1.57103	-3.044	4.09636e-19	3.48879e-17	down	chr3	22430386	22431381	+	996	protein_coding	GO:0005509,calcium ion binding	K02183: CALM; calmodulin	At1g24620	ref|XP_006472709.1|	CML29_ORYSJ,RecName: Full=Probable calcium-binding protein CML29; AltName: Full=Calmodulin-like protein 29;	A0A2H5NNF2_CITUN,SubName: Full=Uncharacterized protein {ECO:0000313|EMBL:GAY41716.1};
Cs8g16750	7983	2364	122.83	89.0901	138.072	38.9184	39.0048	33.209	-1.756	6.35452e-19	5.3888e-17	down	chr8	19726672	19729136	-	2465	protein_coding	GO:0005737,cytoplasm; GO:0005634,nucleus; GO:0019005,SCF ubiquitin ligase complex; GO:0031625,ubiquitin protein ligase binding; GO:0043161,proteasome-mediated ubiquitin-dependent protein catabolic process; GO:0042787,NA; GO:0030162,regulation of proteolysis	--	At5g60570	ref|XP_006424592.1|	FK132_ARATH,RecName: Full=F-box/kelch-repeat protein At5g60570;	V4SBE8_9ROSI,SubName: Full=Uncharacterized protein {ECO:0000313|EMBL:ESR37832.1};
Cs9g02830	41	327	0.840312	0.812678	1.03163	6.10429	10.3063	4.84895	2.989	6.90174e-19	5.82784e-17	up	chr9	1230145	1231560	+	1416	protein_coding	GO:0005887,integral component of plasma membrane; GO:0015171,amino acid transmembrane transporter activity; GO:0015297,antiporter activity; GO:0015203,polyamine transmembrane transporter activity; GO:0015293,symporter activity; GO:0015846,polyamine transport	--	At3g13620	gb|KDO63023.1|	PHSC_ARATH,RecName: Full=Probable polyamine transporter At3g13620;	A0A067F6Q3_CITSI,SubName: Full=Uncharacterized protein {ECO:0000313|EMBL:KDO63023.1}; Flags: Fragment;
orange1.1t01694	122	1686	3.77773	2.88848	3.54978	34.9138	90.9185	24.5381	3.794	9.53592e-19	8.01788e-17	up	chrUn	27524251	27525423	-	1173	protein_coding	--	--	At5g20790	ref|XP_006492346.1|	--	A0A2H5NXJ7_CITUN,SubName: Full=Uncharacterized protein {ECO:0000313|EMBL:GAY44852.1};
Cs2g01090	265	1329	7.46907	4.52907	5.20037	28.8733	38.2551	24.452	2.321	9.95729e-19	8.3367e-17	up	chr2	61601	63014	-	1414	protein_coding	--	--	At4g31980_2	ref|XP_006467194.1|	--	A0A2H5P4D3_CITUN,SubName: Full=Uncharacterized protein {ECO:0000313|EMBL:GAY47213.1};
Cs8g18350	535	1349	8.8775	9.32149	9.41568	21.9041	28.2299	25.131	1.335	1.16985e-18	9.75317e-17	up	chr8	20986279	20989875	+	3597	protein_coding	--	K20032: ZDHHC13_17, HIP14; palmitoyltransferase ZDHHC13/17 [EC:2.3.1.225]	--	ref|XP_006488305.1|	--	A0A067FZU3_CITSI,RecName: Full=S-acyltransferase {ECO:0000256|RuleBase:RU079119}; EC=2.3.1.225 {ECO:0000256|RuleBase:RU079119}; AltName: Full=Palmitoyltransferase {ECO:0000256|RuleBase:RU079119};
Cs2g20140	250	2023	11.7657	4.76735	9.53457	97.3227	62.8053	58.6992	3.013	1.1932e-18	9.90609e-17	up	chr2	16847336	16848480	-	1145	protein_coding	--	--	--	ref|XP_006447697.1|	--	A0A2H5PLF8_CITUN,SubName: Full=Uncharacterized protein {ECO:0000313|EMBL:GAY53193.1};
Cs9g05170	358	76	6.66756	5.34129	8.08372	1.33814	1.43343	1.86793	-2.242	1.251e-18	1.03425e-16	down	chr9	3019641	3021956	-	2316	protein_coding	GO:0016021,integral component of membrane; GO:0000325,plant-type vacuole; GO:0005774,vacuolar membrane; GO:0005524,ATP binding; GO:0042626,ATPase activity, coupled to transmembrane movement of substances; GO:0008559,xenobiotic transmembrane transporting ATPase activity; GO:0055085,transmembrane transport	K05666: ABCC2; ATP-binding cassette, subfamily C (CFTR/MRP), member 2	At3g59140	ref|XP_006489188.1|	AB10C_ARATH,RecName: Full=ABC transporter C family member 10; Short=ABC transporter ABCC.10; Short=AtABCC10; EC=3.6.3.44; AltName: Full=ATP-energized glutathione S-conjugate pump 14; AltName: Full=Glutathione S-conjugate-transporting ATPase 14; AltName: Full=Multidrug resistance-associated protein 14;	V4S922_9ROSI,SubName: Full=Uncharacterized protein {ECO:0000313|EMBL:ESR35335.1};
Cs8g14840	244	1216	1.63826	1.7278	1.37562	9.31463	10.2798	5.79551	2.316	1.2892e-18	1.06138e-16	up	chr8	17964585	17974511	-	9927	protein_coding	GO:0016021,integral component of membrane	--	At1g74170	ref|XP_006487933.2|	RLP13_ARATH,RecName: Full=Receptor-like protein 13 {ECO:0000303|PubMed:18434605}; Short=AtRLP13 {ECO:0000303|PubMed:18434605}; Flags: Precursor;	A0A067DPB5_CITSI,SubName: Full=Uncharacterized protein {ECO:0000313|EMBL:KDO40862.1};
Cs6g05580	262	28	7.88185	10.6287	5.6523	0.654565	1.27563	0.641082	-3.217	1.37108e-18	1.12412e-16	down	chr6	7078015	7079382	-	1368	protein_coding	--	--	At3g55240	ref|XP_006429003.1|	--	V4S4C7_9ROSI,SubName: Full=Uncharacterized protein {ECO:0000313|EMBL:ESR42243.1};
Cs5g25900	1862	221	82.9435	105.634	69.4893	13.8506	9.61303	6.67103	-3.076	1.39404e-18	1.13822e-16	down	chr5	28762213	28763660	+	1448	protein_coding	GO:0016021,integral component of membrane; GO:0016020,membrane; GO:0020037,heme binding; GO:0005506,iron ion binding; GO:0016709,oxidoreductase activity, acting on paired donors, with incorporation or reduction of molecular oxygen, NAD(P)H as one donor, and incorporation of one atom of oxygen; GO:0044550,secondary metabolite biosynthetic process	--	At3g26210	ref|XP_015386095.1|	C71BN_ARATH,RecName: Full=Cytochrome P450 71B23; EC=1.14.-.-;	A0A2H5QIZ7_CITUN,SubName: Full=Uncharacterized protein {ECO:0000313|EMBL:GAY64195.1};
orange1.1t03594	14	148	0.119769	0.104868	0.259242	0.648342	1.74068	1.63759	3.466	1.45074e-18	1.17964e-16	up	chrUn	55208589	55213723	+	5135	protein_coding	--	--	At5g45310	ref|XP_006432895.1|	--	V4T439_9ROSI,SubName: Full=Uncharacterized protein {ECO:0000313|EMBL:ESR46135.1};
Cs3g15590	674	1948	11.5041	10.5	10.1668	29.08	41.5349	31.1466	1.533	1.52419e-18	1.23428e-16	up	chr3	19634911	19637409	-	2499	protein_coding	GO:0016021,integral component of membrane; GO:0016020,membrane; GO:0020037,heme binding; GO:0005506,iron ion binding; GO:0016709,oxidoreductase activity, acting on paired donors, with incorporation or reduction of molecular oxygen, NAD(P)H as one donor, and incorporation of one atom of oxygen; GO:0098542,defense response to other organism; GO:0042343,indole glucosinolate metabolic process; GO:004…	K07408: CYP1A1; cytochrome P450 family 1 subfamily A polypeptide 1 [EC:1.14.14.1]	At5g10610	ref|XP_006472253.1|	C81D1_ARATH,RecName: Full=Cytochrome P450 81D1; EC=1.14.-.-;	V4TB50_9ROSI,SubName: Full=Uncharacterized protein {ECO:0000313|EMBL:ESR46826.1};
Cs8g17390	3046	11758	33.4669	28.1292	37.8766	108.198	128.68	124.028	1.948	1.81485e-18	1.46366e-16	up	chr8	20218749	20222831	-	4083	protein_coding	GO:0005634,nucleus; GO:0003677,DNA binding; GO:0003700,DNA-binding transcription factor activity; GO:0009873,ethylene-activated signaling pathway; GO:0007275,multicellular organism development; GO:0006351,transcription, DNA-templated	K09284: AP2; AP2-like factor, euAP2 lineage	At2g28550	ref|XP_006488203.1|	RAP27_ARATH,RecName: Full=Ethylene-responsive transcription factor RAP2-7; AltName: Full=Protein RELATED TO APETALA2 7; AltName: Full=Protein TARGET OF EAT 1;	A0A067G0B6_CITSI,SubName: Full=Uncharacterized protein {ECO:0000313|EMBL:KDO73074.1};
Cs5g14370	3629	1230	48.5614	53.2212	40.0805	19.1172	15.762	16.0511	-1.561	1.82785e-18	1.46815e-16	down	chr5	12076239	12078756	-	2518	protein_coding	GO:0009535,chloroplast thylakoid membrane; GO:0045549,9-cis-epoxycarotenoid dioxygenase activity; GO:0046872,metal ion binding; GO:0009688,abscisic acid biosynthetic process	K09840: NCED; 9-cis-epoxycarotenoid dioxygenase [EC:1.13.11.51]	At3g14440	dbj|GAY55887.1|	NCED1_PHAVU,RecName: Full=9-cis-epoxycarotenoid dioxygenase NCED1, chloroplastic; EC=1.13.11.51; AltName: Full=PvNCED1; Flags: Precursor;	A0A2H5PU32_CITUN,SubName: Full=Uncharacterized protein {ECO:0000313|EMBL:GAY55887.1};
Cs2g26610	1623	361	38.5044	24.024	43.9522	9.33617	7.33759	8.16343	-2.17	1.87498e-18	1.49991e-16	down	chr2	26459843	26462684	-	2842	protein_coding	GO:0005788,endoplasmic reticulum lumen; GO:0051082,unfolded protein binding; GO:0006457,protein folding	K09510: DNAJB4; DnaJ homolog subfamily B member 4	At2g20560	ref|XP_006470163.1|	DJB6_ORYSJ,RecName: Full=DnaJ protein ERDJ3B {ECO:0000305}; AltName: Full=Chaperone protein dnaJ B6 {ECO:0000305}; Short=OsDjB6 {ECO:0000303|PubMed:23160806}; AltName: Full=Endoplasmic reticulum dnaJ domain-containing protein 3B {ECO:0000305}; Short=OsERdj3B {ECO:0000303|PubMed:24153418}; Flags: Precursor;	A0A2H5PTA4_CITUN,SubName: Full=Uncharacterized protein {ECO:0000313|EMBL:GAY55573.1};
Cs1g12810	2796	1130	64.8725	84.813	70.9011	30.4987	33.587	32.3779	-1.306	1.92196e-18	1.53129e-16	down	chr1	15874029	15876194	+	2166	protein_coding	--	--	At1g15380	ref|XP_006465353.1|	--	A0A067E2Y8_CITSI,SubName: Full=Uncharacterized protein {ECO:0000313|EMBL:KDO45231.1};
Cs2g15270	502	22	15.003	26.4105	12.4626	0.479589	0.3917	1.65561	-4.54	2.19903e-18	1.745e-16	down	chr2	12047617	12048707	-	1091	protein_coding	--	--	--	dbj|GAY54301.1|	--	A0A2H5PPP2_CITUN,SubName: Full=Uncharacterized protein {ECO:0000313|EMBL:GAY54301.1};
Cs9g10650	594	27	23.6776	6.94045	28.1254	1.37618	0.884801	0.53282	-4.469	2.41988e-18	1.91258e-16	down	chr9	7923441	7924440	-	1000	protein_coding	GO:0005634,nucleus; GO:0003677,DNA binding; GO:0003700,DNA-binding transcription factor activity; GO:0006952,defense response; GO:0009873,ethylene-activated signaling pathway; GO:0009867,jasmonic acid mediated signaling pathway; GO:0006351,transcription, DNA-templated	--	At3g23240	dbj|GAY52566.1|	ERF92_ARATH,RecName: Full=Ethylene-responsive transcription factor 1B; Short=AtERF1B; AltName: Full=Ethylene-responsive element-binding factor 1B; Short=EREBP-1B;	A0A2H5PJN2_CITUN,SubName: Full=Uncharacterized protein {ECO:0000313|EMBL:GAY52566.1};
Cs3g11620	2645	793	29.9769	26.0492	24.9449	9.91204	6.62141	8.73268	-1.74	2.80477e-18	2.20794e-16	down	chr3	15938499	15942986	-	4488	protein_coding	GO:0005737,cytoplasm; GO:0005524,ATP binding; GO:0003724,RNA helicase activity; GO:0035194,posttranscriptional gene silencing by RNA; GO:0009616,virus induced gene silencing	K18422: MOV10; helicase MOV-10 [EC:3.6.4.13]	At1g05460	ref|XP_006471775.1|	SDE3_ARATH,RecName: Full=Probable RNA helicase SDE3; EC=3.6.4.13; AltName: Full=Silencing defective protein 3;	A0A2H5PPY5_CITUN,SubName: Full=Uncharacterized protein {ECO:0000313|EMBL:GAY54155.1};
Cs5g01190	222	26	12.0004	9.12151	7.83899	1.20772	0.506734	1.6676	-3.093	2.85668e-18	2.23989e-16	down	chr5	193208	195003	+	1796	protein_coding	GO:0005737,cytoplasm; GO:0046914,transition metal ion binding; GO:0046916,cellular transition metal ion homeostasis; GO:0030001,metal ion transport	--	At1g06330	ref|XP_006439179.1|	HIP30_ARATH,RecName: Full=Heavy metal-associated isoprenylated plant protein 30 {ECO:0000303|PubMed:21072340, ECO:0000303|PubMed:23368984}; Short=AtHIP30 {ECO:0000303|PubMed:21072340, ECO:0000303|PubMed:23368984}; AltName: Full=Protein NPCC11 {ECO:0000312|EMBL:AEC06738.1}; Flags: Precursor;	A0A2H5PXS5_CITUN,SubName: Full=Uncharacterized protein {ECO:0000313|EMBL:GAY57176.1};
Cs1g26550	9802	3624	138.462	229.214	141.626	61.9018	51.7471	62.4639	-1.435	2.89706e-18	2.25492e-16	down	chr1	28546972	28549877	+	2906	protein_coding	GO:0005634,nucleus; GO:0003677,DNA binding; GO:0003700,DNA-binding transcription factor activity; GO:0007275,multicellular organism development; GO:0006351,transcription, DNA-templated	--	At4g35550	ref|XP_006467087.1|	WOX13_ARATH,RecName: Full=WUSCHEL-related homeobox 13;	A0A2H5Q420_CITUN,SubName: Full=Uncharacterized protein {ECO:0000313|EMBL:GAY59400.1};
Cs1g02280	5011	1797	218.521	261.359	190.527	79.5975	90.033	85.3866	-1.48	2.89868e-18	2.25492e-16	down	chr1	1593848	1594566	-	719	protein_coding	--	--	--	gb|KDO43932.1|	--	A0A067DY35_CITSI,SubName: Full=Uncharacterized protein {ECO:0000313|EMBL:KDO43932.1};
Cs9g10100	210	41	4.17027	4.93095	4.77559	1.19343	0.806419	0.884666	-2.341	3.35324e-18	2.5983e-16	down	chr9	7488754	7490128	+	1375	protein_coding	GO:0005737,cytoplasm; GO:0005634,nucleus	K08770: UBC; ubiquitin C	At5g20620	ref|XP_006489697.1|	UBI4P_NICSY,RecName: Full=Polyubiquitin; Contains: RecName: Full=Ubiquitin; Flags: Precursor; Fragment;	A0A067EQU2_CITSI,SubName: Full=Uncharacterized protein {ECO:0000313|EMBL:KDO57559.1};
Cs1g23500	289	833	2.52419	2.37554	2.7418	8.53132	6.68454	8.26402	1.528	3.45336e-18	2.66543e-16	up	chr1	26016251	26023336	-	7086	protein_coding	--	--	At5g66600	ref|XP_006425772.1|	--	V4SEL4_9ROSI,SubName: Full=Uncharacterized protein {ECO:0000313|EMBL:ESR39012.1};
Cs2g01010	19	262	0.204407	0.496294	0.128968	4.78749	2.62858	3.54845	3.826	4.04343e-18	3.10872e-16	up	chr2	5796	8159	-	2364	protein_coding	GO:0016021,integral component of membrane; GO:0016020,membrane; GO:0005886,plasma membrane; GO:0009506,plasmodesma; GO:0090406,pollen tube; GO:0005524,ATP binding; GO:0004674,protein serine/threonine kinase activity	--	At4g08850	ref|XP_015383346.1|	MIK2_ARATH,RecName: Full=MDIS1-interacting receptor like kinase 2 {ECO:0000303|PubMed:26863186}; Short=AtMIK2 {ECO:0000303|PubMed:26863186}; AltName: Full=Probable LRR receptor-like serine/threonine-protein kinase At4g08850; EC=2.7.11.1 {ECO:0000305}; Flags: Precursor;	A0A2H5P4I2_CITUN,SubName: Full=Uncharacterized protein {ECO:0000313|EMBL:GAY47191.1};
Cs7g32150	3915	582	135.495	97.448	127.629	23.053	10.2672	23.7542	-2.751	4.13036e-18	3.16325e-16	down	chr7	31874290	31876464	+	2175	protein_coding	--	--	At5g59080	ref|XP_006435585.1|	--	V4TBB5_9ROSI,SubName: Full=Uncharacterized protein {ECO:0000313|EMBL:ESR48825.1};
Cs8g02840	20821	4027	293.964	399.192	290.567	53.8601	53.3912	94.2921	-2.371	4.9322e-18	3.76275e-16	down	chr8	1227363	1230584	+	3222	protein_coding	--	K14794: RRP12; ribosomal RNA-processing protein 12	At4g34950	ref|XP_006486761.1|	--	A0A2H5P0R6_CITUN,SubName: Full=Uncharacterized protein {ECO:0000313|EMBL:GAY45968.1};
Cs9g14500	424	107	6.73933	6.11921	7.40332	1.29475	1.95404	1.98478	-1.989	5.53358e-18	4.1926e-16	down	chr9	13935139	13937177	-	2039	protein_coding	GO:0051213,dioxygenase activity; GO:0046872,metal ion binding; GO:0002229,defense response to oomycetes; GO:0046244,salicylic acid catabolic process	--	At4g10490	dbj|GAY53651.1|	DLO2_ARATH,RecName: Full=Protein DMR6-LIKE OXYGENASE 2 {ECO:0000303|PubMed:25376907}; EC=1.14.11.- {ECO:0000255|PROSITE-ProRule:PRU00805}; AltName: Full=2-oxoglutarate (2OG)-Fe(II) oxygenase-like protein DLO2 {ECO:0000303|PubMed:25376907}; AltName: Full=Salicylate 3-hydroxylase DLO2 {ECO:0000305}; Short=S3H DLO2 {ECO:0000305}; Short=SA 3-hydroxylase DLO2 {ECO:0000305}; Short=Salicylic acid 3-hydr…	A0A2H5PMS5_CITUN,SubName: Full=Uncharacterized protein {ECO:0000313|EMBL:GAY53651.1};
Cs5g06510	2080	10897	34.5558	28.4048	24.4573	149.718	229.585	110.619	2.389	5.53807e-18	4.1926e-16	up	chr5	4029715	4032034	+	2320	protein_coding	GO:0016021,integral component of membrane; GO:0005886,plasma membrane; GO:0005524,ATP binding; GO:0004674,protein serine/threonine kinase activity; GO:0004713,protein tyrosine kinase activity; GO:0004714,transmembrane receptor protein tyrosine kinase activity; GO:0006952,defense response; GO:0010942,positive regulation of cell death; GO:0031349,positive regulation of defense response	--	At2g31880	ref|XP_006476927.1|	SBIR1_ARATH,RecName: Full=Leucine-rich repeat receptor-like serine/threonine/tyrosine-protein kinase SOBIR1; EC=2.7.10.1; EC=2.7.11.1; AltName: Full=Protein EVERSHED; AltName: Full=Protein SUPPRESSOR OF BIR1-1; Flags: Precursor;	A0A2H5P4E7_CITUN,SubName: Full=Uncharacterized protein {ECO:0000313|EMBL:GAY47246.1};
Cs6g13860	86	475	1.91123	1.18968	1.04306	7.73921	9.76176	6.80101	2.462	6.0213e-18	4.54103e-16	up	chr6	15261667	15263707	-	2041	protein_coding	GO:0005576,extracellular region; GO:0004190,aspartic-type endopeptidase activity	--	At3g52500	ref|XP_006481575.1|	NEP1_NEPGR,RecName: Full=Aspartic proteinase nepenthesin-1; EC=3.4.23.12; AltName: Full=Nepenthesin-I; Flags: Precursor;	A0A2H5N038_CITUN,SubName: Full=Uncharacterized protein {ECO:0000313|EMBL:GAY32955.1};
Cs2g08650	1089	65	9.44376	15.6592	8.37351	0.903305	0.205739	0.957161	-4.083	6.25844e-18	4.70192e-16	down	chr2	5636348	5644292	+	7945	protein_coding	GO:0042300,beta-amyrin synthase activity; GO:0019745,pentacyclic triterpenoid biosynthetic process	K15813: LUP4; beta-amyrin synthase [EC:5.4.99.39]	At1g78950	ref|XP_006468116.1|	BAMS_BETPL,RecName: Full=Beta-amyrin synthase; EC=5.4.99.39;	V4UB72_9ROSI,RecName: Full=Terpene cyclase/mutase family member {ECO:0000256|RuleBase:RU362003}; EC=5.4.99.- {ECO:0000256|RuleBase:RU362003};
orange1.1t02879	23	552	2.42475	1.18279	0.838026	25.9997	70.1056	17.0161	4.605	6.41111e-18	4.79838e-16	up	chrUn	44133194	44134589	-	1396	protein_coding	--	--	--	ref|XP_006493467.1|	--	A0A2H5MXD1_CITUN,SubName: Full=Uncharacterized protein {ECO:0000313|EMBL:GAY32287.1};
Cs1g20120	899	113	14.6534	17.2914	13.0213	1.88989	3.2015	1.16463	-2.988	6.53977e-18	4.8762e-16	down	chr1	23249828	23253975	-	4148	protein_coding	GO:0016021,integral component of membrane; GO:0015297,antiporter activity; GO:0015238,drug transmembrane transporter activity; GO:0006855,drug transmembrane transport	K03327: TC.MATE, SLC47A, norM, mdtK, dinF; multidrug resistance protein, MATE family	At5g65380	ref|XP_006466280.1|	DTX27_ARATH,RecName: Full=Protein DETOXIFICATION 27 {ECO:0000303|PubMed:11739388}; Short=AtDTX27 {ECO:0000303|PubMed:11739388}; AltName: Full=Multidrug and toxic compound extrusion protein 27 {ECO:0000305}; Short=MATE protein 27 {ECO:0000305};	A0A2H5NFT6_CITUN,SubName: Full=Uncharacterized protein {ECO:0000313|EMBL:GAY38761.1};
Cs4g07650	183	888	5.66926	3.91706	7.66026	33.7505	29.7116	24.9886	2.278	6.97578e-18	5.18175e-16	up	chr4	4866791	4867837	-	1047	protein_coding	GO:0009507,chloroplast; GO:0009941,chloroplast envelope; GO:0031969,chloroplast membrane; GO:0030093,chloroplast photosystem I; GO:0009534,chloroplast thylakoid; GO:0009535,chloroplast thylakoid membrane; GO:0016021,integral component of membrane; GO:0009579,thylakoid; GO:0016168,chlorophyll binding; GO:0015979,photosynthesis; GO:0009773,photosynthetic electron transport in photosystem I; GO:0009…	K08905: psaG; photosystem I subunit V	At1g55670	ref|XP_006474761.1|	PSAG_ARATH,RecName: Full=Photosystem I reaction center subunit V, chloroplastic; AltName: Full=PSI-G; Flags: Precursor;	A0A2H5N1A4_CITUN,SubName: Full=Uncharacterized protein {ECO:0000313|EMBL:GAY33571.1};
Cs2g25520	1879	874	3.9742	4.16242	4.75041	13.7652	12.3699	5.65449	-1.106	7.12563e-18	5.27323e-16	down	chr2	24716902	24719536	-	2635	protein_coding	--	--	At1g27290	ref|XP_006447039.1|	--	V4W2X0_9ROSI,SubName: Full=Uncharacterized protein {ECO:0000313|EMBL:ESR60279.1};
Cs2g10620	414	1548	9.50025	8.7762	8.42149	43.3535	36.2716	26.0798	1.902	7.23937e-18	5.33741e-16	up	chr2	7950663	7952940	+	2278	protein_coding	GO:0009507,chloroplast; GO:0009941,chloroplast envelope; GO:0009534,chloroplast thylakoid; GO:0009535,chloroplast thylakoid membrane; GO:0016021,integral component of membrane; GO:0016020,membrane; GO:0009538,photosystem I reaction center; GO:0010287,plastoglobule; GO:0009579,thylakoid; GO:0019904,protein domain specific binding; GO:0015979,photosynthesis	K02694: psaF; photosystem I subunit III	At1g31330	ref|XP_006448765.1|	PSAF_ARATH,RecName: Full=Photosystem I reaction center subunit III, chloroplastic; AltName: Full=Light-harvesting complex I 17 kDa protein; AltName: Full=PSI-F; Flags: Precursor;	A0A067GQ73_CITSI,SubName: Full=Uncharacterized protein {ECO:0000313|EMBL:KDO77481.1};
Cs5g03720	3899	1355	57.12	65.7899	57.1746	26.1381	21.4672	18.9571	-1.525	7.89847e-18	5.8017e-16	down	chr5	2024080	2028378	+	4299	protein_coding	--	K13667: RUMI, KTELC1; protein glucosyltransferase [EC:2.4.1.-]	At5g23850	ref|XP_006476586.1|	--	V4TSC8_9ROSI,SubName: Full=Uncharacterized protein {ECO:0000313|EMBL:ESR52811.1};
Cs1g17770	67	367	1.5429	0.742958	0.945638	5.66835	7.09059	5.23234	2.45	8.28704e-18	6.06458e-16	up	chr1	20907351	20909394	+	2044	protein_coding	--	K21952: CASKIN, ANKS5; CASK-interacting protein	--	ref|XP_006465956.1|	--	A0A2H5NF14_CITUN,SubName: Full=Uncharacterized protein {ECO:0000313|EMBL:GAY38481.1};
Cs1g21830	5814	2260	125.798	107.484	143.785	46.2664	53.3	54.9615	-1.363	9.29427e-18	6.77659e-16	down	chr1	24622069	24623690	+	1622	protein_coding	GO:0006807,nitrogen compound metabolic process; GO:0060776,simple leaf morphogenesis	--	At5g67420	ref|XP_006466482.1|	LBD37_ARATH,RecName: Full=LOB domain-containing protein 37; AltName: Full=ASYMMETRIC LEAVES 2-like protein 39; Short=AS2-like protein 39;	A0A067GGX2_CITSI,SubName: Full=Uncharacterized protein {ECO:0000313|EMBL:KDO78963.1};
Cs5g27450	449	1265	12.3119	10.2158	12.1375	32.0088	31.1471	39.2716	1.493	9.80292e-18	7.12117e-16	up	chr5	30039750	30042770	+	3021	protein_coding	GO:0009507,chloroplast; GO:0009941,chloroplast envelope; GO:0009706,chloroplast inner membrane; GO:0009535,chloroplast thylakoid membrane; GO:0005886,plasma membrane; GO:0005773,vacuole; GO:0016491,oxidoreductase activity	K18980: EO, FaQR; 2-methylene-furan-3-one reductase [EC:1.3.1.105]	At4g13010	ref|XP_006443532.1|	QORH_ARATH,RecName: Full=Chloroplast envelope quinone oxidoreductase homolog {ECO:0000303|PubMed:20424175}; Short=ceQORH {ECO:0000303|PubMed:20424175}; EC=1.3.1.- {ECO:0000269|PubMed:26678323};	V4TTJ9_9ROSI,SubName: Full=Uncharacterized protein {ECO:0000313|EMBL:ESR56772.1};
Cs8g19350	13	130	0.200378	0.09305	0.170766	1.66801	1.94647	2.45484	3.295	1.13587e-17	8.22115e-16	up	chr8	21610060	21613188	+	3129	protein_coding	--	--	At5g59080	ref|XP_006424946.1|	--	V4SCF4_9ROSI,SubName: Full=Uncharacterized protein {ECO:0000313|EMBL:ESR38187.1};
Cs6g09770	9358	3445	133.833	129.738	109.559	56.0853	46.4174	42.8517	-1.442	1.42249e-17	1.02397e-15	down	chr6	11530173	11532643	-	2471	protein_coding	GO:0005634,nucleus; GO:0009506,plasmodesma; GO:0005773,vacuole; GO:0005524,ATP binding; GO:0004674,protein serine/threonine kinase activity; GO:0035556,intracellular signal transduction; GO:0018105,peptidyl-serine phosphorylation; GO:0018107,peptidyl-threonine phosphorylation	K12761: SNF1; carbon catabolite-derepressing protein kinase [EC:2.7.11.1]	At5g01820	ref|XP_006429551.1|	CIPKE_ARATH,RecName: Full=CBL-interacting serine/threonine-protein kinase 14; EC=2.7.11.1; AltName: Full=SNF1-related kinase 3.15; AltName: Full=SOS2-like protein kinase PKS24; AltName: Full=Serine/threonine-protein kinase SR1; Short=AtSR1;	V4SZX5_9ROSI,RecName: Full=Non-specific serine/threonine protein kinase {ECO:0000256|SAAS:SAAS00351747}; EC=2.7.11.1 {ECO:0000256|SAAS:SAAS00351747};
Cs2g10530	669	1812	6.99178	7.64664	8.91484	24.5654	24.4548	19.724	1.438	1.42513e-17	1.02397e-15	up	chr2	7841260	7848060	+	6801	protein_coding	GO:0016021,integral component of membrane; GO:0005886,plasma membrane; GO:0005524,ATP binding; GO:0004674,protein serine/threonine kinase activity	--	At1g56130	ref|XP_006468414.1|	Y1561_ARATH,RecName: Full=Probable LRR receptor-like serine/threonine-protein kinase At1g56130; EC=2.7.11.1; Flags: Precursor;	A0A2H5N0I9_CITUN,SubName: Full=Uncharacterized protein {ECO:0000313|EMBL:GAY33783.1};
Cs5g11560	530	135	7.68285	7.18121	8.32048	2.36164	1.53057	2.36282	-1.974	1.43446e-17	1.02694e-15	down	chr5	8680710	8684110	-	3401	protein_coding	GO:0005829,cytosol; GO:0005634,nucleus; GO:0051287,NAD binding; GO:0003979,UDP-glucose 6-dehydrogenase activity; GO:0006024,glycosaminoglycan biosynthetic process; GO:0006065,UDP-glucuronate biosynthetic process	K00012: UGDH, ugd; UDPglucose 6-dehydrogenase [EC:1.1.1.22]	At3g29360	ref|XP_006477634.1|	UGDH1_SOYBN,RecName: Full=UDP-glucose 6-dehydrogenase 1; Short=UDP-Glc dehydrogenase 1; Short=UDP-GlcDH 1; Short=UDPGDH 1; EC=1.1.1.22; AltName: Full=Gm-UGD1;	A0A067EHN5_CITSI,RecName: Full=UDP-glucose 6-dehydrogenase {ECO:0000256|PIRNR:PIRNR000124}; EC=1.1.1.22 {ECO:0000256|PIRNR:PIRNR000124};
Cs9g05910	129	601	3.81275	2.45143	3.37701	18.7544	17.2087	11.9256	2.221	1.61185e-17	1.14976e-15	up	chr9	3561268	3564428	-	3161	protein_coding	GO:0005576,extracellular region; GO:0016787,hydrolase activity	--	At3g23600	ref|XP_006489279.1|	E134_MAIZE,RecName: Full=Endo-1,3;1,4-beta-D-glucanase; EC=3.2.1.-; Flags: Precursor;	A0A067DJN4_CITSI,SubName: Full=Uncharacterized protein {ECO:0000313|EMBL:KDO38826.1};
Cs3g17830	212	17	6.95209	5.55164	6.20565	0.852352	0.278889	0.943109	-3.68	1.6263e-17	1.1559e-15	down	chr3	21441344	21442163	-	820	protein_coding	--	--	--	gb|KDO81061.1|	--	A0A067H0F9_CITSI,SubName: Full=Uncharacterized protein {ECO:0000313|EMBL:KDO81061.1};
Cs6g21260	163	1	8.77117	17.3411	10.3383	0.204304	0	0	-7.016	1.77551e-17	1.25294e-15	down	chr6	20465439	20466252	+	814	protein_coding	GO:0005623,cell; GO:0005576,extracellular region; GO:0045454,cell redox homeostasis; GO:0009740,gibberellic acid mediated signaling pathway; GO:0009739,response to gibberellin	--	At5g15230	ref|XP_006482595.1|	GASA4_ARATH,RecName: Full=Gibberellin-regulated protein 4; AltName: Full=GAST1 protein homolog 4; Flags: Precursor;	A0A2H5PK20_CITUN,SubName: Full=Uncharacterized protein {ECO:0000313|EMBL:GAY52708.1};
Cs9g17270	1935	422	87.7051	119.327	86.6579	26.4205	25.8175	15.8064	-2.194	2.5152e-17	1.76861e-15	down	chr9	16620670	16621616	-	947	protein_coding	GO:0005737,cytoplasm; GO:0046914,transition metal ion binding; GO:0046916,cellular transition metal ion homeostasis; GO:0030001,metal ion transport	--	At1g01490	ref|XP_006490384.1|	HIP39_ARATH,RecName: Full=Heavy metal-associated isoprenylated plant protein 39 {ECO:0000303|PubMed:21072340, ECO:0000303|PubMed:23368984}; Short=AtHIP39 {ECO:0000303|PubMed:21072340, ECO:0000303|PubMed:23368984}; Flags: Precursor;	A0A1S8ABG3_CITLI,SubName: Full=Copper transport protein family {ECO:0000313|EMBL:JAV44830.1};
Cs3g17970	31	192	0.504057	0.395335	0.332906	2.1684	3.53005	3.08416	2.647	2.65077e-17	1.85732e-15	up	chr3	21542459	21546174	-	3716	protein_coding	GO:0005829,cytosol; GO:0004022,alcohol dehydrogenase (NAD) activity; GO:0008270,zinc ion binding	K00121: frmA, ADH5, adhC; S-(hydroxymethyl)glutathione dehydrogenase / alcohol dehydrogenase [EC:1.1.1.284 1.1.1.1]	At1g22440	ref|XP_006472563.1|	ADHL2_ARATH,RecName: Full=Alcohol dehydrogenase-like 2; EC=1.1.1.1 {ECO:0000250|UniProtKB:P06525};	V4TC21_9ROSI,SubName: Full=Uncharacterized protein {ECO:0000313|EMBL:ESR47176.1};
Cs2g17020	1158	510	9.63005	10.1898	9.20615	4.61166	4.21045	4.68879	-1.184	2.77183e-17	1.93529e-15	down	chr2	13789657	13793872	+	4216	protein_coding	GO:0016021,integral component of membrane; GO:0030133,transport vesicle; GO:0017022,myosin binding	--	At1g70750	ref|XP_006469212.1|	MYOB2_ARATH,RecName: Full=Myosin-binding protein 2 {ECO:0000303|PubMed:23995081};	A0A2H5Q2S3_CITUN,SubName: Full=Uncharacterized protein {ECO:0000313|EMBL:GAY58939.1};
orange1.1t04716	105	352	0.772678	0.973609	1.03279	3.38399	3.2912	3.10507	1.743	3.01384e-17	2.09685e-15	up	chrUn	74876833	74884351	-	7519	protein_coding	GO:0005634,nucleus; GO:0005886,plasma membrane; GO:0005524,ATP binding; GO:0004693,cyclin-dependent protein serine/threonine kinase activity; GO:0042742,defense response to bacterium; GO:0002229,defense response to oomycetes; GO:1900426,positive regulation of defense response to bacterium; GO:1902290,positive regulation of defense response to oomycetes; GO:0006468,protein phosphorylation; GO:2000…	K08819: CDK12_13; cyclin-dependent kinase 12/13 [EC:2.7.11.22 2.7.11.23]	At1g18670	gb|KDO55460.1|	IBS1_ARATH,RecName: Full=Protein IMPAIRED IN BABA-INDUCED STERILITY 1 {ECO:0000303|PubMed:15722464}; EC=2.7.11.- {ECO:0000255|PROSITE-ProRule:PRU00159};	A0A067ENH8_CITSI,SubName: Full=Uncharacterized protein {ECO:0000313|EMBL:KDO55460.1};
orange1.1t01663	1872	7540	49.3833	73.6195	40.2875	240.113	217.899	237.664	2.01	3.04952e-17	2.11423e-15	up	chrUn	27309483	27311347	-	1865	protein_coding	--	--	At3g62550	ref|XP_006444478.1|	--	V4TBP3_9ROSI,SubName: Full=Uncharacterized protein {ECO:0000313|EMBL:ESR57718.1};
Cs2g31040	373	50	14.7854	25.6928	16.4954	3.12903	3.03664	1.74123	-2.896	3.23985e-17	2.23833e-15	down	chr2	30417359	30419029	+	1671	protein_coding	GO:0005576,extracellular region	--	At1g74670	ref|XP_006470710.1|	GAST1_SOLLC,RecName: Full=Protein GAST1; Flags: Precursor;	V4U5U3_9ROSI,SubName: Full=Uncharacterized protein {ECO:0000313|EMBL:ESR59460.1};
Cs3g22260	137	680	2.55801	2.54617	3.59115	13.4784	20.2764	11.6664	2.305	3.26592e-17	2.24848e-15	up	chr3	24926039	24927594	-	1556	protein_coding	--	--	--	ref|XP_006473177.1|	--	V4T8L5_9ROSI,SubName: Full=Uncharacterized protein {ECO:0000313|EMBL:ESR47830.1};
Cs9g08850	13648	1807	143.463	73.5114	150.395	21.9848	10.1188	19.1168	-2.917	4.00067e-17	2.74477e-15	down	chr9	6008782	6013396	+	4615	protein_coding	GO:0005783,endoplasmic reticulum; GO:0005789,endoplasmic reticulum membrane; GO:0016021,integral component of membrane; GO:0005524,ATP binding; GO:0051740,ethylene binding; GO:0038199,ethylene receptor activity; GO:0046872,metal ion binding; GO:0000155,phosphorelay sensor kinase activity; GO:0004674,protein serine/threonine kinase activity; GO:0004872,NA; GO:0010105,negative regulation of ethylen…	K14509: ETR, ERS; ethylene receptor [EC:2.7.13.-]	At3g23150	ref|NP_001275840.1|	ETR2_ARATH,RecName: Full=Ethylene receptor 2; Short=AtETR2; EC=2.7.11.-; AltName: Full=Protein ETHYLENE RESPONSE 2; AltName: Full=Protein ETR2;	D2WKD4_9ROSI,RecName: Full=Ethylene receptor {ECO:0000256|PIRNR:PIRNR026389};
Cs3g27300	383	867	3.21159	2.94979	2.95872	7.30032	7.96797	7.77355	1.178	4.26109e-17	2.91332e-15	up	chr3	28311658	28317098	+	5441	protein_coding	GO:0005634,nucleus; GO:0003677,DNA binding; GO:0003700,DNA-binding transcription factor activity; GO:0006351,transcription, DNA-templated	--	At1g20640	ref|XP_006473795.1|	NLP4_ARATH,RecName: Full=Protein NLP4; Short=AtNLP4; AltName: Full=NIN-like protein 4; AltName: Full=Nodule inception protein-like protein 4;	A0A067GZS4_CITSI,SubName: Full=Uncharacterized protein {ECO:0000313|EMBL:KDO85099.1};
Cs8g03230	64	327	0.826522	0.756813	0.602593	5.25911	3.94599	3.08275	2.35	5.11348e-17	3.48404e-15	up	chr8	1493759	1499030	-	5272	protein_coding	GO:0009514,glyoxysome; GO:0030060,L-malate dehydrogenase activity; GO:0006097,glyoxylate cycle; GO:0006108,malate metabolic process; GO:0006099,tricarboxylic acid cycle	K00026: MDH2; malate dehydrogenase [EC:1.1.1.37]	At2g22780	ref|XP_006486803.1|	MWDYF_CITLA,RecName: Full=Malate dehydrogenase, glyoxysomal; EC=1.1.1.37; Flags: Precursor;	A0A2H5Q9S1_CITUN,SubName: Full=Uncharacterized protein {ECO:0000313|EMBL:GAY61387.1};
Cs9g17690	1517	626	17.9553	19.7536	21.9094	9.86362	8.01601	5.4081	-1.277	5.24344e-17	3.56031e-15	down	chr9	16911059	16914733	-	3675	protein_coding	GO:0016021,integral component of membrane; GO:0005886,plasma membrane; GO:0055085,transmembrane transport	--	At1g02260	ref|XP_006490435.1|	LSI3_ORYSJ,RecName: Full=Silicon efflux transporter LSI3 {ECO:0000303|PubMed:26283388}; AltName: Full=Low silicon protein 3 {ECO:0000303|PubMed:26283388};	A0A067D7P4_CITSI,SubName: Full=Uncharacterized protein {ECO:0000313|EMBL:KDO39014.1};
Cs3g14220	1642	619	23.71	25.1405	22.1086	10.9799	8.64692	9.113	-1.408	5.35309e-17	3.62232e-15	down	chr3	18626310	18629729	-	3420	protein_coding	GO:0005618,cell wall; GO:0005783,endoplasmic reticulum; GO:0005788,endoplasmic reticulum lumen; GO:0016592,mediator complex; GO:0016020,membrane; GO:0005730,nucleolus; GO:0005634,nucleus; GO:0005886,plasma membrane; GO:0009506,plasmodesma; GO:0005774,vacuolar membrane; GO:0005773,vacuole; GO:0005524,ATP binding; GO:0006355,regulation of transcription, DNA-templated; GO:0046686,response to cadmium…	K09490: HSPA5, BIP; heat shock 70kDa protein 5	At5g42020	ref|XP_006433401.1|	MD37F_ARATH,RecName: Full=Mediator of RNA polymerase II transcription subunit 37f; AltName: Full=Heat shock 70 kDa protein 12; AltName: Full=Heat shock protein 70-12; Short=AtHsp70-12; AltName: Full=Luminal-binding protein 2; Short=AtBP2; Short=BiP2; Flags: Precursor;	V4TAP7_9ROSI,SubName: Full=Uncharacterized protein {ECO:0000313|EMBL:ESR46641.1};
orange1.1t02709	47	342	0.210018	0.201234	0.078733	1.32502	1.48296	0.968934	2.881	5.54326e-17	3.7382e-15	up	chrUn	41551421	41557966	-	6546	protein_coding	GO:0043680,filiform apparatus; GO:0016021,integral component of membrane; GO:0005622,intracellular; GO:0016020,membrane; GO:0005886,plasma membrane; GO:0009506,plasmodesma; GO:0005524,ATP binding; GO:0004672,protein kinase activity; GO:0004674,protein serine/threonine kinase activity; GO:0009738,abscisic acid-activated signaling pathway; GO:0009742,brassinosteroid mediated signaling pathway; GO:0…	--	At3g51550	dbj|GAY65811.1|	FERON_ARATH,RecName: Full=Receptor-like protein kinase FERONIA; EC=2.7.11.1; AltName: Full=Protein SIRENE; Flags: Precursor;	A0A2H5QMG4_CITUN,SubName: Full=Uncharacterized protein {ECO:0000313|EMBL:GAY65811.1};
Cs7g15320	1996	11404	46.2533	35.4774	34.3299	204.546	350.345	150.835	2.514	5.70285e-17	3.83275e-15	up	chr7	10964837	10968495	-	3659	protein_coding	GO:0016747,transferase activity, transferring acyl groups other than amino-acyl groups	K19861: BEBT, AMAT; benzyl alcohol O-benzoyltransferase [EC:2.3.1.196 2.3.1.232]	At5g17540	ref|XP_006484694.1|	BEBT_TOBAC,RecName: Full=Benzyl alcohol O-benzoyltransferase; EC=2.3.1.196; AltName: Full=Benzoyl coenzyme A:benzyl alcohol benzoyl transferase;	A0A2H5NSV4_CITUN,SubName: Full=Uncharacterized protein {ECO:0000313|EMBL:GAY43219.1};
Cs7g02970	219	38	3.62003	5.05206	3.96155	0.638127	0.985026	0.625229	-2.505	5.78159e-17	3.87249e-15	down	chr7	1232877	1235411	+	2535	protein_coding	GO:0000139,Golgi membrane; GO:0005887,integral component of plasma membrane; GO:0008515,sucrose transmembrane transporter activity; GO:0051119,sugar transmembrane transporter activity; GO:0071215,cellular response to abscisic acid stimulus; GO:0071470,cellular response to osmotic stress; GO:0071446,cellular response to salicylic acid stimulus; GO:0009793,embryo development ending in seed dormancy…	K15382: SLC50A, SWEET; solute carrier family 50 (sugar transporter)	At5g13170	ref|XP_006438820.1|	SWT15_ARATH,RecName: Full=Bidirectional sugar transporter SWEET15 {ECO:0000303|PubMed:21107422}; Short=AtSWEET15 {ECO:0000303|PubMed:21107422}; AltName: Full=Protein SUGARS WILL EVENTUALLY BE EXPORTED TRANSPORTERS 15 {ECO:0000303|PubMed:21107422}; AltName: Full=Senescence-associated protein 29 {ECO:0000303|PubMed:20963606};	A0A2H5N991_CITUN,SubName: Full=Uncharacterized protein {ECO:0000313|EMBL:GAY36794.1};
Cs3g11700	375	99	9.55899	7.61096	7.46894	1.83353	2.67592	2.33598	-1.926	6.4388e-17	4.29811e-15	down	chr3	16008764	16010264	+	1501	protein_coding	--	--	--	ref|XP_006433095.1|	--	V4T4K4_9ROSI,SubName: Full=Uncharacterized protein {ECO:0000313|EMBL:ESR46335.1};
Cs3g13090	3	135	0.165141	0	0.039481	3.17668	4.27463	2.34912	5.337	6.74511e-17	4.48743e-15	up	chr3	17496866	17499092	+	2227	protein_coding	GO:0005737,cytoplasm; GO:0016621,cinnamoyl-CoA reductase activity; GO:0050662,coenzyme binding; GO:0006952,defense response; GO:0009809,lignin biosynthetic process	K09753: CCR; cinnamoyl-CoA reductase [EC:1.2.1.44]	At2g33590	ref|XP_006433232.1|	CCR1_ORYSJ,RecName: Full=Cinnamoyl-CoA reductase 1 {ECO:0000305}; Short=OsCCR1 {ECO:0000303|PubMed:16380417}; EC=1.2.1.44 {ECO:0000269|PubMed:16380417};	V4T022_9ROSI,SubName: Full=Uncharacterized protein {ECO:0000313|EMBL:ESR46472.1};
Cs5g20560	12	133	0.107922	0.077013	0.097747	1.25419	1.31715	0.758785	3.439	7.15304e-17	4.74285e-15	up	chr5	21944522	21948625	+	4104	protein_coding	GO:0005886,plasma membrane; GO:0043531,ADP binding; GO:0005524,ATP binding; GO:0009626,plant-type hypersensitive response; GO:0007165,signal transduction	--	At3g14470	ref|XP_006441983.1|	R13L1_ARATH,RecName: Full=Putative disease resistance RPP13-like protein 1;	V4T4T4_9ROSI,SubName: Full=Uncharacterized protein {ECO:0000313|EMBL:ESR55223.1};
Cs1g14980	4113	974	43.3862	49.3783	43.7048	13.5776	7.54527	13.2894	-2.079	7.62329e-17	5.03775e-15	down	chr1	18271433	18277252	+	5820	protein_coding	GO:0005871,kinesin complex; GO:0005874,microtubule; GO:0005634,nucleus; GO:0005886,plasma membrane; GO:0005524,ATP binding; GO:0016887,ATPase activity; GO:0008017,microtubule binding; GO:0003777,microtubule motor activity; GO:0007018,microtubule-based movement; GO:1903338,regulation of cell wall organization or biogenesis	K10393: KIF2_24, MCAK; kinesin family member 2/24	At3g16060	ref|XP_006465600.1|	KN13B_ARATH,RecName: Full=Kinesin-like protein KIN-13B {ECO:0000305}; AltName: Full=AtKINESIN-13B {ECO:0000303|PubMed:25232944}; Short=AtKIN13B {ECO:0000303|PubMed:25232944};	A0A067F060_CITSI,RecName: Full=Kinesin-like protein {ECO:0000256|RuleBase:RU000394};
Cs6g12090	59	325	0.498712	0.583766	0.278958	2.61376	2.82764	1.96514	2.458	8.95688e-17	5.8993e-15	up	chr6	13515632	13528441	-	12810	protein_coding	GO:0016021,integral component of membrane	--	At1g74190	ref|XP_006481470.2|	RLP15_ARATH,RecName: Full=Receptor-like protein 15 {ECO:0000303|PubMed:18434605}; Short=AtRLP15 {ECO:0000303|PubMed:18434605}; Flags: Precursor;	A0A2H5PKR8_CITUN,SubName: Full=Uncharacterized protein {ECO:0000313|EMBL:GAY52942.1};
Cs5g26610	1138	553	29.2343	27.9783	30.391	15.3145	14.9996	14.3387	-1.042	9.66557e-17	6.34492e-15	down	chr5	29412880	29416259	-	3380	protein_coding	GO:0043531,ADP binding; GO:0016779,nucleotidyltransferase activity; GO:0047345,ribose-5-phosphate adenylyltransferase activity; GO:0008108,UDP-glucose:hexose-1-phosphate uridylyltransferase activity; GO:0008270,zinc ion binding; GO:0005975,carbohydrate metabolic process; GO:0033499,galactose catabolic process via UDP-galactose; GO:0006006,glucose metabolic process; GO:0080040,positive regulation …	K00965: galT, GALT; UDPglucose--hexose-1-phosphate uridylyltransferase [EC:2.7.7.12]	At5g18200	ref|XP_006443417.1|	AGLUP_ARATH,RecName: Full=ADP-glucose phosphorylase; EC=2.7.7.-; AltName: Full=ADP-glucose:phosphate adenylyltransferase;	V4TTA4_9ROSI,SubName: Full=Uncharacterized protein {ECO:0000313|EMBL:ESR56657.1};
Cs7g02540	668	53	13.4803	24.4444	7.14875	1.70724	1.02214	1.07124	-3.656	1.05235e-16	6.88524e-15	down	chr7	951494	953954	+	2461	protein_coding	GO:0005794,Golgi apparatus; GO:0016021,integral component of membrane; GO:0016413,O-acetyltransferase activity; GO:0071554,cell wall organization or biogenesis	--	At2g42570	ref|XP_006482975.1|	TBL38_ARATH,RecName: Full=Protein trichome birefringence-like 38;	A0A2H5NB34_CITUN,SubName: Full=Uncharacterized protein {ECO:0000313|EMBL:GAY36865.1};
Cs1g06980	1166	373	10.639	11.6104	11.5635	5.11293	3.71989	4.24304	-1.645	1.32929e-16	8.66845e-15	down	chr1	7023688	7032318	+	8631	protein_coding	GO:0016021,integral component of membrane; GO:0005886,plasma membrane; GO:0005516,calmodulin binding; GO:0006952,defense response; GO:0009607,response to biotic stimulus	K08472: MLO; mlo protein	At5g53760	ref|XP_006451910.1|	MLO11_ARATH,RecName: Full=MLO-like protein 11; Short=AtMlo11;	V4ULQ0_9ROSI,RecName: Full=MLO-like protein {ECO:0000256|RuleBase:RU280816};
Cs7g22860	207	967	6.72883	8.02354	5.49853	33.1932	33.9257	19.8584	2.226	1.3872e-16	9.01636e-15	up	chr7	20959618	20961446	-	1829	protein_coding	GO:0005960,glycine cleavage complex; GO:0005739,mitochondrion; GO:0019464,glycine decarboxylation via glycine cleavage system	K02437: gcvH, GCSH; glycine cleavage system H protein	At1g32470	ref|XP_006436757.1|	GCSH_FLAAN,RecName: Full=Glycine cleavage system H protein, mitochondrial; Flags: Precursor;	A0A2H5QRH0_CITUN,SubName: Full=Uncharacterized protein {ECO:0000313|EMBL:GAY66885.1};
Cs1g14893	96	417	4.1566	2.15084	2.49713	11.6424	15.0637	12.0187	2.109	1.41797e-16	9.18615e-15	up	chr1	18228344	18229583	-	1240	protein_coding	GO:0016021,integral component of membrane; GO:0005886,plasma membrane; GO:0005524,ATP binding; GO:0004674,protein serine/threonine kinase activity; GO:0042742,defense response to bacterium; GO:0006468,protein phosphorylation	--	At4g23180	gb|KDO56869.1|	CRK10_ARATH,RecName: Full=Cysteine-rich receptor-like protein kinase 10; Short=Cysteine-rich RLK10; EC=2.7.11.-; AltName: Full=Receptor-like protein kinase 4; Flags: Precursor;	A0A067ENW0_CITSI,SubName: Full=Uncharacterized protein {ECO:0000313|EMBL:KDO56869.1};
Cs1g23450	861	2930	7.54244	7.99882	7.41209	34.1231	28.0363	20.4685	1.767	1.44489e-16	9.32993e-15	up	chr1	25987853	25992025	+	4173	protein_coding	GO:0009535,chloroplast thylakoid membrane; GO:0019898,extrinsic component of membrane; GO:0016021,integral component of membrane; GO:0009654,photosystem II oxygen evolving complex; GO:0005509,calcium ion binding; GO:0015979,photosynthesis; GO:0042549,photosystem II stabilization	K02716: psbO; photosystem II oxygen-evolving enhancer protein 1	At3g50820	ref|XP_006425778.1|	PSBO_TOBAC,RecName: Full=Oxygen-evolving enhancer protein 1, chloroplastic; Short=OEE1; AltName: Full=33 kDa subunit of oxygen evolving system of photosystem II; AltName: Full=33 kDa thylakoid membrane protein; AltName: Full=OEC 33 kDa subunit; Flags: Precursor;	V4RW26_9ROSI,SubName: Full=Uncharacterized protein {ECO:0000313|EMBL:ESR39018.1};
Cs3g17900	1602	3214	27.7027	26.2669	25.8846	54.103	56.2198	61.8321	1.004	1.49524e-16	9.62358e-15	up	chr3	21501311	21505685	+	4375	protein_coding	GO:0005737,cytoplasm; GO:0016021,integral component of membrane; GO:0016757,transferase activity, transferring glycosyl groups; GO:0006004,fucose metabolic process; GO:0006486,protein glycosylation	--	At1g22460	ref|XP_006472559.1|	OFUT7_ARATH,RecName: Full=O-fucosyltransferase 7 {ECO:0000305}; Short=O-FucT-7 {ECO:0000305}; EC=2.4.1.- {ECO:0000305}; AltName: Full=O-fucosyltransferase family protein {ECO:0000305};	A0A067H0E5_CITSI,SubName: Full=Uncharacterized protein {ECO:0000313|EMBL:KDO81046.1};
orange1.1t02464	263	1007	8.65966	5.71098	6.73674	25.6941	35.3651	24.0395	1.933	1.65106e-16	1.05577e-14	up	chrUn	37592049	37596288	-	4240	protein_coding	--	K13456: RIN4; RPM1-interacting protein 4	--	ref|XP_006493075.1|	--	A0A2H5QAH9_CITUN,SubName: Full=Uncharacterized protein {ECO:0000313|EMBL:GAY61649.1};
Cs8g07090	1658	562	60.3208	75.7503	64.0262	26.5472	20.2807	25.4178	-1.562	1.66054e-16	1.05841e-14	down	chr8	4979349	4980655	+	1307	protein_coding	GO:0050664,oxidoreductase activity, acting on NAD(P)H, oxygen as acceptor; GO:0009807,lignan biosynthetic process	K21568: PLR; pinoresinol/lariciresinol reductase [EC:1.23.1.1 1.23.1.2 1.23.1.3 1.23.1.4]	At4g39230	ref|XP_006487223.1|	PCBER_POPTR,RecName: Full=Isoflavone reductase homolog PCBER {ECO:0000305}; EC=1.3.1.- {ECO:0000269|PubMed:10066819}; AltName: Full=Phenylcoumaran benzylic ether reductase POP1 {ECO:0000303|PubMed:10066819}; Short=PCBER-Pop1 {ECO:0000303|PubMed:10066819};	V4UB93_9ROSI,SubName: Full=Uncharacterized protein {ECO:0000313|EMBL:ESR36544.1};
Cs4g18090	8385	3548	291.612	251.608	326.763	125.866	120.549	140.755	-1.241	1.70035e-16	1.08029e-14	down	chr4	17714620	17715719	+	1100	protein_coding	GO:0009055,electron transfer activity; GO:0046872,metal ion binding	--	At5g20230	ref|XP_006475877.1|	UMEC_ARMRU,RecName: Full=Umecyanin {ECO:0000303|PubMed:5490233}; Short=UMC {ECO:0000303|PubMed:15631465};	A0A2H5NZC6_CITUN,SubName: Full=Uncharacterized protein {ECO:0000313|EMBL:GAY45472.1};
Cs3g10250	1129	170	16.6433	20.0294	13.6845	2.33648	4.09977	1.58169	-2.724	1.79136e-16	1.13447e-14	down	chr3	14485359	14489130	-	3772	protein_coding	GO:0016021,integral component of membrane; GO:0000741,karyogamy; GO:0010197,polar nucleus fusion; GO:0009651,response to salt stress	--	At1g31470	gb|KDO46396.1|	NFD4_ARATH,RecName: Full=Protein NUCLEAR FUSION DEFECTIVE 4 {ECO:0000303|PubMed:16698901};	A0A067E651_CITSI,SubName: Full=Uncharacterized protein {ECO:0000313|EMBL:KDO46396.1}; Flags: Fragment;
Cs6g08900	897	211	26.9006	20.8325	29.9988	5.17327	5.74199	8.43458	-2.089	1.79983e-16	1.1362e-14	down	chr6	10836934	10838143	+	1210	protein_coding	--	K06910: K06910; uncharacterized protein	At5g01300	dbj|GAY32062.1|	--	A0A2H5MW81_CITUN,SubName: Full=Uncharacterized protein {ECO:0000313|EMBL:GAY32062.1};
Cs5g25960	2303	1020	32.8588	29.7755	37.7793	16.0586	15.4949	14.5569	-1.175	1.82745e-16	1.14995e-14	down	chr5	28871116	28876340	+	5225	protein_coding	--	--	At2g38430	ref|XP_006443329.1|	--	V4TXV8_9ROSI,SubName: Full=Uncharacterized protein {ECO:0000313|EMBL:ESR56570.1};
Cs9g18100	520	1457	8.04354	7.01202	8.949	27.3773	23.15	22.1169	1.485	1.90001e-16	1.19182e-14	up	chr9	17285583	17288600	-	3018	protein_coding	GO:0005887,integral component of plasma membrane; GO:0005886,plasma membrane; GO:0005516,calmodulin binding; GO:0030552,cAMP binding; GO:0030553,cGMP binding; GO:0005216,ion channel activity; GO:0042391,regulation of membrane potential	--	At5g53130	gb|KDO46753.1|	CNGC1_ARATH,RecName: Full=Cyclic nucleotide-gated ion channel 1; Short=AtCNGC1; AltName: Full=Cyclic nucleotide- and calmodulin-regulated ion channel 1;	A0A067DVC3_CITSI,SubName: Full=Uncharacterized protein {ECO:0000313|EMBL:KDO46753.1}; Flags: Fragment;
Cs8g18370	43801	19090	445.893	551.529	465.721	238.164	220.023	217.37	-1.198	1.93213e-16	1.20813e-14	down	chr8	21003954	21008448	+	4495	protein_coding	GO:0046872,metal ion binding; GO:0016740,transferase activity; GO:0016567,protein ubiquitination	K19044: XBAT32_33; E3 ubiquitin-protein ligase XBAT32/33 [EC:2.3.2.27]	At2g28840	ref|XP_006424812.1|	XB31_ARATH,RecName: Full=Putative E3 ubiquitin-protein ligase XBAT31; EC=2.3.2.27; AltName: Full=Ankyrin repeat domain and RING finger-containing protein XBAT31; AltName: Full=Protein XB3 homolog 1; AltName: Full=RING-type E3 ubiquitin transferase XB31;	A0A2H5ND39_CITUN,SubName: Full=Uncharacterized protein {ECO:0000313|EMBL:GAY38109.1};
Cs5g34390	130	648	3.9222	3.41012	5.66838	18.4032	18.7006	27.3593	2.32	2.03946e-16	1.27122e-14	up	chr5	35223487	35224586	+	1100	protein_coding	GO:0009507,chloroplast; GO:0005829,cytosol; GO:0005634,nucleus; GO:0036033,mediator complex binding; GO:0050832,defense response to fungus; GO:0009793,embryo development ending in seed dormancy; GO:0010183,pollen tube guidance	--	At2g15890	ref|XP_006480157.1|	MEE14_ARATH,RecName: Full=CCG-binding protein 1; Short=AtCBP1 {ECO:0000303|PubMed:26462908}; AltName: Full=Protein MATERNAL EFFECT EMBRYO ARREST 14 {ECO:0000305};	V4RPK7_9ROSI,SubName: Full=Uncharacterized protein {ECO:0000313|EMBL:ESR36333.1};
Cs1g06760	24883	4141	425.88	209.871	557.481	68.9975	77.9802	62.6563	-2.587	2.18173e-16	1.35563e-14	down	chr1	6774650	6776906	-	2257	protein_coding	GO:0005634,nucleus; GO:0003677,DNA binding; GO:0006355,regulation of transcription, DNA-templated; GO:0006351,transcription, DNA-templated	--	At4g27410	ref|XP_006464708.1|	NAC72_ARATH,RecName: Full=NAC domain-containing protein 72; Short=ANAC072; AltName: Full=Protein RESPONSIVE TO DESICCATION 26;	A0A2H5Q4H2_CITUN,SubName: Full=Uncharacterized protein {ECO:0000313|EMBL:GAY59472.1};
Cs3g10110	21	229	0.08685	0.03748	0.049478	1.29699	1.33138	0.916569	3.449	2.55096e-16	1.58008e-14	up	chr3	14339047	14343243	+	4197	protein_coding	GO:0016021,integral component of membrane	--	At1g74170	ref|XP_015389292.1|	RLP13_ARATH,RecName: Full=Receptor-like protein 13 {ECO:0000303|PubMed:18434605}; Short=AtRLP13 {ECO:0000303|PubMed:18434605}; Flags: Precursor;	A0A2H5Q775_CITUN,SubName: Full=Uncharacterized protein {ECO:0000313|EMBL:GAY60443.1};
Cs3g23940	457	48	13.4776	9.12332	17.9897	2.36183	0.924781	1.15448	-3.268	2.68736e-16	1.65936e-14	down	chr3	26081677	26082786	+	1110	protein_coding	GO:0032541,cortical endoplasmic reticulum; GO:0005737,cytoplasm; GO:0005783,endoplasmic reticulum; GO:0005789,endoplasmic reticulum membrane; GO:0016020,membrane; GO:0009658,chloroplast organization; GO:0010274,hydrotropism	--	At5g42680	ref|XP_006434841.1|	MIZ1_ARATH,RecName: Full=Protein MIZU-KUSSEI 1;	A0A2H5NGZ5_CITUN,SubName: Full=Uncharacterized protein {ECO:0000313|EMBL:GAY39454.1};
Cs8g16690	345	62	10.7142	11.8544	9.6727	1.71881	1.41786	2.90635	-2.491	2.75824e-16	1.69782e-14	down	chr8	19680496	19681544	+	1049	protein_coding	--	--	--	gb|KDO37906.1|	--	A0A067DGZ3_CITSI,SubName: Full=Uncharacterized protein {ECO:0000313|EMBL:KDO37906.1};
Cs2g26680	447	3146	7.27971	8.16684	9.24428	53.9962	97.7022	35.1106	2.817	3.09706e-16	1.90046e-14	up	chr2	26557947	26560818	+	2872	protein_coding	GO:0004185,serine-type carboxypeptidase activity	K16297: SCPL-II; serine carboxypeptidase-like clade II [EC:3.4.16.-]	At3g63470	ref|XP_006470156.1|	CBP23_HORVU,RecName: Full=Serine carboxypeptidase II-3; EC=3.4.16.6; AltName: Full=CP-MII.3; Contains: RecName: Full=Serine carboxypeptidase II-3 chain A; Contains: RecName: Full=Serine carboxypeptidase II-3 chain B; Flags: Precursor;	A0A067DXB6_CITSI,RecName: Full=Carboxypeptidase {ECO:0000256|RuleBase:RU361156}; EC=3.4.16.- {ECO:0000256|RuleBase:RU361156};
Cs5g25890	136	11	6.54296	7.95071	4.17447	0.721234	0.64493	0.279072	-3.544	3.12572e-16	1.91211e-14	down	chr5	28760341	28761064	+	724	protein_coding	--	--	At2g38430	ref|XP_015386118.1|	--	A0A2H5QHX6_CITUN,SubName: Full=Uncharacterized protein {ECO:0000313|EMBL:GAY64193.1};
orange1.1t02445	1	188	0.034154	0	0	3.27639	4.45401	2.06966	7.528	3.92527e-16	2.39381e-14	up	chrUn	37300503	37303870	-	3368	protein_coding	GO:0005576,extracellular region; GO:0003993,acid phosphatase activity; GO:0046872,metal ion binding; GO:0009846,pollen germination; GO:0009845,seed germination	K22390: ACP7; acid phosphatase type 7	At3g07130	ref|XP_006493060.1|	PPA15_ARATH,RecName: Full=Purple acid phosphatase 15; EC=3.1.3.-; EC=3.1.3.2; AltName: Full=Phytase; Flags: Precursor;	A0A067DUY1_CITSI,RecName: Full=Purple acid phosphatase {ECO:0000256|RuleBase:RU361203}; EC=3.1.3.2 {ECO:0000256|RuleBase:RU361203};
Cs2g04770	171	3	1.80764	4.98193	2.06634	0	0.102564	0.074824	-5.66	4.17452e-16	2.53798e-14	down	chr2	2457775	2460068	-	2294	protein_coding	GO:0005615,extracellular space; GO:0005764,lysosome; GO:0004197,cysteine-type endopeptidase activity; GO:0051603,proteolysis involved in cellular protein catabolic process	--	At1g09850_1	ref|XP_006467643.1|	ORYA_ORYSJ,RecName: Full=Oryzain alpha chain; EC=3.4.22.-; Flags: Precursor;	A0A067GRA1_CITSI,SubName: Full=Uncharacterized protein {ECO:0000313|EMBL:KDO77866.1};
Cs5g19930	123	574	0.986678	0.991335	1.36485	5.80951	7.32746	3.91783	2.226	4.51642e-16	2.73742e-14	up	chr5	20965430	20979929	+	14500	protein_coding	GO:0043531,ADP binding; GO:0005524,ATP binding; GO:0042742,defense response to bacterium; GO:0009626,plant-type hypersensitive response; GO:0007165,signal transduction	--	At4g12010	ref|XP_006478422.1|	DSC1_ARATH,RecName: Full=Disease resistance-like protein DSC1 {ECO:0000305}; AltName: Full=Protein DOMINANT SUPPRESSOR OF CAMTA3 NUMBER 1 {ECO:0000303|PubMed:28407487};	V4TWE5_9ROSI,SubName: Full=Uncharacterized protein {ECO:0000313|EMBL:ESR54211.1};
Cs4g01270	1141	330	34.7427	43.0956	41.8172	14.3068	9.31946	12.9569	-1.793	4.56276e-16	2.75705e-14	down	chr4	198438	199371	-	934	protein_coding	--	--	At2g46490	gb|KDO59351.1|	--	A0A067F842_CITSI,SubName: Full=Uncharacterized protein {ECO:0000313|EMBL:KDO59351.1};
Cs9g06360	96	656	1.30462	1.7114	1.24921	12.9623	12.5141	5.59368	2.778	4.7247e-16	2.8462e-14	up	chr9	3857934	3861946	-	4013	protein_coding	GO:0009507,chloroplast; GO:0009941,chloroplast envelope; GO:0009570,chloroplast stroma; GO:0005524,ATP binding; GO:0008878,glucose-1-phosphate adenylyltransferase activity; GO:0005978,glycogen biosynthetic process; GO:0019252,starch biosynthetic process	K00975: glgC; glucose-1-phosphate adenylyltransferase [EC:2.7.7.27]	At5g19220	ref|XP_006489328.1|	GLGL1_ARATH,RecName: Full=Glucose-1-phosphate adenylyltransferase large subunit 1, chloroplastic; EC=2.7.7.27; AltName: Full=ADP-glucose pyrophosphorylase; AltName: Full=ADP-glucose synthase; AltName: Full=AGPase S; AltName: Full=Alpha-D-glucose-1-phosphate adenyl transferase; Flags: Precursor;	V4U1F7_9ROSI,RecName: Full=Glucose-1-phosphate adenylyltransferase {ECO:0000256|RuleBase:RU362093}; EC=2.7.7.27 {ECO:0000256|RuleBase:RU362093}; AltName: Full=ADP-glucose pyrophosphorylase {ECO:0000256|RuleBase:RU362093};
Cs1g15890	5408	2547	147.53	161.056	152.813	75.9747	71.188	85.4342	-1.087	5.10206e-16	3.06418e-14	down	chr1	19007117	19009934	-	2818	protein_coding	GO:0005737,cytoplasm; GO:0005856,cytoskeleton; GO:0003779,actin binding	K05759: PFN; profilin	At2g19770	ref|XP_006426857.1|	PROF3_HEVBR,RecName: Full=Profilin-3; AltName: Full=Pollen allergen Hev b 8.0201; AltName: Allergen=Hev b 8.0201;	A0A2H5PVP7_CITUN,SubName: Full=Uncharacterized protein {ECO:0000313|EMBL:GAY56411.1};
Cs2g29830	20	209	0.299129	0.198359	0.350115	4.02351	1.7691	3.05084	3.376	5.73381e-16	3.43316e-14	up	chr2	29298452	29300813	+	2362	protein_coding	GO:0016021,integral component of membrane; GO:0016020,membrane; GO:0005886,plasma membrane; GO:0009506,plasmodesma; GO:0090406,pollen tube; GO:0005524,ATP binding; GO:0004674,protein serine/threonine kinase activity	--	At4g08850	ref|XP_015383346.1|	MIK2_ARATH,RecName: Full=MDIS1-interacting receptor like kinase 2 {ECO:0000303|PubMed:26863186}; Short=AtMIK2 {ECO:0000303|PubMed:26863186}; AltName: Full=Probable LRR receptor-like serine/threonine-protein kinase At4g08850; EC=2.7.11.1 {ECO:0000305}; Flags: Precursor;	A0A2H5P4I2_CITUN,SubName: Full=Uncharacterized protein {ECO:0000313|EMBL:GAY47191.1};
orange1.1t02043	144	922	3.83311	1.62564	4.03542	22.1098	25.9687	17.0642	2.679	5.80949e-16	3.46797e-14	up	chrUn	32239166	32241922	+	2757	protein_coding	GO:0005576,extracellular region; GO:0020037,heme binding; GO:0046872,metal ion binding; GO:0004601,peroxidase activity; GO:0042744,hydrogen peroxide catabolic process; GO:0006979,response to oxidative stress	K00430: E1.11.1.7; peroxidase [EC:1.11.1.7]	At5g06720	ref|XP_006492677.1|	PER15_IPOBA,RecName: Full=Peroxidase 15 {ECO:0000303|PubMed:17936696}; Short=Prx15 {ECO:0000303|PubMed:17936696}; EC=1.11.1.7; AltName: Full=Anionic peroxidase {ECO:0000303|PubMed:17936696}; Flags: Precursor;	A0A067F9U0_CITSI,RecName: Full=Peroxidase {ECO:0000256|RuleBase:RU362060, ECO:0000256|SAAS:SAAS00709852}; EC=1.11.1.7 {ECO:0000256|RuleBase:RU362060, ECO:0000256|SAAS:SAAS00709852};
Cs3g06180	97	430	1.84427	1.56093	2.2316	11.1758	8.4018	6.15235	2.146	6.34008e-16	3.7733e-14	up	chr3	8226546	8228761	+	2216	protein_coding	GO:0009941,chloroplast envelope; GO:0009535,chloroplast thylakoid membrane; GO:0016021,integral component of membrane; GO:0009522,photosystem I; GO:0009523,photosystem II; GO:0010287,plastoglobule; GO:0016168,chlorophyll binding; GO:0046872,metal ion binding; GO:0031409,pigment binding; GO:0009768,photosynthesis, light harvesting in photosystem I; GO:0018298,protein-chromophore linkage; GO:000941…	K08909: LHCA3; light-harvesting complex I chlorophyll a/b binding protein 3	At1g61520	ref|XP_006431742.1|	CB13_SOLLC,RecName: Full=Chlorophyll a-b binding protein 8, chloroplastic; AltName: Full=LHCI type III CAB-8; Flags: Precursor;	A0A2H5QA70_CITUN,SubName: Full=Uncharacterized protein {ECO:0000313|EMBL:GAY61145.1};
Cs6g11700	568	80	10.5148	5.69987	15.0506	1.8497	1.13085	1.46077	-2.826	7.04543e-16	4.1805e-14	down	chr6	12877805	12879517	-	1713	protein_coding	GO:0005887,integral component of plasma membrane; GO:0015250,water channel activity; GO:0034220,ion transmembrane transport	K09872: PIP; aquaporin PIP	At2g37170	ref|XP_006481459.1|	PIP22_ORYSJ,RecName: Full=Probable aquaporin PIP2-2; AltName: Full=OsPIP2;2; AltName: Full=Plasma membrane intrinsic protein 2-2;	V4SXV1_9ROSI,SubName: Full=Uncharacterized protein {ECO:0000313|EMBL:ESR42026.1};
Cs1g14580	159	932	4.56302	2.3672	4.75778	18.7019	31.7929	20.8306	2.547	7.86997e-16	4.65577e-14	up	chr1	17898187	17900620	+	2434	protein_coding	GO:0030126,COPI vesicle coat; GO:0000139,Golgi membrane; GO:0005198,structural molecule activity; GO:0006888,ER to Golgi vesicle-mediated transport; GO:0006891,intra-Golgi vesicle-mediated transport; GO:0006886,intracellular protein transport; GO:0006890,retrograde vesicle-mediated transport, Golgi to ER	K17302: COPB2, SEC27; coatomer subunit beta'	At1g52360	ref|XP_006465562.1|	COB22_ARATH,RecName: Full=Coatomer subunit beta'-2; AltName: Full=Beta'-coat protein 2; Short=Beta'-COP 2;	A0A067ED64_CITSI,SubName: Full=Uncharacterized protein {ECO:0000313|EMBL:KDO48856.1};
Cs7g13230	196	815	13.7397	10.5816	8.79833	49.4469	59.0793	37.0385	2.054	7.89638e-16	4.65745e-14	up	chr7	9138231	9138812	-	582	protein_coding	--	--	--	ref|XP_006437670.1|	--	A0A2H5P3Q6_CITUN,SubName: Full=Uncharacterized protein {ECO:0000313|EMBL:GAY46992.1};
Cs5g19160	25	207	0.693437	0.709698	0.473068	4.80686	4.0686	7.94689	3.077	8.7399e-16	5.13039e-14	up	chr5	19678917	19680196	-	1280	protein_coding	GO:0052689,carboxylic ester hydrolase activity; GO:0009056,catabolic process; GO:0009860,pollen tube growth	K07874: RAB1A; Ras-related protein Rab-1A	At5g23530	ref|XP_006478336.1|	CXE18_ARATH,RecName: Full=Probable carboxylesterase 18; AltName: Full=AtCXE18; EC=3.1.1.1;	A0A2H5PQH7_CITUN,SubName: Full=Uncharacterized protein {ECO:0000313|EMBL:GAY54604.1};
Cs7g06840	1497	5389	25.2836	14.061	23.3785	82.5681	80.3799	74.3755	1.847	8.75015e-16	5.13039e-14	up	chr7	4034728	4037203	-	2476	protein_coding	GO:0005634,nucleus; GO:0008270,zinc ion binding; GO:0009909,regulation of flower development; GO:0009416,response to light stimulus	K12135: CO; zinc finger protein CONSTANS	At5g24930	ref|XP_006483500.1|	COL4_ARATH,RecName: Full=Zinc finger protein CONSTANS-LIKE 4;	A0A2H5NWN5_CITUN,SubName: Full=Uncharacterized protein {ECO:0000313|EMBL:GAY44411.1};
Cs7g30680	102	421	0.873562	0.638341	1.05332	3.09134	3.78728	4.33857	2.036	9.00042e-16	5.26152e-14	up	chr7	30650725	30654795	-	4071	protein_coding	--	K15503: ANKRD44; serine/threonine-protein phosphatase 6 regulatory ankyrin repeat subunit B	Hs10947054	ref|XP_006435796.1|	--	V4TH19_9ROSI,SubName: Full=Uncharacterized protein {ECO:0000313|EMBL:ESR49036.1};
Cs9g07830	2190	715	29.5523	29.8941	32.0127	10.3422	8.3246	13.0768	-1.617	9.27858e-16	5.40812e-14	down	chr9	4977727	4981181	-	3455	protein_coding	--	--	At3g55760	ref|XP_006420060.1|	--	V4S3E4_9ROSI,SubName: Full=Uncharacterized protein {ECO:0000313|EMBL:ESR33300.1};
Cs7g18160	2	187	0.051868	0	0	2.27647	4.20878	1.13822	6.33	9.46163e-16	5.4986e-14	up	chr7	13955967	13958947	+	2981	protein_coding	GO:0016021,integral component of membrane; GO:0005886,plasma membrane; GO:0005524,ATP binding; GO:0005516,calmodulin binding; GO:0030246,carbohydrate binding; GO:0004674,protein serine/threonine kinase activity; GO:0006468,protein phosphorylation; GO:0048544,recognition of pollen	--	At4g03230	ref|XP_006484956.1|	Y4230_ARATH,RecName: Full=G-type lectin S-receptor-like serine/threonine-protein kinase At4g03230; EC=2.7.11.1; Flags: Precursor;	V4UE81_9ROSI,SubName: Full=Uncharacterized protein {ECO:0000313|EMBL:ESR37609.1};
Cs7g25850	3659	1059	39.2196	45.3572	36.9064	16.9992	9.8459	13.4434	-1.79	9.63405e-16	5.58238e-14	down	chr7	26445461	26451248	-	5788	protein_coding	GO:0005634,nucleus; GO:0003677,DNA binding; GO:0046983,protein dimerization activity; GO:0006355,regulation of transcription, DNA-templated; GO:0006351,transcription, DNA-templated	--	At5g08130	ref|XP_006485716.1|	BIM1_ARATH,RecName: Full=Transcription factor BIM1; AltName: Full=BES1-interacting Myc-like protein 1; AltName: Full=Basic helix-loop-helix protein 46; Short=AtbHLH46; Short=bHLH 46; AltName: Full=Transcription factor EN 126; AltName: Full=bHLH transcription factor bHLH046;	A0A2H5Q4P2_CITUN,SubName: Full=Uncharacterized protein {ECO:0000313|EMBL:GAY59617.1};
Cs8g19400	92	675	2.41438	1.10843	2.71916	11.7107	22.4572	14.6656	2.876	1.03004e-15	5.95107e-14	up	chr8	21620847	21622433	-	1587	protein_coding	GO:0005737,cytoplasm; GO:0005829,cytosol; GO:0004364,glutathione transferase activity; GO:0006749,glutathione metabolic process; GO:0009751,response to salicylic acid; GO:0009407,toxin catabolic process	K00799: GST, gst; glutathione S-transferase [EC:2.5.1.18]	At2g29420	ref|XP_006424951.1|	GSTU7_ARATH,RecName: Full=Glutathione S-transferase U7; Short=AtGSTU7; EC=2.5.1.18; AltName: Full=GST class-tau member 7; AltName: Full=Glutathione S-transferase 25;	A0A2H5ND19_CITUN,SubName: Full=Uncharacterized protein {ECO:0000313|EMBL:GAY37972.1}; Flags: Fragment;
Cs2g19430	449	1932	13.5285	11.9646	13.4524	42.7719	84.2003	51.0105	2.106	1.05156e-15	6.05767e-14	up	chr2	16297786	16298920	-	1135	protein_coding	--	--	At3g13130	ref|XP_006469468.1|	--	A0A2H5QIL2_CITUN,SubName: Full=Uncharacterized protein {ECO:0000313|EMBL:GAY64461.1};
orange1.1t01365	84	395	1.18978	0.914158	0.883762	5.98971	5.31463	3.39905	2.237	1.10407e-15	6.34167e-14	up	chrUn	23297436	23300090	-	2655	protein_coding	GO:0005886,plasma membrane; GO:0043531,ADP binding; GO:0005524,ATP binding; GO:0006952,defense response; GO:0007165,signal transduction	K20599: SUMM2; NB-LRR protein SUMM2	At5g63020	ref|XP_006492086.1|	DRL40_ARATH,RecName: Full=Probable disease resistance protein At5g63020; AltName: Full=pNd11;	A0A067D4B7_CITSI,SubName: Full=Uncharacterized protein {ECO:0000313|EMBL:KDO37638.1}; Flags: Fragment;
Cs2g07600	413	1484	7.3281	8.78139	6.40727	35.0758	22.6372	27.8666	1.845	1.14685e-15	6.55886e-14	up	chr2	4556507	4558420	+	1914	protein_coding	GO:0009507,chloroplast; GO:0005829,cytosol; GO:0005506,iron ion binding; GO:0006950,response to stress; GO:0009228,thiamine biosynthetic process; GO:0052837,thiazole biosynthetic process	K03146: THI4, THI1; thiamine thiazole synthase	At5g54770	ref|XP_006467989.1|	THI42_VITVI,RecName: Full=Thiamine thiazole synthase 2, chloroplastic {ECO:0000255|HAMAP-Rule:MF_03158}; AltName: Full=Thiazole biosynthetic enzyme 2 {ECO:0000255|HAMAP-Rule:MF_03158}; Flags: Precursor;	A0A067GA93_CITSI,RecName: Full=Thiamine thiazole synthase, chloroplastic {ECO:0000256|HAMAP-Rule:MF_03158}; AltName: Full=Thiazole biosynthetic enzyme {ECO:0000256|HAMAP-Rule:MF_03158};
Cs2g03430	4775	738	85.2877	119.935	89.0861	22.493	8.62102	16.9536	-2.694	1.14852e-15	6.55886e-14	down	chr2	1556934	1558529	+	1596	protein_coding	--	--	At5g46230	ref|XP_006467471.1|	--	A0A067GRZ3_CITSI,SubName: Full=Uncharacterized protein {ECO:0000313|EMBL:KDO78167.1};
Cs1g17330	9550	4353	114.997	138.563	110.284	62.5372	64.9857	57.0411	-1.133	1.29322e-15	7.36388e-14	down	chr1	20533918	20539632	-	5715	protein_coding	GO:0005829,cytosol; GO:0004029,aldehyde dehydrogenase (NAD) activity; GO:0006081,cellular aldehyde metabolic process; GO:0009737,response to abscisic acid; GO:0009269,response to desiccation; GO:0009651,response to salt stress	K14085: ALDH7A1; aldehyde dehydrogenase family 7 member A1 [EC:1.2.1.31 1.2.1.8 1.2.1.3]	At1g54100	ref|XP_006465900.1|	AL7B4_ARATH,RecName: Full=Aldehyde dehydrogenase family 7 member B4; EC=1.2.1.3; AltName: Full=Antiquitin-1; AltName: Full=Turgor-responsive ALDH;	A0A067FP70_CITSI,SubName: Full=Uncharacterized protein {ECO:0000313|EMBL:KDO64991.1};
Cs5g31620	376	849	6.42418	7.51935	6.03946	14.6805	14.9469	15.8979	1.177	1.34443e-15	7.63348e-14	up	chr5	33201863	33206594	+	4732	protein_coding	GO:0016021,integral component of membrane	K16302: CNNM; metal transporter CNNM	At1g03270	ref|XP_006444121.1|	Y1327_ARATH,RecName: Full=Putative DUF21 domain-containing protein At1g03270; AltName: Full=CBS domain-containing protein CBSDUF4;	V4U5B5_9ROSI,SubName: Full=Uncharacterized protein {ECO:0000313|EMBL:ESR57361.1};
Cs2g06620	13866	4269	444.971	390.962	414.187	165.413	100.078	144.577	-1.7	1.62043e-15	9.17146e-14	down	chr2	3811840	3812920	-	1081	protein_coding	--	--	At4g21620	ref|XP_006467872.1|	--	A0A2H5N2D5_CITUN,SubName: Full=Uncharacterized protein {ECO:0000313|EMBL:GAY34400.1};
Cs7g21400	11	142	0.090363	0.149543	0.125699	2.47912	1.30857	1.01534	3.623	1.62458e-15	9.17146e-14	up	chr7	18749203	18752011	+	2809	protein_coding	GO:0016021,integral component of membrane; GO:0016020,membrane; GO:0005886,plasma membrane; GO:0009506,plasmodesma; GO:0090406,pollen tube; GO:0005524,ATP binding; GO:0004674,protein serine/threonine kinase activity	--	At4g08850	ref|XP_006436576.1|	MIK2_ARATH,RecName: Full=MDIS1-interacting receptor like kinase 2 {ECO:0000303|PubMed:26863186}; Short=AtMIK2 {ECO:0000303|PubMed:26863186}; AltName: Full=Probable LRR receptor-like serine/threonine-protein kinase At4g08850; EC=2.7.11.1 {ECO:0000305}; Flags: Precursor;	V4TJ67_9ROSI,SubName: Full=Uncharacterized protein {ECO:0000313|EMBL:ESR49816.1};
Cs4g07840	11359	3865	137.482	148.374	97.4752	42.4339	48.7514	48.2446	-1.555	1.63173e-15	9.18086e-14	down	chr4	4993125	4997035	-	3911	protein_coding	GO:0047274,galactinol-sucrose galactosyltransferase activity; GO:0005975,carbohydrate metabolic process	K06617: E2.4.1.82; raffinose synthase [EC:2.4.1.82]	At1g55740	ref|XP_006474792.1|	RFS1_ARATH,RecName: Full=Probable galactinol--sucrose galactosyltransferase 1; EC=2.4.1.82; AltName: Full=Protein SEED IMBIBITION 1; AltName: Full=Raffinose synthase 1;	A0A2H5NC21_CITUN,SubName: Full=Uncharacterized protein {ECO:0000313|EMBL:GAY37739.1};
Cs4g19765	1671	495	104.924	72.0479	109.119	28.0303	29.5903	36.5229	-1.755	1.63554e-15	9.18086e-14	down	chr4	19169979	19171362	+	1384	protein_coding	--	--	--	ref|XP_006450647.1|	--	V4UCW4_9ROSI,SubName: Full=Uncharacterized protein {ECO:0000313|EMBL:ESR63887.1};
Cs1g21030	5740	2617	101.962	101.921	103.859	54.0227	51.7035	57.9976	-1.133	1.66742e-15	9.33333e-14	down	chr1	24001480	24005871	-	4392	protein_coding	GO:0009514,glyoxysome; GO:0030060,L-malate dehydrogenase activity; GO:0006097,glyoxylate cycle; GO:0006108,malate metabolic process; GO:0006099,tricarboxylic acid cycle	K00026: MDH2; malate dehydrogenase [EC:1.1.1.37]	At2g22780	ref|XP_006466391.1|	MWDYF_CITLA,RecName: Full=Malate dehydrogenase, glyoxysomal; EC=1.1.1.37; Flags: Precursor;	A0A067GTM8_CITSI,RecName: Full=Malate dehydrogenase {ECO:0000256|RuleBase:RU003405}; EC=1.1.1.37 {ECO:0000256|RuleBase:RU003405};
Cs2g19490	10	281	0.091601	0.025963	0.036571	1.75264	3.59344	0.946297	4.76	1.77462e-15	9.90531e-14	up	chr2	16389831	16393167	-	3337	protein_coding	GO:0016021,integral component of membrane	--	At1g47890	ref|XP_006447780.1|	RLP7_ARATH,RecName: Full=Receptor like protein 7 {ECO:0000303|PubMed:18434605}; Short=AtRLP7 {ECO:0000303|PubMed:18434605}; Flags: Precursor;	V4UA41_9ROSI,SubName: Full=Uncharacterized protein {ECO:0000313|EMBL:ESR61020.1}; Flags: Fragment;
Cs3g23670	1381	222	18.9811	11.8023	30.1826	3.63194	3.96806	2.73577	-2.638	1.8166e-15	1.01111e-13	down	chr3	25894507	25896727	-	2221	protein_coding	GO:0005829,cytosol; GO:0005886,plasma membrane; GO:0046982,protein heterodimerization activity; GO:0004860,protein kinase inhibitor activity; GO:0009742,brassinosteroid mediated signaling pathway; GO:0006629,lipid metabolic process; GO:0010423,negative regulation of brassinosteroid biosynthetic process	K14499: BKI1; BRI1 kinase inhibitor 1	At5g42750	dbj|GAY39500.1|	BKI1_ARATH,RecName: Full=BRI1 kinase inhibitor 1;	A0A2H5NH47_CITUN,SubName: Full=Uncharacterized protein {ECO:0000313|EMBL:GAY39500.1};
Cs2g25450	1263	150	30.8579	27.1322	34.2602	4.119	1.60681	5.51987	-3.079	1.82869e-15	1.01498e-13	down	chr2	24680776	24682614	+	1839	protein_coding	GO:0005576,extracellular region; GO:0020037,heme binding; GO:0046872,metal ion binding; GO:0004601,peroxidase activity; GO:0042744,hydrogen peroxide catabolic process; GO:0006979,response to oxidative stress	K00430: E1.11.1.7; peroxidase [EC:1.11.1.7]	At5g14130	ref|XP_006470079.1|	PER55_ARATH,RecName: Full=Peroxidase 55; Short=Atperox P55; EC=1.11.1.7; AltName: Full=ATP20a; Flags: Precursor;	A0A067F944_CITSI,RecName: Full=Peroxidase {ECO:0000256|RuleBase:RU362060, ECO:0000256|SAAS:SAAS00709852}; EC=1.11.1.7 {ECO:0000256|RuleBase:RU362060, ECO:0000256|SAAS:SAAS00709852};
Cs8g03110	205	666	2.50223	1.681	2.56658	7.44701	8.13916	7.58372	1.696	2.13361e-15	1.1776e-13	up	chr8	1422804	1429881	+	7078	protein_coding	GO:0009507,chloroplast; GO:0031969,chloroplast membrane; GO:0009535,chloroplast thylakoid membrane; GO:0000139,Golgi membrane; GO:0016021,integral component of membrane; GO:0042651,thylakoid membrane; GO:0022890,inorganic cation transmembrane transporter activity; GO:0015299,solute:proton antiporter activity; GO:0009658,chloroplast organization; GO:0009643,photosynthetic acclimation; GO:1905157,p…	--	At4g04850	ref|XP_006486795.1|	KEA3_ARATH,RecName: Full=K(+) efflux antiporter 3, chloroplastic {ECO:0000303|PubMed:11500563}; Short=AtKEA3 {ECO:0000303|PubMed:11500563}; Flags: Precursor;	A0A2H5QA00_CITUN,SubName: Full=Uncharacterized protein {ECO:0000313|EMBL:GAY61403.1};
Cs6g08240	680	226	20.9235	20.5576	20.5721	7.27637	5.82538	9.00786	-1.593	2.17938e-15	1.19951e-13	down	chr6	10240893	10243789	-	2897	protein_coding	GO:0046872,metal ion binding	K11968: ARIH1; ariadne-1 [EC:2.3.2.31]	At2g40110	ref|XP_006481018.1|	YIPL_SOLTU,RecName: Full=Protein yippee-like;	A0A2H5QE71_CITUN,SubName: Full=Uncharacterized protein {ECO:0000313|EMBL:GAY62881.1};
Cs7g28060	117	13	1.39572	0.956943	1.09608	0.162957	0.150885	0.076201	-3.185	2.29008e-15	1.25694e-13	down	chr7	28711358	28715604	-	4247	protein_coding	GO:0005634,nucleus; GO:0008270,zinc ion binding; GO:0006355,regulation of transcription, DNA-templated	--	At4g38180	ref|XP_015388948.1|	FRS5_ARATH,RecName: Full=Protein FAR1-RELATED SEQUENCE 5;	I1HM51_BRADI,SubName: Full=Uncharacterized protein {ECO:0000313|EMBL:KQK07655.1, ECO:0000313|EnsemblPlants:BRADI2G36810.1};
Cs7g30000	392	62	3.92472	3.98188	3.62972	0.906412	0.355835	0.700446	-2.673	2.43361e-15	1.3256e-13	down	chr7	30118747	30124088	+	5342	protein_coding	GO:0016021,integral component of membrane; GO:0005886,plasma membrane; GO:0015079,potassium ion transmembrane transporter activity	K03549: kup; KUP system potassium uptake protein	At2g40540	ref|XP_006435884.1|	POT2_ARATH,RecName: Full=Potassium transporter 2; Short=AtKT2; Short=AtKUP2; Short=AtPOT2;	V4VA74_9ROSI,RecName: Full=Potassium transporter {ECO:0000256|RuleBase:RU321113};
Cs1g06290	647	1361	9.29383	11.6939	10.5685	20.0843	20.276	19.7849	1.071	2.43531e-15	1.3256e-13	up	chr1	6285147	6288078	+	2932	protein_coding	GO:0005789,endoplasmic reticulum membrane; GO:0005886,plasma membrane; GO:0006970,response to osmotic stress	--	At5g54110	ref|XP_006464665.1|	VAP41_ARATH,RecName: Full=Vesicle-associated protein 4-1; AltName: Full=Plant VAP homolog 4-1; Short=AtPVA41; AltName: Full=Protein MEMBRANE-ASSOCIATED MANNITOL-INDUCED; Short=AtMAMI; AltName: Full=VAMP-associated protein 4-1;	A0A067G3V0_CITSI,SubName: Full=Uncharacterized protein {ECO:0000313|EMBL:KDO74248.1};
Cs5g08980	1417	369	14.448	16.235	13.5967	5.46579	3.14664	3.55892	-1.943	2.63355e-15	1.42957e-13	down	chr5	5981543	5984690	-	3148	protein_coding	GO:0005634,nucleus; GO:0003700,DNA-binding transcription factor activity; GO:0043565,sequence-specific DNA binding; GO:0030154,cell differentiation; GO:0051301,cell division; GO:0007623,circadian rhythm; GO:0006355,regulation of transcription, DNA-templated; GO:0048768,root hair cell tip growth; GO:0006351,transcription, DNA-templated	--	At4g00150	ref|XP_006477215.1|	SCL6_ARATH,RecName: Full=Scarecrow-like protein 6; Short=AtSCL6; AltName: Full=GRAS family protein 22; Short=AtGRAS-22; AltName: Full=SCL6-IV;	V4T0B5_9ROSI,SubName: Full=Uncharacterized protein {ECO:0000313|EMBL:ESR53573.1};
Cs6g04710	31	252	0.548434	0.270211	0.357127	2.71436	4.00354	2.04908	2.995	2.8478e-15	1.54163e-13	up	chr6	5612822	5617837	-	5016	protein_coding	GO:0016021,integral component of membrane; GO:0016020,membrane; GO:0005886,plasma membrane; GO:0009506,plasmodesma; GO:0090406,pollen tube; GO:0005524,ATP binding; GO:0004674,protein serine/threonine kinase activity	--	At4g08850	ref|XP_015386577.1|	MIK2_ARATH,RecName: Full=MDIS1-interacting receptor like kinase 2 {ECO:0000303|PubMed:26863186}; Short=AtMIK2 {ECO:0000303|PubMed:26863186}; AltName: Full=Probable LRR receptor-like serine/threonine-protein kinase At4g08850; EC=2.7.11.1 {ECO:0000305}; Flags: Precursor;	V4URC4_9ROSI,SubName: Full=Uncharacterized protein {ECO:0000313|EMBL:ESR42084.1};
Cs5g02420	136	12	5.18723	7.8942	3.79968	0.582824	0.471882	0.538082	-3.455	2.87748e-15	1.55344e-13	down	chr5	1069435	1070338	-	904	protein_coding	--	--	--	gb|KDO76494.1|	--	A0A067GA64_CITSI,SubName: Full=Uncharacterized protein {ECO:0000313|EMBL:KDO76494.1};
Cs6g18420	255	917	3.73049	2.55033	3.03094	8.86013	14.1399	11.3195	1.845	2.96681e-15	1.59731e-13	up	chr6	18532534	18536242	+	3709	protein_coding	GO:0016021,integral component of membrane; GO:0005524,ATP binding; GO:0004674,protein serine/threonine kinase activity	--	At1g70250	ref|XP_015387002.1|	LRL21_ARATH,RecName: Full=LEAF RUST 10 DISEASE-RESISTANCE LOCUS RECEPTOR-LIKE PROTEIN KINASE-like 2.1 {ECO:0000303|PubMed:12805585}; EC=2.7.11.1; AltName: Full=Probable receptor-like serine/threonine-protein kinase LRK10L-2.1 {ECO:0000305}; Flags: Precursor;	V4UW78_9ROSI,SubName: Full=Uncharacterized protein {ECO:0000313|EMBL:ESR43974.1};
Cs4g12760	516	65	14.9642	12.7001	7.09006	1.16486	1.17269	2.34674	-2.994	3.03548e-15	1.62984e-13	down	chr4	9849958	9852465	+	2508	protein_coding	GO:0005634,nucleus; GO:0003700,DNA-binding transcription factor activity; GO:0000981,DNA-binding transcription factor activity, RNA polymerase II-specific; GO:0043565,sequence-specific DNA binding; GO:0001135,RNA polymerase II transcription regulator recruiting activity; GO:0044212,transcription regulatory region DNA binding; GO:0030154,cell differentiation; GO:0009809,lignin biosynthetic process…	K09422: MYBP; transcription factor MYB, plant	At1g16490	ref|XP_006422238.1|	MYB58_ARATH,RecName: Full=Transcription factor MYB58 {ECO:0000303|PubMed:11597504}; AltName: Full=Myb-related protein 58 {ECO:0000303|PubMed:11597504}; Short=AtMYB58 {ECO:0000303|PubMed:11597504};	V4RMI1_9ROSI,SubName: Full=Uncharacterized protein {ECO:0000313|EMBL:ESR35478.1};
Cs3g10050	178	1549	1.57736	0.745076	1.09644	8.95876	12.2005	5.11692	3.121	3.07336e-15	1.64571e-13	up	chr3	14221921	14228376	+	6456	protein_coding	GO:0016021,integral component of membrane	--	At1g74190	dbj|GAY60444.1|	RLP9B_ARATH,RecName: Full=Receptor like protein 9b {ECO:0000305}; Short=AtRLP9b {ECO:0000305}; AltName: Full=Receptor like protein 9 {ECO:0000303|PubMed:18434605}; Short=AtRLP9 {ECO:0000303|PubMed:18434605}; Flags: Precursor;	A0A2H5Q733_CITUN,SubName: Full=Uncharacterized protein {ECO:0000313|EMBL:GAY60448.1};
Cs6g09160	2171	233	37.9613	60.426	24.6771	7.01894	4.09076	2.5753	-3.222	3.12951e-15	1.67124e-13	down	chr6	10982056	10984886	+	2831	protein_coding	GO:0009941,chloroplast envelope; GO:0031969,chloroplast membrane; GO:0016021,integral component of membrane; GO:0005743,mitochondrial inner membrane; GO:0000095,S-adenosyl-L-methionine transmembrane transporter activity; GO:0006839,mitochondrial transport	K15113: SLC25A28_37, MFRN; solute carrier family 25 (mitochondrial iron transporter), member 28/37	At1g07030	ref|XP_006481104.1|	SAMC2_ARATH,RecName: Full=Probable S-adenosylmethionine carrier 2, chloroplastic; Flags: Precursor;	A0A2H5MWV8_CITUN,SubName: Full=Uncharacterized protein {ECO:0000313|EMBL:GAY32107.1};
orange1.1t01749	378	1460	9.25561	13.846	8.63719	34.8035	51.7264	44.0373	1.951	3.14444e-15	1.67469e-13	up	chrUn	27937501	27940986	-	3486	protein_coding	--	--	At1g10660	ref|XP_006492390.1|	--	A0A061DRP4_THECC,SubName: Full=Uncharacterized protein isoform 1 {ECO:0000313|EMBL:EOX95390.1};
Cs5g33590	1361	501	8.36714	10.1762	8.42318	3.72914	2.69892	3.57306	-1.444	3.25335e-15	1.72804e-13	down	chr5	34588722	34596350	-	7629	protein_coding	GO:0005871,kinesin complex; GO:0005874,microtubule; GO:0005524,ATP binding; GO:0016887,ATPase activity; GO:0008017,microtubule binding; GO:0003777,microtubule motor activity; GO:0007018,microtubule-based movement	--	At5g27000	ref|XP_006444423.1|	KN14I_ARATH,RecName: Full=Kinesin-like protein KIN-14I {ECO:0000305};	V4TBK0_9ROSI,SubName: Full=Uncharacterized protein {ECO:0000313|EMBL:ESR57663.1};
orange1.1t01523	556	41	10.0055	9.99342	14.8844	1.60552	0.975533	0.316396	-3.755	3.32106e-15	1.75927e-13	down	chrUn	25587785	25589129	-	1345	protein_coding	GO:0016758,transferase activity, transferring hexosyl groups; GO:0008152,metabolic process	K21354: UGT94E5; beta-D-glucosyl crocetin beta-1,6-glucosyltransferase [EC:2.4.1.330]	--	ref|XP_006436669.1|	UGT9_GARJA,RecName: Full=Beta-D-glucosyl crocetin beta-1,6-glucosyltransferase; EC=2.4.1.330 {ECO:0000269|PubMed:22569263}; AltName: Full=UDP-glucose glucosyltransferase 9; Short=GjUGT9; AltName: Full=UDP-glycosyltransferase 94E5;	A0A2H5PJX9_CITUN,SubName: Full=Uncharacterized protein {ECO:0000313|EMBL:GAY52666.1};
Cs6g09960	177	7	11.0851	7.78901	4.19173	0.652173	0.15163	0.140707	-4.643	3.77695e-15	1.99542e-13	down	chr6	11675724	11676593	+	870	protein_coding	GO:0008289,lipid binding; GO:0006869,lipid transport; GO:0090378,seed trichome elongation	--	At2g38540	ref|XP_006429570.1|	NLTP2_GOSHI,RecName: Full=Non-specific lipid-transfer protein; Short=LTP; AltName: Full=GH3; Flags: Precursor;	A0A2H5MWS1_CITUN,SubName: Full=Uncharacterized protein {ECO:0000313|EMBL:GAY32242.1};
Cs7g21940	686	1705	12.6412	15.4065	13.573	41.4731	32.9222	36.6982	1.315	3.83778e-15	2.02215e-13	up	chr7	19401150	19406342	+	5193	protein_coding	GO:0031225,anchored component of membrane; GO:0046658,anchored component of plasma membrane; GO:0046872,metal ion binding; GO:0030570,pectate lyase activity; GO:0042547,cell wall modification involved in multidimensional cell growth; GO:0009814,defense response, incompatible interaction; GO:0045490,pectin catabolic process	K01728: pel; pectate lyase [EC:4.2.2.2]	At5g04310	ref|XP_006436523.1|	PLY13_ARATH,RecName: Full=Probable pectate lyase 13; EC=4.2.2.2; AltName: Full=Powdery mildew susceptibility protein; AltName: Full=Powdery mildew-resistant mutant 6; Flags: Precursor;	V4SPP8_9ROSI,RecName: Full=Pectate lyase {ECO:0000256|RuleBase:RU361123}; EC=4.2.2.2 {ECO:0000256|RuleBase:RU361123};
Cs2g12080	6376	24245	115.406	75.8372	121.696	312.759	440.028	503.805	1.927	3.99327e-15	2.09849e-13	up	chr2	9053464	9059051	+	5588	protein_coding	--	K01937: pyrG, CTPS; CTP synthase [EC:6.3.4.2]	At1g30820	ref|XP_006468623.1|	--	A0A067GBV1_CITSI,RecName: Full=CTP synthase {ECO:0000256|RuleBase:RU810713}; EC=6.3.4.2 {ECO:0000256|RuleBase:RU810713}; AltName: Full=UTP--ammonia ligase {ECO:0000256|RuleBase:RU810713};
Cs1g26540	1546	765	14.7751	12.9585	14.5705	7.79295	7.25539	7.20192	-1.015	4.12323e-15	2.16103e-13	down	chr1	28537799	28543397	+	5599	protein_coding	--	--	At2g17550	ref|XP_006467084.1|	--	V4SI44_9ROSI,SubName: Full=Uncharacterized protein {ECO:0000313|EMBL:ESR38520.1};
Cs9g14480	5043	1452	117.936	109.781	121.529	25.6126	35.4097	46.3724	-1.796	4.24011e-15	2.21641e-13	down	chr9	13887366	13888819	-	1454	protein_coding	GO:0051213,dioxygenase activity; GO:0046872,metal ion binding; GO:0002229,defense response to oomycetes; GO:0046244,salicylic acid catabolic process	K00475: E1.14.11.9; naringenin 3-dioxygenase [EC:1.14.11.9]	At4g10490	ref|XP_006490103.1|	DLO2_ARATH,RecName: Full=Protein DMR6-LIKE OXYGENASE 2 {ECO:0000303|PubMed:25376907}; EC=1.14.11.- {ECO:0000255|PROSITE-ProRule:PRU00805}; AltName: Full=2-oxoglutarate (2OG)-Fe(II) oxygenase-like protein DLO2 {ECO:0000303|PubMed:25376907}; AltName: Full=Salicylate 3-hydroxylase DLO2 {ECO:0000305}; Short=S3H DLO2 {ECO:0000305}; Short=SA 3-hydroxylase DLO2 {ECO:0000305}; Short=Salicylic acid 3-hydr…	A0A067FPR4_CITSI,SubName: Full=Uncharacterized protein {ECO:0000313|EMBL:KDO65452.1};
Cs9g12220	58	527	0.489325	0.129941	0.409905	2.55501	4.22511	2.99228	3.164	4.378e-15	2.28245e-13	up	chr9	10581193	10590356	+	9164	protein_coding	GO:0016021,integral component of membrane	--	At1g74170	ref|XP_015389286.1|	RLP13_ARATH,RecName: Full=Receptor-like protein 13 {ECO:0000303|PubMed:18434605}; Short=AtRLP13 {ECO:0000303|PubMed:18434605}; Flags: Precursor;	A0A2H5N1D8_CITUN,SubName: Full=Uncharacterized protein {ECO:0000313|EMBL:GAY33395.1};
Cs9g07450	1710	610	12.987	13.6446	14.8296	7.10558	5.15547	4.09525	-1.489	4.74975e-15	2.46975e-13	down	chr9	4615077	4622258	+	7182	protein_coding	GO:0005737,cytoplasm; GO:0005856,cytoskeleton; GO:0005886,plasma membrane; GO:0009506,plasmodesma; GO:0051015,actin filament binding	K20478: GOLGB1; golgin subfamily B member 1	At3g22790	ref|XP_006489439.1|	NET1A_ARATH,RecName: Full=Protein NETWORKED 1A {ECO:0000303|PubMed:22840520};	A0A2H5Q140_CITUN,SubName: Full=Uncharacterized protein {ECO:0000313|EMBL:GAY58358.1};
Cs6g17750	206	1002	7.79749	6.34798	7.72362	32.5407	54.9036	26.1046	2.278	4.89105e-15	2.53654e-13	up	chr6	18180504	18181419	+	916	protein_coding	--	--	--	ref|XP_015386969.1|	--	V4S8Q0_9ROSI,SubName: Full=Uncharacterized protein {ECO:0000313|EMBL:ESR43883.1};
orange1.1t03694	6	149	0.055499	0.024654	0.053498	1.43112	2.6018	0.743072	4.683	4.91111e-15	2.54028e-13	up	chrUn	56621308	56626208	-	4901	protein_coding	GO:0043531,ADP binding; GO:0005524,ATP binding; GO:0042742,defense response to bacterium; GO:0009626,plant-type hypersensitive response; GO:0007165,signal transduction	--	At5g17680	ref|XP_006494197.1|	DSC1_ARATH,RecName: Full=Disease resistance-like protein DSC1 {ECO:0000305}; AltName: Full=Protein DOMINANT SUPPRESSOR OF CAMTA3 NUMBER 1 {ECO:0000303|PubMed:28407487};	V4TSB3_9ROSI,SubName: Full=Uncharacterized protein {ECO:0000313|EMBL:ESR56332.1};
Cs9g03000	218	2057	3.62599	2.7762	2.93692	27.0254	52.6733	13.2256	3.241	6.47654e-15	3.34125e-13	up	chr9	1389975	1395101	+	5127	protein_coding	GO:0009507,chloroplast; GO:0009941,chloroplast envelope; GO:0009706,chloroplast inner membrane; GO:0016021,integral component of membrane; GO:0009536,plastid; GO:0051537,2 iron, 2 sulfur cluster binding; GO:0010277,chlorophyllide a oxygenase [overall] activity; GO:0046872,metal ion binding; GO:0015031,protein transport	--	At4g25650	dbj|GAY57519.1|	PTC52_ARATH,RecName: Full=Protochlorophyllide-dependent translocon component 52, chloroplastic; AltName: Full=ACD1-like protein; AltName: Full=Protein TIC 55-IV; AltName: Full=Translocon at the inner envelope membrane of chloroplasts 55-IV; Flags: Precursor;	A0A2H5PYR7_CITUN,SubName: Full=Uncharacterized protein {ECO:0000313|EMBL:GAY57519.1};
Cs5g03810	76	264	1.65364	1.88425	2.21551	6.59937	7.43358	8.39633	1.803	7.51927e-15	3.8691e-13	up	chr5	2074324	2077078	-	2755	protein_coding	GO:0005737,cytoplasm; GO:0005634,nucleus; GO:0005777,peroxisome; GO:0004364,glutathione transferase activity; GO:0004601,peroxidase activity; GO:0006749,glutathione metabolic process; GO:0009407,toxin catabolic process	K00799: GST, gst; glutathione S-transferase [EC:2.5.1.18]	At5g41210	ref|XP_006439582.1|	GSTT1_ARATH,RecName: Full=Glutathione S-transferase T1; Short=AtGSTT1; EC=2.5.1.18; AltName: Full=GST class-theta member 1; AltName: Full=Glutathione S-transferase 10;	V4THI9_9ROSI,SubName: Full=Uncharacterized protein {ECO:0000313|EMBL:ESR52822.1};
Cs2g21440	332	56	7.64801	13.8249	10.6599	2.02845	2.3882	1.37246	-2.547	7.78364e-15	3.99473e-13	down	chr2	18472229	18473238	+	1010	protein_coding	--	--	--	ref|XP_006447554.1|	--	V4W472_9ROSI,SubName: Full=Uncharacterized protein {ECO:0000313|EMBL:ESR60794.1};
Cs1g24000	577	229	4.78073	5.48978	5.3189	1.98471	2.21363	2.34311	-1.329	8.2914e-15	4.2443e-13	down	chr1	26472156	26481332	+	9177	protein_coding	GO:0000786,nucleosome; GO:0005634,nucleus; GO:0005524,ATP binding; GO:0004003,ATP-dependent DNA helicase activity; GO:0016887,ATPase activity; GO:0003677,DNA binding; GO:0009294,DNA mediated transformation; GO:0006344,maintenance of chromatin silencing; GO:0006346,methylation-dependent chromatin silencing; GO:0090241,negative regulation of histone H4 acetylation; GO:0051574,positive regulation of…	K19001: HELLS, DDM1; ATP-dependent DNA helicase	At5g66750	ref|NP_001275776.1|	DDM1_ARATH,RecName: Full=ATP-dependent DNA helicase DDM1; EC=3.6.4.12; AltName: Full=Protein CHROMATIN REMODELING 1 {ECO:0000303|PubMed:16547115}; Short=AtCHR1; Short=CHR01; AltName: Full=Protein DECREASED DNA METHYLATION 1; Short=AtDDM1; AltName: Full=Protein SOMNIFEROUS 1; AltName: Full=SWI/SNF2-related matrix-associated actin-dependent regulator of chromatin DDM1;	V4SED6_9ROSI,SubName: Full=Uncharacterized protein {ECO:0000313|EMBL:ESR38932.1};
Cs3g08550	140	9	1.04113	1.88204	0.942251	0.149129	0.072999	0.06018	-3.871	8.73708e-15	4.46088e-13	down	chr3	12039332	12042882	-	3551	protein_coding	GO:0005887,integral component of plasma membrane; GO:0043231,intracellular membrane-bounded organelle; GO:0005524,ATP binding; GO:0005388,calcium-transporting ATPase activity; GO:0005516,calmodulin binding; GO:0046872,metal ion binding	K01537: E3.6.3.8; Ca2+-transporting ATPase [EC:3.6.3.8]	At3g63380	ref|XP_006471461.1|	ACA12_ARATH,RecName: Full=Calcium-transporting ATPase 12, plasma membrane-type; EC=3.6.3.8; AltName: Full=Ca(2+)-ATPase isoform 12;	V4SYK1_9ROSI,RecName: Full=Calcium-transporting ATPase {ECO:0000256|RuleBase:RU361146}; EC=3.6.3.8 {ECO:0000256|RuleBase:RU361146};
Cs3g02125	1826	641	111.529	121.185	81.2885	37.6385	39.8056	38.6908	-1.511	9.06561e-15	4.61669e-13	down	chr3	1640387	1641519	+	1133	protein_coding	GO:0005576,extracellular region; GO:0050832,defense response to fungus; GO:0031640,killing of cells of other organism	--	At2g02130	ref|XP_006420697.1|	DEF_NELNU,RecName: Full=Defensin-like protein; AltName: Full=Gamma-thionin homolog; Flags: Precursor;	A0A2H5P8A4_CITUN,SubName: Full=Uncharacterized protein {ECO:0000313|EMBL:GAY48593.1};
orange1.1t04819	31	146	1.1999	1.20026	1.35492	6.19325	5.53448	6.9875	2.234	1.01311e-14	5.14603e-13	up	chrUn	77116645	77117459	-	815	protein_coding	GO:0000786,nucleosome; GO:0005634,nucleus; GO:0003677,DNA binding; GO:0046982,protein heterodimerization activity	--	At1g07790	ref|XP_006428483.1|	H2B1_MEDTR,RecName: Full=Probable histone H2B.1;	A0A2H5QX68_CITUN,SubName: Full=Uncharacterized protein {ECO:0000313|EMBL:GAY69214.1};
Cs2g10910	614	63	19.8296	17.2959	11.7112	1.51076	0.80649	2.96418	-3.289	1.09736e-14	5.55968e-13	down	chr2	8198335	8200346	+	2012	protein_coding	GO:0030246,carbohydrate binding	K12236: NFX1; transcriptional repressor NF-X1	At1g31200	ref|XP_006468453.1|	P2A09_ARATH,RecName: Full=Protein PHLOEM PROTEIN 2-LIKE A9; Short=AtPP2-A9;	A0A067GPZ7_CITSI,SubName: Full=Uncharacterized protein {ECO:0000313|EMBL:KDO77411.1};
orange1.1t01675	1468	3601	44.5387	46.9674	42.5971	129.127	123.999	94.9269	1.294	1.12031e-14	5.66144e-13	up	chrUn	27399307	27400385	-	1079	protein_coding	GO:0009507,chloroplast; GO:0009570,chloroplast stroma; GO:0043234,NA; GO:0099080,supramolecular complex; GO:0005507,copper ion binding; GO:0019899,enzyme binding; GO:0016151,nickel cation binding; GO:0030674,protein binding, bridging; GO:0032403,NA; GO:0071454,cellular response to anoxia; GO:0070417,cellular response to cold; GO:0034605,cellular response to heat; GO:0080153,negative regulation of…	--	At3g62410	ref|XP_006444494.1|	CP122_ARATH,RecName: Full=Calvin cycle protein CP12-2, chloroplastic; AltName: Full=CP12 domain-containing protein 2; AltName: Full=Chloroplast protein 12-2; Flags: Precursor;	A0A2H5NLZ5_CITUN,SubName: Full=Uncharacterized protein {ECO:0000313|EMBL:GAY41077.1};
Cs5g31400	277	27	2.9918	4.65322	2.93246	0.361917	0.57562	0.12899	-3.333	1.14961e-14	5.79468e-13	down	chr5	33059625	33065039	-	5415	protein_coding	GO:0005634,nucleus; GO:0046983,protein dimerization activity; GO:0009813,flavonoid biosynthetic process; GO:0006355,regulation of transcription, DNA-templated; GO:0006351,transcription, DNA-templated	--	--	ref|XP_006444093.1|	BHLHW_PEA,RecName: Full=Basic helix-loop-helix protein A;	V4TAJ7_9ROSI,SubName: Full=Uncharacterized protein {ECO:0000313|EMBL:ESR57333.1};
Cs9g12180	49	302	0.526986	0.399261	0.201687	2.56874	4.75969	2.69086	2.614	1.17101e-14	5.88751e-13	up	chr9	10524087	10530626	+	6540	protein_coding	GO:0016021,integral component of membrane	--	At1g31410	ref|XP_006471556.1|	RLP15_ARATH,RecName: Full=Receptor-like protein 15 {ECO:0000303|PubMed:18434605}; Short=AtRLP15 {ECO:0000303|PubMed:18434605}; Flags: Precursor;	A0A2H5PM74_CITUN,SubName: Full=Uncharacterized protein {ECO:0000313|EMBL:GAY53454.1};
orange1.1t04637	110	525	1.9517	0.783836	1.77834	7.12926	7.74798	6.03538	2.243	1.20241e-14	6.03005e-13	up	chrUn	73348683	73351287	+	2605	protein_coding	GO:0005829,cytosol; GO:0004022,alcohol dehydrogenase (NAD) activity; GO:0008270,zinc ion binding	K00121: frmA, ADH5, adhC; S-(hydroxymethyl)glutathione dehydrogenase / alcohol dehydrogenase [EC:1.1.1.284 1.1.1.1]	At1g22440	ref|XP_015381919.1|	ADHL2_ARATH,RecName: Full=Alcohol dehydrogenase-like 2; EC=1.1.1.1 {ECO:0000250|UniProtKB:P06525};	V4TBQ5_9ROSI,SubName: Full=Uncharacterized protein {ECO:0000313|EMBL:ESR50672.1};
Cs6g03520	972	253	7.745	4.97552	7.83551	2.54899	1.63178	1.91776	-1.946	1.21543e-14	6.07991e-13	down	chr6	3969936	3982992	-	13057	protein_coding	GO:0005737,cytoplasm; GO:0005634,nucleus; GO:0016442,RISC complex; GO:0005524,ATP binding; GO:0004386,helicase activity; GO:0046872,metal ion binding; GO:0004525,ribonuclease III activity; GO:0003723,RNA binding; GO:0010216,maintenance of DNA methylation; GO:0010267,production of ta-siRNAs involved in RNA interference; GO:0051214,RNA virus induced gene silencing	K11592: DICER1, DCR1; endoribonuclease Dicer [EC:3.1.26.-]	At3g03300	ref|XP_006480493.1|	DCL2_ARATH,RecName: Full=Endoribonuclease Dicer homolog 2; EC=3.1.26.-; AltName: Full=Dicer-like protein 2; Short=AtDCL2;	V4UQW2_9ROSI,SubName: Full=Uncharacterized protein {ECO:0000313|EMBL:ESR41919.1};
orange1.1t01583	31	266	0.49849	0.349423	0.588618	6.92734	3.24376	7.9116	3.079	1.22421e-14	6.10836e-13	up	chrUn	26565789	26568476	+	2688	protein_coding	GO:0005634,nucleus; GO:0000989,NA; GO:0008270,zinc ion binding; GO:0006355,regulation of transcription, DNA-templated; GO:0006351,transcription, DNA-templated	--	At1g78600	ref|XP_006492241.1|	BBX22_ARATH,RecName: Full=B-box zinc finger protein 22 {ECO:0000303|PubMed:19920209}; AltName: Full=Protein DOUBLE B-BOX 3 {ECO:0000303|PubMed:18540109}; AltName: Full=Protein LIGHT-REGULATED ZINC FINGER PROTEIN 1 {ECO:0000303|PubMed:18796637}; AltName: Full=Protein SALT TOLERANCE HOMOLOG 3;	V4TLB3_9ROSI,SubName: Full=Uncharacterized protein {ECO:0000313|EMBL:ESR61248.1};
Cs2g30400	44	182	1.58925	1.12203	1.57385	6.94025	5.88997	6.00757	2.043	1.2732e-14	6.33682e-13	up	chr2	29745334	29746329	-	996	protein_coding	GO:0009535,chloroplast thylakoid membrane; GO:0009523,photosystem II; GO:0015979,photosynthesis	--	At1g51400	ref|XP_006446137.1|	PST2_ARATH,RecName: Full=Photosystem II 5 kDa protein, chloroplastic; Short=PSII-T; AltName: Full=Nuclear encoded psbT; AltName: Full=PsbTn; Flags: Precursor;	V4U0G8_9ROSI,SubName: Full=Uncharacterized protein {ECO:0000313|EMBL:ESR59377.1};
Cs3g27520	432	1551	7.04826	6.08259	6.59705	28.6761	22.4772	14.7052	1.843	1.28436e-14	6.37628e-13	up	chr3	28477412	28480796	-	3385	protein_coding	GO:0009507,chloroplast; GO:0047100,glyceraldehyde-3-phosphate dehydrogenase (NADP+) (phosphorylating) activity; GO:0051287,NAD binding; GO:0050661,NADP binding; GO:0006006,glucose metabolic process; GO:0019253,reductive pentose-phosphate cycle	K05298: GAPA; glyceraldehyde-3-phosphate dehydrogenase (NADP+) (phosphorylating) [EC:1.2.1.13]	At1g42970	ref|XP_006473831.1|	G3PB_PEA,RecName: Full=Glyceraldehyde-3-phosphate dehydrogenase B, chloroplastic; EC=1.2.1.13; AltName: Full=NADP-dependent glyceraldehydephosphate dehydrogenase subunit B; Flags: Precursor;	A0A067GZQ5_CITSI,RecName: Full=Glyceraldehyde-3-phosphate dehydrogenase {ECO:0000256|RuleBase:RU361160}; EC=1.2.1.- {ECO:0000256|RuleBase:RU361160};
Cs5g16220	711	55	13.9427	22.9674	7.3403	1.36044	1.72326	0.56946	-3.691	1.29518e-14	6.41388e-13	down	chr5	14789390	14791995	+	2606	protein_coding	GO:0005737,cytoplasm; GO:0046914,transition metal ion binding; GO:0046916,cellular transition metal ion homeostasis; GO:0030001,metal ion transport	--	At5g24580	ref|XP_006478085.1|	HIP9_ARATH,RecName: Full=Heavy metal-associated isoprenylated plant protein 9 {ECO:0000303|PubMed:21072340, ECO:0000303|PubMed:23368984}; Short=AtHIP09 {ECO:0000303|PubMed:21072340, ECO:0000303|PubMed:23368984}; Flags: Precursor;	A0A2H5PL49_CITUN,SubName: Full=Uncharacterized protein {ECO:0000313|EMBL:GAY53083.1};
Cs7g17180	2850	1324	52.6698	44.8219	50.7569	25.0418	26.3236	21.2596	-1.106	1.49407e-14	7.38034e-13	down	chr7	12654326	12657389	-	3064	protein_coding	GO:0005634,nucleus; GO:0003700,DNA-binding transcription factor activity; GO:0043565,sequence-specific DNA binding; GO:0006351,transcription, DNA-templated	--	At4g18170	ref|XP_006484858.1|	WRK28_ARATH,RecName: Full=Probable WRKY transcription factor 28; AltName: Full=WRKY DNA-binding protein 28;	A0A2H5QUL4_CITUN,SubName: Full=Uncharacterized protein {ECO:0000313|EMBL:GAY68263.1};
Cs6g16750	134	2	1.07961	3.49199	1.27019	0.031891	0.025995	0.031931	-6.137	1.57196e-14	7.74574e-13	down	chr6	17394601	17400081	-	5481	protein_coding	GO:0016021,integral component of membrane; GO:0097708,intracellular vesicle; GO:0005886,plasma membrane; GO:0022857,transmembrane transporter activity; GO:0010336,gibberellic acid homeostasis; GO:0042128,nitrate assimilation	K14638: SLC15A3_4, PHT; solute carrier family 15 (peptide/histidine transporter), member 3/4	At1g68570	ref|XP_006482035.1|	PTR18_ARATH,RecName: Full=Protein NRT1/ PTR FAMILY 3.1; Short=AtNPF3.1;	A0A2H5NU44_CITUN,SubName: Full=Uncharacterized protein {ECO:0000313|EMBL:GAY43653.1};
Cs5g02340	7979	2387	170.99	100.099	152.592	37.8296	50.6291	45.3489	-1.741	1.71128e-14	8.41122e-13	down	chr5	1029223	1031080	+	1858	protein_coding	GO:0005634,nucleus; GO:0003677,DNA binding; GO:0003700,DNA-binding transcription factor activity; GO:0009873,ethylene-activated signaling pathway; GO:0010200,response to chitin; GO:0006351,transcription, DNA-templated	--	At1g64380	ref|XP_006476394.1|	ERF61_ARATH,RecName: Full=Ethylene-responsive transcription factor ERF061;	A0A2H5NGF5_CITUN,SubName: Full=Uncharacterized protein {ECO:0000313|EMBL:GAY39273.1};
Cs4g06880	6382	1504	31.6114	42.7914	31.1747	12.1479	6.72607	7.4243	-2.085	1.81495e-14	8.89867e-13	down	chr4	4327356	4339245	-	11890	protein_coding	--	K07052: K07052; uncharacterized protein	At2g03140_2	ref|XP_006474593.1|	--	A0A2H5NBN0_CITUN,SubName: Full=Uncharacterized protein {ECO:0000313|EMBL:GAY37599.1};
Cs8g10950	582	2858	15.513	15.2563	14.6099	62.9721	120.168	52.6282	2.297	2.21828e-14	1.08492e-12	up	chr8	10427139	10429911	+	2773	protein_coding	GO:0005737,cytoplasm; GO:0005739,mitochondrion; GO:0005634,nucleus; GO:0016818,hydrolase activity, acting on acid anhydrides, in phosphorus-containing anhydrides; GO:0046872,metal ion binding	K07766: E3.6.1.52; diphosphoinositol-polyphosphate diphosphatase [EC:3.6.1.52]	At1g12880	ref|XP_006487578.1|	NUD12_ARATH,RecName: Full=Nudix hydrolase 12, mitochondrial; Short=AtNUDT12; EC=3.6.1.-; Flags: Precursor;	A0A067DUF6_CITSI,SubName: Full=Uncharacterized protein {ECO:0000313|EMBL:KDO46644.1};
Cs7g31500	138	5	2.17382	1.31037	4.09943	0.078175	0.031755	0.157201	-4.936	2.29354e-14	1.11621e-12	down	chr7	31312645	31314452	-	1808	protein_coding	GO:0016747,transferase activity, transferring acyl groups other than amino-acyl groups	--	At2g39980	ref|XP_006435679.1|	Y3028_ARATH,RecName: Full=Uncharacterized acetyltransferase At3g50280; EC=2.3.1.-;	A0A2H5NJT0_CITUN,SubName: Full=Uncharacterized protein {ECO:0000313|EMBL:GAY40372.1};
Cs2g29860	26	222	0.467861	0.630145	0.262596	4.87432	2.99261	3.60388	3.074	2.36294e-14	1.14716e-12	up	chr2	29320645	29323066	+	2422	protein_coding	GO:0016021,integral component of membrane; GO:0016020,membrane; GO:0005886,plasma membrane; GO:0009506,plasmodesma; GO:0090406,pollen tube; GO:0005524,ATP binding; GO:0004674,protein serine/threonine kinase activity	--	At4g08850	ref|XP_015383346.1|	MIK2_ARATH,RecName: Full=MDIS1-interacting receptor like kinase 2 {ECO:0000303|PubMed:26863186}; Short=AtMIK2 {ECO:0000303|PubMed:26863186}; AltName: Full=Probable LRR receptor-like serine/threonine-protein kinase At4g08850; EC=2.7.11.1 {ECO:0000305}; Flags: Precursor;	A0A2H5P4I2_CITUN,SubName: Full=Uncharacterized protein {ECO:0000313|EMBL:GAY47191.1};
Cs9g14520	359	90	32.6478	27.2671	35.1487	6.68472	7.80275	11.0599	-2.002	2.37735e-14	1.15133e-12	down	chr9	13958079	13958394	+	316	protein_coding	GO:0051213,dioxygenase activity; GO:0046872,metal ion binding; GO:0002229,defense response to oomycetes; GO:0046244,salicylic acid catabolic process	--	At4g10490	ref|XP_015389438.1|	DLO2_ARATH,RecName: Full=Protein DMR6-LIKE OXYGENASE 2 {ECO:0000303|PubMed:25376907}; EC=1.14.11.- {ECO:0000255|PROSITE-ProRule:PRU00805}; AltName: Full=2-oxoglutarate (2OG)-Fe(II) oxygenase-like protein DLO2 {ECO:0000303|PubMed:25376907}; AltName: Full=Salicylate 3-hydroxylase DLO2 {ECO:0000305}; Short=S3H DLO2 {ECO:0000305}; Short=SA 3-hydroxylase DLO2 {ECO:0000305}; Short=Salicylic acid 3-hydr…	A0A067FPR4_CITSI,SubName: Full=Uncharacterized protein {ECO:0000313|EMBL:KDO65452.1};
Cs5g28250	812	2281	5.17717	5.6027	5.22367	16.8183	18.9746	12.2042	1.49	2.41288e-14	1.16567e-12	up	chr5	30593588	30601318	-	7731	protein_coding	GO:0005834,heterotrimeric G-protein complex; GO:0005634,nucleus; GO:0031683,G-protein beta/gamma-subunit complex binding; GO:0001664,G protein-coupled receptor binding; GO:0005525,GTP binding; GO:0003924,GTPase activity; GO:0046872,metal ion binding; GO:0004871,NA; GO:0007188,adenylate cyclase-modulating G protein-coupled receptor signaling pathway	--	At2g23460	ref|XP_006423174.1|	XLG1_ARATH,RecName: Full=Extra-large guanine nucleotide-binding protein 1; AltName: Full=Extra-large GTP-binding protein 1; Short=Extra-large G-protein 1;	V4UAW0_9ROSI,SubName: Full=Uncharacterized protein {ECO:0000313|EMBL:ESR36414.1};
Cs3g26790	14	424	0.084325	0.059051	0.212267	5.22144	13.9328	5.44826	4.879	2.54116e-14	1.22465e-12	up	chr3	27961655	27965594	+	3940	protein_coding	--	K18470: ARHGAP1, CDC42GAP; Rho GTPase-activating protein 1	At4g35750	ref|XP_006435278.1|	--	V4SL82_9ROSI,SubName: Full=Uncharacterized protein {ECO:0000313|EMBL:ESR48518.1};
Cs2g12170	434	140	7.24973	7.94034	5.77288	2.32463	2.04319	2.35582	-1.637	2.57188e-14	1.23644e-12	down	chr2	9145791	9152266	+	6476	protein_coding	GO:0005618,cell wall; GO:0009505,plant-type cell wall; GO:0005886,plasma membrane; GO:0004563,beta-N-acetylhexosaminidase activity; GO:0015929,hexosaminidase activity; GO:0102148,N-acetyl-beta-D-galactosaminidase activity; GO:0005975,carbohydrate metabolic process	K12373: HEXA_B; hexosaminidase [EC:3.2.1.52]	At3g55260	ref|XP_006468639.1|	HEXO3_ARATH,RecName: Full=Beta-hexosaminidase 3; EC=3.2.1.52; AltName: Full=Beta-GlcNAcase 3; AltName: Full=Beta-N-acetylhexosaminidase 3; AltName: Full=Beta-hexosaminidase 1; Short=AtHEX1; AltName: Full=N-acetyl-beta-glucosaminidase 3; Flags: Precursor;	A0A067GBP9_CITSI,RecName: Full=Beta-hexosaminidase {ECO:0000256|PIRNR:PIRNR001093}; EC=3.2.1.52 {ECO:0000256|PIRNR:PIRNR001093};
Cs8g17920	282	85	6.94996	5.47332	6.4148	2.18819	2.11531	1.62309	-1.725	2.69689e-14	1.29339e-12	down	chr8	20666553	20668089	-	1537	protein_coding	GO:0005634,nucleus; GO:0003700,DNA-binding transcription factor activity; GO:0000981,DNA-binding transcription factor activity, RNA polymerase II-specific; GO:0043565,sequence-specific DNA binding; GO:0001135,RNA polymerase II transcription regulator recruiting activity; GO:0044212,transcription regulatory region DNA binding; GO:0030154,cell differentiation; GO:0006357,regulation of transcription…	K09422: MYBP; transcription factor MYB, plant	At3g46130	ref|XP_006488255.1|	MYB48_ARATH,RecName: Full=Transcription factor MYB48; AltName: Full=Myb-related protein 48; Short=AtMYB48;	A0A067FZZ2_CITSI,SubName: Full=Uncharacterized protein {ECO:0000313|EMBL:KDO72964.1};
orange1.1t04923	29	428	0.897447	0.556564	0.80238	11.0677	18.8497	3.67923	3.871	2.8984e-14	1.38667e-12	up	chrUn	78828661	78830906	-	2246	protein_coding	GO:0016021,integral component of membrane	--	At5g49290	ref|XP_015382057.1|	RLP9B_ARATH,RecName: Full=Receptor like protein 9b {ECO:0000305}; Short=AtRLP9b {ECO:0000305}; AltName: Full=Receptor like protein 9 {ECO:0000303|PubMed:18434605}; Short=AtRLP9 {ECO:0000303|PubMed:18434605}; Flags: Precursor;	A0A2H5PMA2_CITUN,SubName: Full=Uncharacterized protein {ECO:0000313|EMBL:GAY53480.1}; Flags: Fragment;
Cs5g30790	814	4253	23.4985	18.7972	17.9301	91.5707	171.78	71.3787	2.386	3.11739e-14	1.48784e-12	up	chr5	32613300	32614739	-	1440	protein_coding	GO:0009507,chloroplast; GO:0047746,chlorophyllase activity; GO:0102293,pheophytinase b activity; GO:0015996,chlorophyll catabolic process	K08099: E3.1.1.14; chlorophyllase [EC:3.1.1.14]	At1g19670	ref|XP_006443995.1|	CLH1_CITSI,RecName: Full=Chlorophyllase-1, chloroplastic; EC=3.1.1.14; AltName: Full=Chlorophyll-chlorophyllido hydrolase 1; Short=Chlase 1; Flags: Precursor;	V4TZQ3_9ROSI,SubName: Full=Uncharacterized protein {ECO:0000313|EMBL:ESR57235.1};
Cs8g17373	559	103	15.7772	7.40952	15.9579	2.72317	2.17809	2.62691	-2.447	3.12736e-14	1.489e-12	down	chr8	20191971	20194467	-	2497	protein_coding	--	--	--	--	--	--
Cs3g06270	31	164	0.325985	0.315568	0.275442	2.15155	2.6744	1.72561	2.415	3.22364e-14	1.53115e-12	up	chr3	8494377	8496856	+	2480	protein_coding	GO:0016021,integral component of membrane; GO:0016020,membrane	--	At1g45616	ref|XP_006439149.1|	RLP6_ARATH,RecName: Full=Receptor like protein 6 {ECO:0000303|PubMed:18434605}; Short=AtRLP6 {ECO:0000303|PubMed:18434605}; Flags: Precursor;	V4VID5_9ROSI,SubName: Full=Uncharacterized protein {ECO:0000313|EMBL:ESR52389.1};
Cs9g08420	44	208	1.17302	1.33869	0.978048	3.54057	4.58546	5.88391	2.223	3.50254e-14	1.65963e-12	up	chr9	5652455	5653688	+	1234	protein_coding	--	K15503: ANKRD44; serine/threonine-protein phosphatase 6 regulatory ankyrin repeat subunit B	At4g03440	ref|XP_006495072.1|	--	A0A067DWC1_CITSI,SubName: Full=Uncharacterized protein {ECO:0000313|EMBL:KDO45875.1}; Flags: Fragment;
Cs2g12900	2	83	0.061379	0.040713	0	1.43089	1.55152	1.08655	5.332	3.6382e-14	1.71979e-12	up	chr2	9702341	9704784	+	2444	protein_coding	GO:0016021,integral component of membrane; GO:0005886,plasma membrane; GO:0005524,ATP binding; GO:0004674,protein serine/threonine kinase activity	--	At1g70250	ref|XP_006468743.1|	LRK10_WHEAT,RecName: Full=Rust resistance kinase Lr10 {ECO:0000312|EMBL:AAC49629.1}; EC=2.7.11.1; AltName: Full=Probable receptor-like serine/threonine-protein kinase LRK10; Flags: Precursor;	V4U6X3_9ROSI,SubName: Full=Uncharacterized protein {ECO:0000313|EMBL:ESR61657.1};
Cs8g08310	444	1888	8.911	4.61561	9.16088	37.0175	33.4178	27.7632	2.085	3.80412e-14	1.79393e-12	up	chr8	6525575	6529036	-	3462	protein_coding	GO:0005576,extracellular region; GO:0003993,acid phosphatase activity; GO:0046872,metal ion binding	K22390: ACP7; acid phosphatase type 7	At2g16430	ref|XP_006487338.1|	PPAF2_IPOBA,RecName: Full=Purple acid phosphatase 2; EC=3.1.3.2; AltName: Full=Manganese(II) purple acid phosphatase 2; Flags: Precursor;	V4SI19_9ROSI,RecName: Full=Purple acid phosphatase {ECO:0000256|RuleBase:RU361203}; EC=3.1.3.2 {ECO:0000256|RuleBase:RU361203};
Cs3g11720	29	221	0.457671	0.307881	0.302406	2.64934	3.11661	1.40463	2.918	3.9803e-14	1.87254e-12	up	chr3	16026931	16030389	-	3459	protein_coding	GO:0016021,integral component of membrane; GO:0005886,plasma membrane; GO:0005524,ATP binding; GO:0004674,protein serine/threonine kinase activity; GO:0042742,defense response to bacterium; GO:0006468,protein phosphorylation	--	At4g05200	ref|XP_006433098.1|	CRK25_ARATH,RecName: Full=Cysteine-rich receptor-like protein kinase 25; Short=Cysteine-rich RLK25; EC=2.7.11.-; Flags: Precursor;	V4SFB4_9ROSI,SubName: Full=Uncharacterized protein {ECO:0000313|EMBL:ESR46338.1};
Cs3g03090	325	99	3.38027	2.60582	3.46652	0.946651	0.936807	1.30227	-1.726	4.95239e-14	2.31882e-12	down	chr3	3135172	3140705	-	5534	protein_coding	GO:0005634,nucleus; GO:0005524,ATP binding; GO:0004693,cyclin-dependent protein serine/threonine kinase activity; GO:0006468,protein phosphorylation	K08819: CDK12_13; cyclin-dependent kinase 12/13 [EC:2.7.11.22 2.7.11.23]	At1g09600	ref|XP_006470963.1|	Y1960_ARATH,RecName: Full=Probable serine/threonine-protein kinase At1g09600; EC=2.7.11.-;	A0A067DTS6_CITSI,SubName: Full=Uncharacterized protein {ECO:0000313|EMBL:KDO42442.1};
Cs1g22570	371	1926	6.45125	10.1787	6.20205	52.8181	47.1451	24.7917	2.378	5.0142e-14	2.34221e-12	up	chr1	25267163	25270645	+	3483	protein_coding	--	--	At5g67050	ref|XP_006466597.1|	--	A0A2H5PJ44_CITUN,SubName: Full=Uncharacterized protein {ECO:0000313|EMBL:GAY52379.1};
Cs1g16180	116	7	2.38741	1.46328	2.45003	0.212745	0.032074	0.119424	-4.16	5.18653e-14	2.41699e-12	down	chr1	19287463	19290508	+	3046	protein_coding	GO:0048046,apoplast; GO:0005618,cell wall; GO:0009505,plant-type cell wall; GO:0004190,aspartic-type endopeptidase activity; GO:0000166,nucleotide binding; GO:0030163,protein catabolic process; GO:0006508,proteolysis; GO:0043067,regulation of programmed cell death; GO:0009627,systemic acquired resistance	K01381: PEP4; saccharopepsin [EC:3.4.23.25]	At5g07030	ref|XP_006432439.1|	AED3_ARATH,RecName: Full=Aspartyl protease AED3 {ECO:0000303|PubMed:24755512}; EC=3.4.23.- {ECO:0000305}; AltName: Full=Apoplastic EDS1-dependent protein 3 {ECO:0000303|PubMed:24755512}; Flags: Precursor;	A0A2H5PW17_CITUN,SubName: Full=Uncharacterized protein {ECO:0000313|EMBL:GAY56579.1};
Cs1g25040	127	15	3.05449	5.02084	2.76855	0.433263	0.469712	0.50246	-3.033	5.20974e-14	2.4221e-12	down	chr1	27245091	27246417	-	1327	protein_coding	--	--	At1g15380	ref|XP_006425532.1|	--	V4SDZ3_9ROSI,SubName: Full=Uncharacterized protein {ECO:0000313|EMBL:ESR38772.1};
Cs2g13310	99	400	1.08284	0.729942	0.581194	4.2728	3.25299	2.7595	2.016	5.33818e-14	2.47599e-12	up	chr2	10013457	10016997	-	3541	protein_coding	GO:0016021,integral component of membrane; GO:0005886,plasma membrane; GO:0005524,ATP binding; GO:0004674,protein serine/threonine kinase activity	--	At1g66980_2	ref|XP_015382757.1|	LRK10_WHEAT,RecName: Full=Rust resistance kinase Lr10 {ECO:0000312|EMBL:AAC49629.1}; EC=2.7.11.1; AltName: Full=Probable receptor-like serine/threonine-protein kinase LRK10; Flags: Precursor;	V4TM96_9ROSI,SubName: Full=Uncharacterized protein {ECO:0000313|EMBL:ESR61608.1};
Cs1g20180	67	554	1.42251	1.63233	2.40661	15.7866	8.19068	23.8675	3.054	5.60996e-14	2.59596e-12	up	chr1	23305396	23306595	+	1200	protein_coding	GO:0005634,nucleus; GO:0003677,DNA binding; GO:0046872,metal ion binding; GO:0006355,regulation of transcription, DNA-templated; GO:0006351,transcription, DNA-templated	--	At4g24660	ref|XP_006426297.1|	ZHD1_ORYSI,RecName: Full=Zinc-finger homeodomain protein 1;	V4SG21_9ROSI,SubName: Full=Uncharacterized protein {ECO:0000313|EMBL:ESR39537.1};
Cs3g02580	197	830	4.05383	3.82238	4.13801	11.0923	21.535	20.8191	2.071	5.72362e-14	2.64236e-12	up	chr3	2367079	2370119	+	3041	protein_coding	GO:0005737,cytoplasm; GO:0050113,inositol oxygenase activity; GO:0005506,iron ion binding; GO:0019310,inositol catabolic process; GO:0019853,L-ascorbic acid biosynthetic process	K00469: MIOX; inositol oxygenase [EC:1.13.99.1]	At4g26260	ref|XP_006470903.1|	MIOX1_ARATH,RecName: Full=Inositol oxygenase 1; EC=1.13.99.1; AltName: Full=Myo-inositol oxygenase 1; Short=AtMIOX1; Short=MI oxygenase 1;	A0A067ERT0_CITSI,SubName: Full=Uncharacterized protein {ECO:0000313|EMBL:KDO57808.1};
orange1.1t03307	16	218	0.093377	0.211197	0.191628	2.73971	1.4415	4.44433	3.815	6.00361e-14	2.76516e-12	up	chrUn	50690225	50694073	+	3849	protein_coding	GO:0005829,cytosol; GO:0000287,magnesium ion binding; GO:0010333,terpene synthase activity; GO:0016114,terpenoid biosynthetic process	K14175: NES1; (3S,6E)-nerolidol synthase [EC:4.2.3.48]	At1g61680	ref|XP_006493821.1|	NES1_FRAAN,RecName: Full=(3S,6E)-nerolidol synthase 1; Short=FaNES1; EC=4.2.3.48;	A0A2H5N2G9_CITUN,SubName: Full=Uncharacterized protein {ECO:0000313|EMBL:GAY34443.1};
Cs7g30070	382	126	5.57379	5.90463	6.77007	2.51422	1.87621	2.02566	-1.605	6.50228e-14	2.98787e-12	down	chr7	30166258	30169004	-	2747	protein_coding	GO:0005622,intracellular; GO:0005524,ATP binding; GO:0004674,protein serine/threonine kinase activity; GO:0035556,intracellular signal transduction; GO:0018105,peptidyl-serine phosphorylation; GO:0018107,peptidyl-threonine phosphorylation	K07198: PRKAA, AMPK; 5'-AMP-activated protein kinase, catalytic alpha subunit [EC:2.7.11.11]	At5g58380	ref|XP_006435875.1|	CIPK2_ORYSJ,RecName: Full=CBL-interacting protein kinase 2; EC=2.7.11.1; AltName: Full=OsCIPK02;	A0A2H5NK66_CITUN,SubName: Full=Uncharacterized protein {ECO:0000313|EMBL:GAY40564.1};
Cs4g11090	85408	25846	1217	1618.63	1204.57	516.811	326.385	452.617	-1.724	6.82184e-14	3.12744e-12	down	chr4	7776247	7779570	-	3324	protein_coding	GO:0009507,chloroplast; GO:0046872,metal ion binding; GO:0006950,response to stress; GO:0009228,thiamine biosynthetic process	K03146: THI4, THI1; thiamine thiazole synthase	At5g54770	ref|NP_001275783.1|	THI4_CITSI,RecName: Full=Thiamine thiazole synthase, chloroplastic {ECO:0000255|HAMAP-Rule:MF_03158}; AltName: Full=Thiazole biosynthetic enzyme {ECO:0000255|HAMAP-Rule:MF_03158}; Flags: Precursor;	A0A067ECZ8_CITSI,RecName: Full=Thiamine thiazole synthase, chloroplastic {ECO:0000256|HAMAP-Rule:MF_03158}; AltName: Full=Thiazole biosynthetic enzyme {ECO:0000256|HAMAP-Rule:MF_03158};
Cs8g17930	104	379	1.88579	1.77169	1.71768	7.87993	7.97502	5.09796	1.863	6.98986e-14	3.19705e-12	up	chr8	20678780	20682314	+	3535	protein_coding	--	--	At5g59790	ref|XP_006488258.1|	--	A0A2H5NDA6_CITUN,SubName: Full=Uncharacterized protein {ECO:0000313|EMBL:GAY38169.1};
Cs6g07840	3026	10589	26.4754	44.2839	45.0645	77.8843	129.765	54.5537	1.807	7.11903e-14	3.24861e-12	up	chr6	9813737	9819942	-	6206	protein_coding	GO:0009507,chloroplast; GO:0009941,chloroplast envelope; GO:0031969,chloroplast membrane; GO:0016021,integral component of membrane; GO:0009536,plastid; GO:0008194,UDP-glycosyltransferase activity; GO:0016036,cellular response to phosphate starvation; GO:0009247,glycolipid biosynthetic process; GO:0046506,sulfolipid biosynthetic process	K06119: SQD2; sulfoquinovosyltransferase [EC:2.4.1.-]	At5g01220	ref|XP_006480973.1|	SQD2_ARATH,RecName: Full=Sulfoquinovosyl transferase SQD2 {ECO:0000303|PubMed:11960029}; EC=2.4.1.- {ECO:0000305|PubMed:11960029}; AltName: Full=Protein SULFOQUINOVOSYLDIACYLGLYCEROL 2 {ECO:0000303|PubMed:11960029}; AltName: Full=Sulfolipid synthase SQD2 {ECO:0000305|PubMed:11960029}; AltName: Full=UDP-sulfoquinovose: diacylglycerol alpha-sulfoquinovosyltransferase SQD2 {ECO:0000305}; Flags: Prec…	A0A2H5PEC2_CITUN,SubName: Full=Uncharacterized protein {ECO:0000313|EMBL:GAY50684.1};
Cs2g25300	84	298	2.60733	1.90215	2.228	7.16584	9.92591	8.87877	1.826	7.29032e-14	3.31911e-12	up	chr2	24581942	24583680	+	1739	protein_coding	--	--	At5g14150	ref|XP_006447072.1|	--	V4U344_9ROSI,SubName: Full=Uncharacterized protein {ECO:0000313|EMBL:ESR60312.1};
Cs7g24740	298	19	4.38813	2.43593	5.35563	0.599649	0.114778	0.14514	-3.957	7.55693e-14	3.43258e-12	down	chr7	24666014	24668475	+	2462	protein_coding	--	--	--	ref|XP_015387993.1|	--	A0A2H5PQK4_CITUN,SubName: Full=Uncharacterized protein {ECO:0000313|EMBL:GAY54611.1};
Cs5g12850	189	18	9.5105	11.878	14.587	1.97493	0.553289	1.2345	-3.399	8.47081e-14	3.83887e-12	down	chr5	9829191	9829539	-	349	protein_coding	GO:0008289,lipid binding; GO:0006869,lipid transport	--	At3g18280	ref|XP_006442592.1|	NLTP2_PRUAR,RecName: Full=Non-specific lipid-transfer protein 2; Short=LTP 2;	A0A2H5QWE5_CITUN,SubName: Full=Uncharacterized protein {ECO:0000313|EMBL:GAY68948.1};
Cs5g10850	6	76	0.273193	0.108943	0.105375	2.66371	2.53563	2.67476	3.551	8.82439e-14	3.98996e-12	up	chr5	7669263	7671132	-	1870	protein_coding	GO:0009507,chloroplast; GO:0009535,chloroplast thylakoid membrane; GO:0016021,integral component of membrane; GO:0010598,NAD(P)H dehydrogenase complex (plastoquinone); GO:0009773,photosynthetic electron transport in photosystem I	--	At1g18730	ref|XP_006477472.1|	PNSB4_ARATH,RecName: Full=Photosynthetic NDH subunit of subcomplex B 4, chloroplastic {ECO:0000303|PubMed:21785130}; Short=Protein PnsB4 {ECO:0000303|PubMed:21785130}; AltName: Full=NDH DEPENDENT FLOW 6 {ECO:0000303|PubMed:18535009}; AltName: Full=NDH-DEPENDENT CYCLIC ELECTRON FLOW 6 {ECO:0000305}; Flags: Precursor;	A0A2H5PSG2_CITUN,SubName: Full=Uncharacterized protein {ECO:0000313|EMBL:GAY55282.1};
Cs7g30610	928	2034	13.9811	10.5959	13.2433	30.2551	28.794	27.4035	1.131	9.0168e-14	4.06765e-12	up	chr7	30608780	30614427	+	5648	protein_coding	GO:0005737,cytoplasm; GO:0005829,cytosol; GO:0005773,vacuole; GO:0033925,mannosyl-glycoprotein endo-beta-N-acetylglucosaminidase activity; GO:0006491,N-glycan processing; GO:0006517,protein deglycosylation	K01227: E3.2.1.96; mannosyl-glycoprotein endo-beta-N-acetylglucosaminidase [EC:3.2.1.96]	At3g11040	ref|XP_015388145.1|	ENAS1_ARATH,RecName: Full=Cytosolic endo-beta-N-acetylglucosaminidase 1 {ECO:0000305}; Short=ENGase 1 {ECO:0000305}; EC=3.2.1.96 {ECO:0000269|PubMed:21597164, ECO:0000269|PubMed:21796445}; AltName: Full=Endo-beta-N-acetyglucosaminidase 85A {ECO:0000303|PubMed:21796445}; Short=AtENGase85A {ECO:0000303|PubMed:21796445};	V4TBV4_9ROSI,SubName: Full=Uncharacterized protein {ECO:0000313|EMBL:ESR49050.1};
Cs3g10610	397	941	8.86452	7.96964	8.76656	21.9283	18.3391	23.7586	1.242	9.05157e-14	4.07403e-12	up	chr3	14896392	14898867	-	2476	protein_coding	GO:0016491,oxidoreductase activity	--	At1g60690	ref|XP_006432955.1|	AKR1_SOYBN,RecName: Full=Probable aldo-keto reductase 1; Short=GmAKR1; EC=1.1.1.-;	V4T492_9ROSI,SubName: Full=Uncharacterized protein {ECO:0000313|EMBL:ESR46195.1};
orange1.1t02668	15	342	0.678205	0.244329	1.67707	12.8272	37.8813	16.3179	4.495	9.11326e-14	4.09248e-12	up	chrUn	40734621	40735176	-	556	protein_coding	GO:0009986,cell surface; GO:0005576,extracellular region; GO:0003993,acid phosphatase activity; GO:0046872,metal ion binding; GO:0004601,peroxidase activity; GO:0016791,phosphatase activity; GO:0030643,cellular phosphate ion homeostasis; GO:0042542,response to hydrogen peroxide	--	At3g17790	dbj|GAY64061.1|	PPA17_ARATH,RecName: Full=Purple acid phosphatase 17; EC=3.1.3.2; AltName: Full=Acid phosphatase type 5; AltName: Full=Peroxidase; EC=1.11.1.7; Flags: Precursor;	A0A2H5QHG8_CITUN,SubName: Full=Uncharacterized protein {ECO:0000313|EMBL:GAY64061.1};
Cs3g18710	379	69	9.42624	8.10584	7.46938	0.849169	2.04653	1.79284	-2.463	9.26822e-14	4.15262e-12	down	chr3	22178905	22181022	+	2118	protein_coding	--	--	At1g22110	ref|XP_006472656.1|	--	A0A067GZI4_CITSI,SubName: Full=Uncharacterized protein {ECO:0000313|EMBL:KDO80877.1}; Flags: Fragment;
Cs8g03890	56	257	0.869412	1.10533	0.993058	3.52679	5.33698	5.84544	2.205	9.37995e-14	4.19318e-12	up	chr8	1967549	1976396	+	8848	protein_coding	GO:0005576,extracellular region; GO:0004180,carboxypeptidase activity; GO:0016747,transferase activity, transferring acyl groups other than amino-acyl groups; GO:0019748,secondary metabolic process	K16296: SCPL-I; serine carboxypeptidase-like clade I [EC:3.4.16.-]	At1g73270	ref|XP_006486895.1|	SCP18_ARATH,RecName: Full=Serine carboxypeptidase-like 18; EC=3.4.16.-; Flags: Precursor;	V4SAZ1_9ROSI,SubName: Full=Uncharacterized protein {ECO:0000313|EMBL:ESR36020.1};
Cs5g24260	4	163	0.016027	0	0.078145	1.71036	2.69147	0.548504	5.208	9.43531e-14	4.20841e-12	up	chr5	27151533	27155959	-	4427	protein_coding	GO:0043531,ADP binding; GO:0005524,ATP binding; GO:0042742,defense response to bacterium; GO:0009626,plant-type hypersensitive response; GO:0007165,signal transduction	--	At5g17680	dbj|GAY48931.1|	DSC1_ARATH,RecName: Full=Disease resistance-like protein DSC1 {ECO:0000305}; AltName: Full=Protein DOMINANT SUPPRESSOR OF CAMTA3 NUMBER 1 {ECO:0000303|PubMed:28407487};	A0A2H5P9D2_CITUN,SubName: Full=Uncharacterized protein {ECO:0000313|EMBL:GAY48931.1};
Cs2g10550	1756	9012	19.1474	15.2815	13.5798	75.9415	131.453	54.2419	2.359	1.14154e-13	5.08013e-12	up	chr2	7880517	7887274	+	6758	protein_coding	GO:0016021,integral component of membrane; GO:0005886,plasma membrane; GO:0005524,ATP binding; GO:0004674,protein serine/threonine kinase activity	--	At1g56130	ref|XP_015382598.1|	Y1561_ARATH,RecName: Full=Probable LRR receptor-like serine/threonine-protein kinase At1g56130; EC=2.7.11.1; Flags: Precursor;	V4UCW2_9ROSI,SubName: Full=Uncharacterized protein {ECO:0000313|EMBL:ESR62015.1};
Cs8g18810	171	509	4.63877	3.50914	5.10042	13.3704	15.9143	12.3146	1.567	1.20792e-13	5.36343e-12	up	chr8	21317789	21319133	-	1345	protein_coding	GO:0016021,integral component of membrane; GO:0016020,membrane; GO:0005886,plasma membrane; GO:0005385,zinc ion transmembrane transporter activity; GO:0071577,zinc ion transmembrane transport; GO:0006829,zinc ion transport	K14709: SLC39A1_2_3, ZIP1_2_3; solute carrier family 39 (zinc transporter), member 1/2/3	At5g59520	ref|XP_006488365.1|	ZIP1_ORYSJ,RecName: Full=Zinc transporter 1; AltName: Full=ZRT/IRT-like protein 1; Short=OsZIP1; Flags: Precursor;	A0A2H5NCY3_CITUN,SubName: Full=Uncharacterized protein {ECO:0000313|EMBL:GAY38056.1};
Cs7g17630	3047	982	106.633	142.724	96.449	44.346	31.9596	40.1765	-1.634	1.21657e-13	5.38975e-12	down	chr7	13491324	13492694	-	1371	protein_coding	GO:0048046,apoplast; GO:0009507,chloroplast; GO:0009570,chloroplast stroma; GO:0005737,cytoplasm; GO:0005829,cytosol; GO:0005886,plasma membrane; GO:0009506,plasmodesma; GO:0009579,thylakoid; GO:0005773,vacuole; GO:0005507,copper ion binding; GO:0043295,glutathione binding; GO:0004602,glutathione peroxidase activity; GO:0004364,glutathione transferase activity; GO:0006952,defense response; GO:004…	K00799: GST, gst; glutathione S-transferase [EC:2.5.1.18]	At2g30860	ref|XP_015387681.1|	GSTF9_ARATH,RecName: Full=Glutathione S-transferase F9; Short=AtGSTF9; EC=2.5.1.18; AltName: Full=AtGSTF7; AltName: Full=GST class-phi member 9;	A0A2H5QGX4_CITUN,SubName: Full=Uncharacterized protein {ECO:0000313|EMBL:GAY63874.1};
Cs2g13630	82	4	0.659967	1.10168	0.868463	0.055612	0.018909	0.056004	-4.4	1.25524e-13	5.5486e-12	down	chr2	10243534	10250367	-	6834	protein_coding	GO:0016021,integral component of membrane; GO:0020037,heme binding; GO:0005506,iron ion binding; GO:0004497,monooxygenase activity; GO:0016705,oxidoreductase activity, acting on paired donors, with incorporation or reduction of molecular oxygen	--	At2g45510	ref|XP_006468806.1|	C04C1_PINTA,RecName: Full=Cytochrome P450 704C1; EC=1.14.-.-; AltName: Full=Cytochrome P450 CYPD;	V4RLE3_9ROSI,SubName: Full=Uncharacterized protein {ECO:0000313|EMBL:ESR35023.1};
Cs5g32560	93	1	6.70376	8.82382	4.42202	0.130363	0.036663	0.036884	-6.203	1.28578e-13	5.67091e-12	down	chr5	33813249	33813557	-	309	protein_coding	GO:0005737,cytoplasm; GO:0009055,electron transfer activity; GO:0015035,protein disulfide oxidoreductase activity; GO:0045454,cell redox homeostasis	K03676: grxC, GLRX, GLRX2; glutaredoxin 3	At3g62950	ref|XP_006444243.1|	GRC11_ARATH,RecName: Full=Glutaredoxin-C11; Short=AtGrxC11; AltName: Full=Protein ROXY 4;	A0A2H5NL05_CITUN,SubName: Full=Uncharacterized protein {ECO:0000313|EMBL:GAY40866.1};
Cs3g26690	31	269	1.11504	0.400712	0.69596	9.52622	6.00103	4.76227	3.105	1.33668e-13	5.88229e-12	up	chr3	27895107	27896485	-	1379	protein_coding	GO:0009507,chloroplast; GO:0009941,chloroplast envelope; GO:0009570,chloroplast stroma; GO:0016671,oxidoreductase activity, acting on a sulfur group of donors, disulfide as acceptor; GO:0015035,protein disulfide oxidoreductase activity; GO:0047134,protein-disulfide reductase activity; GO:0004791,thioredoxin-disulfide reductase activity; GO:0045454,cell redox homeostasis; GO:0034599,cellular respo…	--	At1g76080	ref|XP_006435261.1|	CDSP_ARATH,RecName: Full=Thioredoxin-like protein CDSP32, chloroplastic; AltName: Full=Chloroplastic drought-induced stress protein of 32 KDa; Short=AtCDSP32; Flags: Precursor;	V4TFL4_9ROSI,SubName: Full=Uncharacterized protein {ECO:0000313|EMBL:ESR48501.1};
Cs3g01140	66	563	1.184	1.86779	1.27138	18.6611	16.3127	5.99321	3.091	1.37835e-13	6.05218e-12	up	chr3	184429	186634	+	2206	protein_coding	GO:0016621,cinnamoyl-CoA reductase activity; GO:0050662,coenzyme binding; GO:0007623,circadian rhythm; GO:0006952,defense response; GO:0042754,negative regulation of circadian rhythm; GO:0009699,phenylpropanoid biosynthetic process; GO:0009409,response to cold	K09753: CCR; cinnamoyl-CoA reductase [EC:1.2.1.44]	At2g02400	ref|XP_006470778.1|	CCR2_ARATH,RecName: Full=Cinnamoyl-CoA reductase 2; Short=AtCCR2; EC=1.2.1.44;	V4SAM5_9ROSI,SubName: Full=Uncharacterized protein {ECO:0000313|EMBL:ESR44593.1};
Cs3g21320	2956	1247	36.4565	36.2882	37.8815	19.5718	14.1619	15.6757	-1.245	1.41385e-13	6.19429e-12	down	chr3	24242434	24245819	+	3386	protein_coding	--	--	--	ref|XP_006473053.1|	--	A0A2H5NHY5_CITUN,SubName: Full=Uncharacterized protein {ECO:0000313|EMBL:GAY39793.1};
Cs7g02840	2111	608	106.823	118.217	99.1553	31.2781	24.4514	43.9382	-1.797	1.4384e-13	6.28793e-12	down	chr7	1135828	1137798	-	1971	protein_coding	--	--	--	gb|KDO83151.1|	--	A0A067H6I7_CITSI,SubName: Full=Uncharacterized protein {ECO:0000313|EMBL:KDO83151.1};
Cs2g06900	2006	5495	39.2486	31.0485	34.4721	115.171	110.847	77.6283	1.453	1.47224e-13	6.42162e-12	up	chr2	4040624	4043588	+	2965	protein_coding	GO:0016021,integral component of membrane; GO:0015293,symporter activity; GO:0008643,carbohydrate transport	--	At1g11260	ref|XP_015382374.1|	STC_RICCO,RecName: Full=Sugar carrier protein C;	V4W8A5_9ROSI,SubName: Full=Uncharacterized protein {ECO:0000313|EMBL:ESR62444.1};
orange1.1t05831	72	317	3.23717	1.5291	2.63277	12.3143	10.4302	11.3605	2.119	1.49615e-13	6.51155e-12	up	chrUn	4034056	4035130	+	1075	protein_coding	--	--	--	gb|KDO85692.1|	--	A0A067HCW3_CITSI,SubName: Full=Uncharacterized protein {ECO:0000313|EMBL:KDO85692.1};
Cs7g29530	777	1619	35.2756	32.2922	29.9076	65.4015	77.2374	72.5625	1.059	1.51931e-13	6.5978e-12	up	chr7	29761992	29762775	+	784	protein_coding	--	--	At5g05220	ref|XP_006435947.1|	--	A0A2H5PNM0_CITUN,SubName: Full=Uncharacterized protein {ECO:0000313|EMBL:GAY53932.1};
Cs6g20160	253	32	4.19683	3.17387	3.71337	0.629264	0.2051	0.632369	-2.997	1.58152e-13	6.85292e-12	down	chr6	19759379	19761623	+	2245	protein_coding	GO:0005737,cytoplasm; GO:0005634,nucleus; GO:0004842,ubiquitin-protein transferase activity	--	At5g40140	ref|XP_006482485.1|	PUB40_ARATH,RecName: Full=U-box domain-containing protein 40; EC=2.3.2.27; AltName: Full=Plant U-box protein 40; AltName: Full=RING-type E3 ubiquitin transferase PUB40 {ECO:0000305};	A0A067FYE0_CITSI,RecName: Full=RING-type E3 ubiquitin transferase {ECO:0000256|SAAS:SAAS00702733}; EC=2.3.2.27 {ECO:0000256|SAAS:SAAS00702733};
Cs6g16010	17661	8099	172.981	213.356	180.223	98.4307	87.6888	99.2349	-1.125	1.59794e-13	6.90892e-12	down	chr6	16959934	16966502	+	6569	protein_coding	GO:0005737,cytoplasm; GO:0003983,UTP:glucose-1-phosphate uridylyltransferase activity; GO:0006011,UDP-glucose metabolic process	K00963: UGP2, galU, galF; UTP--glucose-1-phosphate uridylyltransferase [EC:2.7.7.9]	At5g17310	ref|XP_006481963.1|	UGPA_SOLTU,RecName: Full=UTP--glucose-1-phosphate uridylyltransferase; EC=2.7.7.9; AltName: Full=UDP-glucose pyrophosphorylase; Short=UDPGP; Short=UGPase;	A0A067EQ66_CITSI,RecName: Full=UTP--glucose-1-phosphate uridylyltransferase {ECO:0000256|PIRNR:PIRNR000806}; EC=2.7.7.9 {ECO:0000256|PIRNR:PIRNR000806};
orange1.1t03620	6	108	0.216372	0	0.030709	1.61396	2.27471	0.969797	4.09	1.61521e-13	6.96832e-12	up	chrUn	55518745	55522978	+	4234	protein_coding	--	K14638: SLC15A3_4, PHT; solute carrier family 15 (peptide/histidine transporter), member 3/4	--	ref|XP_006420446.1|	--	V4S9S7_9ROSI,SubName: Full=Uncharacterized protein {ECO:0000313|EMBL:ESR33686.1}; Flags: Fragment;
orange1.1t02713	153	874	1.59722	1.94656	1.46161	10.7584	14.1923	5.45409	2.519	1.62229e-13	6.98363e-12	up	chrUn	41607219	41610201	-	2983	protein_coding	GO:0043680,filiform apparatus; GO:0016021,integral component of membrane; GO:0005622,intracellular; GO:0016020,membrane; GO:0005886,plasma membrane; GO:0009506,plasmodesma; GO:0005524,ATP binding; GO:0004672,protein kinase activity; GO:0004674,protein serine/threonine kinase activity; GO:0009738,abscisic acid-activated signaling pathway; GO:0009742,brassinosteroid mediated signaling pathway; GO:0…	--	At3g51550	ref|XP_006493304.1|	FERON_ARATH,RecName: Full=Receptor-like protein kinase FERONIA; EC=2.7.11.1; AltName: Full=Protein SIRENE; Flags: Precursor;	V4T2A8_9ROSI,SubName: Full=Uncharacterized protein {ECO:0000313|EMBL:ESR54318.1};
Cs7g21420	48	292	0.455914	0.326426	0.581425	4.02004	2.81463	1.84345	2.588	1.64326e-13	7.05853e-12	up	chr7	18761397	18765170	+	3774	protein_coding	GO:0016021,integral component of membrane; GO:0016020,membrane; GO:0005886,plasma membrane; GO:0009506,plasmodesma; GO:0090406,pollen tube; GO:0005524,ATP binding; GO:0004674,protein serine/threonine kinase activity	--	At4g08850	ref|XP_006436574.1|	MIK2_ARATH,RecName: Full=MDIS1-interacting receptor like kinase 2 {ECO:0000303|PubMed:26863186}; Short=AtMIK2 {ECO:0000303|PubMed:26863186}; AltName: Full=Probable LRR receptor-like serine/threonine-protein kinase At4g08850; EC=2.7.11.1 {ECO:0000305}; Flags: Precursor;	V4VBW4_9ROSI,SubName: Full=Uncharacterized protein {ECO:0000313|EMBL:ESR49814.1};
Cs8g07400	51	240	0.669211	0.8942	1.15168	4.53501	5.85322	3.62897	2.228	1.78435e-13	7.64793e-12	up	chr8	5297194	5301606	-	4413	protein_coding	GO:0004146,dihydrofolate reductase activity; GO:0004799,thymidylate synthase activity; GO:0006231,dTMP biosynthetic process; GO:0006730,one-carbon metabolic process; GO:0046654,tetrahydrofolate biosynthetic process	--	At4g34570_2	ref|XP_006487231.1|	DRTS_SOYBN,RecName: Full=Bifunctional dihydrofolate reductase-thymidylate synthase; Short=DHFR-TS; Includes: RecName: Full=Dihydrofolate reductase; EC=1.5.1.3; Includes: RecName: Full=Thymidylate synthase; EC=2.1.1.45;	A0A067EAF5_CITSI,RecName: Full=Bifunctional dihydrofolate reductase-thymidylate synthase {ECO:0000256|PIRNR:PIRNR000389};
Cs1g04700	110	353	1.94294	2.60305	2.07574	7.56506	7.00858	9.05347	1.687	1.96791e-13	8.41642e-12	up	chr1	4230906	4234507	-	3602	protein_coding	GO:0016021,integral component of membrane; GO:0005886,plasma membrane; GO:0019706,protein-cysteine S-palmitoyltransferase activity	K16675: ZDHHC9_14_18; palmitoyltransferase ZDHHC9/14/18 [EC:2.3.1.225]	At5g50020	ref|XP_006464542.1|	ZDH19_ARATH,RecName: Full=Protein S-acyltransferase 8; EC=2.3.1.225; AltName: Full=Probable palmitoyltransferase At4g24630; AltName: Full=Zinc finger DHHC domain-containing protein At4g24630;	A0A2H5QS87_CITUN,SubName: Full=Uncharacterized protein {ECO:0000313|EMBL:GAY67482.1};
Cs3g13990	7	81	0.251237	0.124996	0.251606	1.80757	2.16983	2.69235	3.426	2.11845e-13	9.0407e-12	up	chr3	18352436	18353497	-	1062	protein_coding	GO:0016021,integral component of membrane; GO:0005886,plasma membrane; GO:0005524,ATP binding; GO:0004674,protein serine/threonine kinase activity; GO:0007166,cell surface receptor signaling pathway	--	At3g57730	ref|XP_006472041.1|	WAKLS_ARATH,RecName: Full=Putative wall-associated receptor kinase-like 16; EC=2.7.11.-; Flags: Precursor;	A0A067EM95_CITSI,SubName: Full=Uncharacterized protein {ECO:0000313|EMBL:KDO56284.1};
Cs6g10970	133	9	4.39943	4.50036	3.66514	0.508091	0.330619	0	-3.931	2.15265e-13	9.16685e-12	down	chr6	12325409	12328408	+	3000	protein_coding	--	K03283: HSPA1s; heat shock 70kDa protein 1/2/6/8	At3g02700	ref|XP_006429721.1|	--	V4T0D2_9ROSI,SubName: Full=Uncharacterized protein {ECO:0000313|EMBL:ESR42961.1};
orange1.1t03781	359	874	4.09705	3.85445	3.98833	11.8418	9.50222	8.54235	1.281	2.18126e-13	9.26873e-12	up	chrUn	57867366	57870223	-	2858	protein_coding	GO:0016021,integral component of membrane; GO:0005886,plasma membrane; GO:0005524,ATP binding; GO:0005516,calmodulin binding; GO:0030246,carbohydrate binding; GO:0004674,protein serine/threonine kinase activity; GO:0006468,protein phosphorylation	--	At5g60900	dbj|GAY49906.1|	RLK1_ARATH,RecName: Full=G-type lectin S-receptor-like serine/threonine-protein kinase RLK1; EC=2.7.11.1; AltName: Full=Receptor-like protein kinase 1; Flags: Precursor;	A0A2H5PC10_CITUN,SubName: Full=Uncharacterized protein {ECO:0000313|EMBL:GAY49906.1};
Cs4g03330	1810	394	23.8081	26.3267	28.3252	8.45056	5.9921	3.55869	-2.199	2.38384e-13	1.01078e-11	down	chr4	1708112	1714848	-	6737	protein_coding	GO:0016207,4-coumarate-CoA ligase activity; GO:0005524,ATP binding; GO:0009698,phenylpropanoid metabolic process	K01904: 4CL; 4-coumarate--CoA ligase [EC:6.2.1.12]	At3g21240	ref|XP_006453393.1|	4CL1_TOBAC,RecName: Full=4-coumarate--CoA ligase 1; Short=4CL 1; EC=6.2.1.12; AltName: Full=4-coumaroyl-CoA synthase 1;	V4U1F8_9ROSI,SubName: Full=Uncharacterized protein {ECO:0000313|EMBL:ESR66633.1};
Cs1g08510	124	8	1.69302	4.25043	2.1101	0.235097	0.210794	0.141549	-3.859	2.42891e-13	1.02768e-11	down	chr1	9161299	9162801	+	1503	protein_coding	--	--	At3g14880	ref|XP_006432080.1|	--	A0A2H5P789_CITUN,SubName: Full=Uncharacterized protein {ECO:0000313|EMBL:GAY48218.1};
Cs1g16460	397	973	12.6156	8.84621	10.4649	29.8895	25.2589	27.7807	1.29	2.43776e-13	1.02923e-11	up	chr1	19815777	19819528	-	3752	protein_coding	--	--	At1g53760	ref|XP_006465792.1|	--	A0A067EF17_CITSI,SubName: Full=Uncharacterized protein {ECO:0000313|EMBL:KDO53744.1};
Cs2g01760	5430	2422	131.619	134.537	127.559	40.5166	59.3594	55.3922	-1.164	2.49577e-13	1.05147e-11	down	chr2	611984	613508	+	1525	protein_coding	--	--	--	ref|XP_006467280.1|	--	A0A067GT86_CITSI,SubName: Full=Uncharacterized protein {ECO:0000313|EMBL:KDO78536.1};
Cs2g13040	14	104	0.756558	0.394346	0.381626	3.63366	4.27567	4.13771	2.835	2.50314e-13	1.05233e-11	up	chr2	9787178	9788078	+	901	protein_coding	--	--	--	ref|XP_006448403.1|	--	A0A2H5P5L3_CITUN,SubName: Full=Uncharacterized protein {ECO:0000313|EMBL:GAY47611.1};
Cs7g16380	424	101	9.88045	9.95085	11.6387	3.85169	2.1283	2.0337	-2.072	2.63721e-13	1.10634e-11	down	chr7	11883783	11904460	+	20678	protein_coding	GO:0005634,nucleus; GO:0003677,DNA binding; GO:0006355,regulation of transcription, DNA-templated; GO:0006351,transcription, DNA-templated	K09422: MYBP; transcription factor MYB, plant	At1g08810	ref|XP_006484863.1|	MYB06_ANTMA,RecName: Full=Myb-related protein 306;	A0A2H5PF19_CITUN,SubName: Full=Uncharacterized protein {ECO:0000313|EMBL:GAY50715.1};
Cs2g08030	54	198	1.25945	1.51646	1.24839	4.04663	5.44824	4.5836	1.873	2.73462e-13	1.14477e-11	up	chr2	4809482	4812349	+	2868	protein_coding	GO:0009507,chloroplast; GO:0009543,chloroplast thylakoid lumen; GO:0009579,thylakoid; GO:0031977,thylakoid lumen; GO:0004252,serine-type endopeptidase activity; GO:0010206,photosystem II repair	--	At4g18370	ref|XP_006468031.1|	DEGP5_ARATH,RecName: Full=Protease Do-like 5, chloroplastic; EC=3.4.21.-; Flags: Precursor;	A0A067G779_CITSI,SubName: Full=Uncharacterized protein {ECO:0000313|EMBL:KDO75449.1};
Cs9g05280	25	192	0.36792	0.785359	1.05476	3.78294	6.41882	6.39877	2.96	2.77867e-13	1.16075e-11	up	chr9	3101747	3103804	-	2058	protein_coding	GO:0005737,cytoplasm; GO:0005829,cytosol; GO:0005634,nucleus; GO:0009927,histidine phosphotransfer kinase activity; GO:0043424,protein histidine kinase binding; GO:0009736,cytokinin-activated signaling pathway; GO:0000160,phosphorelay signal transduction system	K14490: AHP; histidine-containing phosphotransfer peotein	At3g21510	ref|XP_006489202.1|	AHP1_ARATH,RecName: Full=Histidine-containing phosphotransfer protein 1;	A0A067GHX2_CITSI,SubName: Full=Uncharacterized protein {ECO:0000313|EMBL:KDO74951.1};
Cs6g03330	163	573	3.65093	2.17698	3.34046	10.0221	10.5994	13.3431	1.807	3.1961e-13	1.33231e-11	up	chr6	3623940	3625695	-	1756	protein_coding	GO:0050505,hydroquinone glucosyltransferase activity; GO:0008152,metabolic process	K08237: E2.4.1.218; hydroquinone glucosyltransferase [EC:2.4.1.218]	At4g01070	ref|XP_006480472.1|	HQGT_RAUSE,RecName: Full=Hydroquinone glucosyltransferase; EC=2.4.1.218; AltName: Full=Arbutin synthase;	V4SXJ5_9ROSI,RecName: Full=Glycosyltransferase {ECO:0000256|RuleBase:RU362057}; EC=2.4.1.- {ECO:0000256|RuleBase:RU362057};
Cs7g04880	130	13	1.26002	1.62909	1.42151	0.140684	0.048369	0.210285	-3.397	3.25241e-13	1.35293e-11	down	chr7	2512187	2516418	-	4232	protein_coding	GO:0005887,integral component of plasma membrane; GO:0005249,voltage-gated potassium channel activity; GO:0034765,regulation of ion transmembrane transport; GO:0042391,regulation of membrane potential	K21867: AKT, KAT, GORK, SKOR; potassium channel	At2g25600	ref|XP_006483310.1|	AKT6_ARATH,RecName: Full=Potassium channel AKT6; AltName: Full=Potassium channel SPIK; AltName: Full=Shaker pollen inward rectifier K(+) channel;	A0A2H5NZ21_CITUN,SubName: Full=Uncharacterized protein {ECO:0000313|EMBL:GAY45085.1};
Cs9g16770	17	106	0.35565	0.397898	0.59638	2.92431	3.39389	3.03446	2.676	3.26164e-13	1.35392e-11	up	chr9	16210508	16211771	+	1264	protein_coding	--	--	At5g62140	ref|XP_006421835.1|	--	V4S883_9ROSI,SubName: Full=Uncharacterized protein {ECO:0000313|EMBL:ESR35075.1};
Cs4g05890	36	427	0.458778	0.498512	1.07258	14.2947	6.20107	4.7735	3.567	3.29497e-13	1.36469e-11	up	chr4	3594125	3596501	-	2377	protein_coding	--	K15503: ANKRD44; serine/threonine-protein phosphatase 6 regulatory ankyrin repeat subunit B	At5g51160	ref|XP_006474462.1|	--	F8WLA0_CITUN,SubName: Full=Ankyrin repeat family protein {ECO:0000313|EMBL:BAK61845.1};
orange1.1t00590	161	13	2.95697	1.05035	3.53525	0.139201	0.264351	0.266712	-3.582	3.3014e-13	1.36469e-11	down	chrUn	6906729	6909001	-	2273	protein_coding	GO:0016021,integral component of membrane; GO:0005634,nucleus; GO:0005886,plasma membrane; GO:0003677,DNA binding; GO:0003700,DNA-binding transcription factor activity; GO:0043621,protein self-association; GO:0070417,cellular response to cold; GO:0009814,defense response, incompatible interaction; GO:1900103,positive regulation of endoplasmic reticulum unfolded protein response; GO:0010200,respon…	--	At3g49530	dbj|GAY45016.1|	NAC62_ARATH,RecName: Full=NAC domain-containing protein 62 {ECO:0000303|PubMed:15029955}; Short=ANAC062 {ECO:0000303|PubMed:15029955}; AltName: Full=Protein NTM1-like 6 {ECO:0000303|PubMed:17158162};	A0A2H5NY19_CITUN,SubName: Full=Uncharacterized protein {ECO:0000313|EMBL:GAY45016.1}; Flags: Fragment;
Cs5g16500	1276	2741	14.9166	13.4174	14.3099	31.9405	36.9274	27.8643	1.102	3.47783e-13	1.43462e-11	up	chr5	15366468	15387245	+	20778	protein_coding	GO:0009535,chloroplast thylakoid membrane; GO:0005887,integral component of plasma membrane; GO:0005516,calmodulin binding; GO:0030552,cAMP binding; GO:0030553,cGMP binding; GO:0005249,voltage-gated potassium channel activity; GO:0042391,regulation of membrane potential; GO:0009624,response to nematode	K05391: CNGC; cyclic nucleotide gated channel, plant	At3g17700	ref|XP_006478108.1|	CNG20_ARATH,RecName: Full=Probable cyclic nucleotide-gated ion channel 20, chloroplastic; AltName: Full=Cyclic nucleotide-binding transporter 1; Flags: Precursor;	A0A2H5PXS8_CITUN,SubName: Full=Uncharacterized protein {ECO:0000313|EMBL:GAY57131.1};
Cs1g23720	35	657	0.252274	0.442279	0.847805	8.73995	18.7474	3.39344	4.239	3.65404e-13	1.50104e-11	up	chr1	26241130	26243361	+	2232	protein_coding	GO:0043231,intracellular membrane-bounded organelle; GO:0005634,nucleus; GO:0047209,coniferyl-alcohol glucosyltransferase activity; GO:0080043,quercetin 3-O-glucosyltransferase activity; GO:0080044,quercetin 7-O-glucosyltransferase activity; GO:0009808,lignin metabolic process; GO:0009636,response to toxic substance	K12356: UGT72E; coniferyl-alcohol glucosyltransferase [EC:2.4.1.111]	At5g66690	ref|XP_006425731.1|	U72E1_ARATH,RecName: Full=UDP-glycosyltransferase 72E1; EC=2.4.1.-;	V4SPD6_9ROSI,RecName: Full=Glycosyltransferase {ECO:0000256|RuleBase:RU362057}; EC=2.4.1.- {ECO:0000256|RuleBase:RU362057};
Cs2g04700	29	182	0.357065	0.414091	0.247092	2.19395	2.94874	1.5875	2.64	3.86403e-13	1.58401e-11	up	chr2	2397333	2400715	-	3383	protein_coding	GO:0016021,integral component of membrane; GO:0005886,plasma membrane; GO:0005524,ATP binding; GO:0005516,calmodulin binding; GO:0004672,protein kinase activity; GO:0009793,embryo development ending in seed dormancy; GO:0046777,protein autophosphorylation; GO:0009733,response to auxin; GO:0009625,response to insect; GO:0006970,response to osmotic stress	--	At5g45800	ref|XP_006467636.1|	CARLK_ARATH,RecName: Full=Calmodulin-binding receptor kinase CaMRLK {ECO:0000305}; EC=2.7.11.1 {ECO:0000269|PubMed:14720124}; AltName: Full=Calmodulin-binding receptor-like kinase {ECO:0000303|PubMed:14720124}; Short=AtCaMRLK {ECO:0000303|PubMed:14720124}; AltName: Full=Protein MATERNAL EFFECT EMBRYO ARREST 62 {ECO:0000303|PubMed:15634699}; Flags: Precursor;	A0A067GR15_CITSI,SubName: Full=Uncharacterized protein {ECO:0000313|EMBL:KDO77877.1};
Cs5g09790	27	153	1.16132	0.813812	1.20392	1.61404	1.74918	1.94615	2.488	3.92903e-13	1.60732e-11	up	chr5	6730820	6739163	-	8344	protein_coding	GO:0030170,pyridoxal phosphate binding; GO:0008483,transaminase activity; GO:0009058,biosynthetic process	K14270: ACS10_12; aminotransferase	At1g62960	ref|XP_006477323.1|	1A110_ARATH,RecName: Full=Probable aminotransferase ACS10; EC=2.6.1.-;	V4TJZ3_9ROSI,SubName: Full=Uncharacterized protein {ECO:0000313|EMBL:ESR53697.1};
Cs5g11620	955	4332	18.9799	20.3105	14.3688	67.6944	129.22	61.7162	2.182	4.15339e-13	1.6956e-11	up	chr5	8723652	8725575	-	1924	protein_coding	GO:0043231,intracellular membrane-bounded organelle; GO:0080043,quercetin 3-O-glucosyltransferase activity; GO:0080044,quercetin 7-O-glucosyltransferase activity; GO:0008152,metabolic process	K04628: CGT, UGT8; ceramide galactosyltransferase [EC:2.4.1.47]	At3g02100	ref|XP_006477639.1|	U83A1_ARATH,RecName: Full=UDP-glycosyltransferase 83A1; EC=2.4.1.-;	A0A067ETR9_CITSI,SubName: Full=Uncharacterized protein {ECO:0000313|EMBL:KDO54612.1};
Cs2g08920	18	108	0.166742	0.183755	0.217723	1.36715	1.23761	0.99512	2.581	4.35874e-13	1.77576e-11	up	chr2	5975385	5981445	+	6061	protein_coding	GO:0016021,integral component of membrane	--	At1g74170	ref|XP_015389285.1|	RLP13_ARATH,RecName: Full=Receptor-like protein 13 {ECO:0000303|PubMed:18434605}; Short=AtRLP13 {ECO:0000303|PubMed:18434605}; Flags: Precursor;	A0A2H5N1D8_CITUN,SubName: Full=Uncharacterized protein {ECO:0000313|EMBL:GAY33395.1};
Cs1g13640	205	1900	2.25329	1.55692	1.37804	11.2165	31.581	8.58937	3.213	4.49754e-13	1.82478e-11	up	chr1	16682179	16687773	+	5595	protein_coding	GO:0016021,integral component of membrane; GO:0005524,ATP binding; GO:0016887,ATPase activity	--	At1g15520	ref|XP_006465412.1|	PDR1_TOBAC,RecName: Full=Pleiotropic drug resistance protein 1; AltName: Full=NtPDR1;	A0A067F448_CITSI,SubName: Full=Uncharacterized protein {ECO:0000313|EMBL:KDO58232.1}; Flags: Fragment;
Cs3g16510	949	193	29.6041	31.6659	29.3975	3.50441	9.76817	6.27347	-2.295	4.53097e-13	1.83458e-11	down	chr3	20327242	20328172	-	931	protein_coding	--	--	--	--	--	--
Cs7g30330	693	2025	14.2473	14.9225	19.9752	40.5648	59.7915	49.0927	1.547	4.6464e-13	1.87747e-11	up	chr7	30376846	30378528	-	1683	protein_coding	GO:0005737,cytoplasm; GO:0009617,response to bacterium; GO:0009644,response to high light intensity; GO:0009414,response to water deprivation	--	At2g41430	ref|XP_006435838.1|	ERD15_ARATH,RecName: Full=Protein EARLY RESPONSIVE TO DEHYDRATION 15; AltName: Full=PAM2-containing protein CID1; AltName: Full=Polyadenylate-binding protein-interacting protein 1; Short=PABP-interacting protein 1; Short=Poly(A)-binding protein-interacting protein 1; AltName: Full=Protein CTC-INTERACTING DOMAIN 1; AltName: Full=Protein LIGHT STRESS-REGULATED 1;	A0A2H5NK34_CITUN,SubName: Full=Uncharacterized protein {ECO:0000313|EMBL:GAY40533.1};
Cs5g17510	32	610	0.221475	0.58382	0.247214	11.2006	2.02819	8.35185	4.258	4.98149e-13	2.00876e-11	up	chr5	17456674	17459600	-	2927	protein_coding	GO:0016021,integral component of membrane; GO:0005524,ATP binding; GO:0042803,protein homodimerization activity; GO:0004672,protein kinase activity; GO:0004674,protein serine/threonine kinase activity	--	At5g47850	ref|XP_006478190.1|	ACCR4_ARATH,RecName: Full=Serine/threonine-protein kinase-like protein CCR4; EC=2.7.11.1; AltName: Full=CRINKLY 4-related kinase 1; Short=AtCRK1; AltName: Full=Protein CRINKLY 4 RELATED 4; Short=AtCCR4; Flags: Precursor;	A0A2H5QN49_CITUN,SubName: Full=Uncharacterized protein {ECO:0000313|EMBL:GAY66058.1};
Cs8g18130	63	210	1.60302	1.19705	1.29604	4.84312	4.43127	5.20634	1.736	5.22768e-13	2.10374e-11	up	chr8	20813874	20815389	+	1516	protein_coding	GO:0016021,integral component of membrane; GO:0005886,plasma membrane	--	At2g36430	ref|XP_006424784.1|	Y3720_ARATH,RecName: Full=UPF0481 protein At3g47200;	V4UFC0_9ROSI,SubName: Full=Uncharacterized protein {ECO:0000313|EMBL:ESR38024.1};
Cs2g28330	167	36	4.71692	3.57405	3.19849	0.724541	1.04405	0.871966	-2.209	5.27415e-13	2.11813e-11	down	chr2	27989653	27992379	+	2727	protein_coding	GO:0005634,nucleus; GO:0003700,DNA-binding transcription factor activity; GO:0042803,protein homodimerization activity; GO:0043565,sequence-specific DNA binding; GO:0009965,leaf morphogenesis; GO:0045893,positive regulation of transcription, DNA-templated; GO:0009637,response to blue light; GO:0009651,response to salt stress; GO:0006351,transcription, DNA-templated	K09338: HD-ZIP; homeobox-leucine zipper protein	At3g01470	ref|XP_006470354.1|	HAT5_ARATH,RecName: Full=Homeobox-leucine zipper protein HAT5; AltName: Full=HD-ZIP protein ATHB-1; AltName: Full=Homeodomain transcription factor ATHB-1; AltName: Full=Homeodomain-leucine zipper protein HAT5; Short=HD-ZIP protein 5;	A0A2H5P2Y0_CITUN,SubName: Full=Uncharacterized protein {ECO:0000313|EMBL:GAY46728.1};
Cs3g27020	468	3501	17.6685	7.6421	18.5707	80.982	189.804	124.551	2.902	5.40392e-13	2.16146e-11	up	chr3	28126127	28127494	+	1368	protein_coding	GO:0005829,cytosol; GO:0005634,nucleus; GO:0016787,hydrolase activity; GO:0009691,cytokinin biosynthetic process	K06966: K06966; uncharacterized protein	At3g53450	ref|XP_006435320.1|	LOG5_ARATH,RecName: Full=Cytokinin riboside 5'-monophosphate phosphoribohydrolase LOG5; EC=3.2.2.n1; AltName: Full=Protein LONELY GUY 5;	A0A2H5PA35_CITUN,SubName: Full=Uncharacterized protein {ECO:0000313|EMBL:GAY49216.1};
Cs8g19730	1556	3768	20.3232	22.9015	8.74649	24.2203	44.8906	56.9322	1.276	5.52684e-13	2.20616e-11	up	chr8	21774430	21777215	+	2786	protein_coding	--	--	At4g37300	ref|XP_006488461.1|	--	V4SMG0_9ROSI,SubName: Full=Uncharacterized protein {ECO:0000313|EMBL:ESR38241.1};
Cs6g22320	92	553	2.40963	1.77399	2.66512	12.6245	23.8224	9.92565	2.588	5.5569e-13	2.21368e-11	up	chr6	21116920	21118893	+	1974	protein_coding	GO:0016021,integral component of membrane; GO:0005886,plasma membrane; GO:0005524,ATP binding; GO:0004674,protein serine/threonine kinase activity	--	At1g56130	ref|XP_006482774.1|	Y5614_ARATH,RecName: Full=Probable LRR receptor-like serine/threonine-protein kinase At1g56140; EC=2.7.11.1; Flags: Precursor;	A0A2H5N0I9_CITUN,SubName: Full=Uncharacterized protein {ECO:0000313|EMBL:GAY33783.1};
Cs3g11840	931	363	16.6889	14.3084	14.8319	7.7705	5.56598	6.14325	-1.361	5.6509e-13	2.2466e-11	down	chr3	16135417	16137425	+	2009	protein_coding	GO:0005829,cytosol; GO:0047787,delta4-3-oxosteroid 5beta-reductase activity; GO:0035671,enone reductase activity; GO:0009611,response to wounding; GO:0008202,steroid metabolic process; GO:0010051,xylem and phloem pattern formation	K22419: VEP1; Delta4-3-oxosteroid 5beta-reductase [EC:1.3.1.3]	At4g24220	ref|XP_006471790.1|	VEP1_ARATH,RecName: Full=3-oxo-Delta(4,5)-steroid 5-beta-reductase; EC=1.3.1.3 {ECO:0000269|PubMed:19166903, ECO:0000269|PubMed:20598327, ECO:0000269|PubMed:22357344}; AltName: Full=Delta(4)-3-oxosteroid 5-beta-reductase; AltName: Full=Delta-4,5-steroid 5-beta-reductase; Short=At5beta-StR; AltName: Full=Progesterone 5-beta-reductase; Short=5beta-POR; AltName: Full=Protein VEIN PATTERNING 1;	V4SZR5_9ROSI,SubName: Full=Uncharacterized protein {ECO:0000313|EMBL:ESR46347.1};
Cs5g25740	798	76	33.3552	35.0383	17.306	2.35645	1.22725	5.01857	-3.405	5.85264e-13	2.32214e-11	down	chr5	28599213	28600232	-	1020	protein_coding	GO:0048046,apoplast; GO:0005618,cell wall; GO:0030145,manganese ion binding; GO:0045735,nutrient reservoir activity	--	At5g39150	ref|XP_006443307.1|	GL117_ARATH,RecName: Full=Germin-like protein subfamily 1 member 17; Flags: Precursor;	V4TSW5_9ROSI,SubName: Full=Uncharacterized protein {ECO:0000313|EMBL:ESR56547.1};
Cs6g20920	23	142	1.03785	1.19309	1.02104	8.55326	6.19516	4.65517	2.616	5.95224e-13	2.35692e-11	up	chr6	20228505	20229125	+	621	protein_coding	GO:0016021,integral component of membrane; GO:0005524,ATP binding; GO:0004674,protein serine/threonine kinase activity; GO:0009553,embryo sac development; GO:0048481,plant ovule development; GO:0010103,stomatal complex morphogenesis	--	At5g07180	dbj|GAY61889.1|	ERL2_ARATH,RecName: Full=LRR receptor-like serine/threonine-protein kinase ERL2; EC=2.7.11.1; AltName: Full=Protein ERECTA-like kinase 2; Flags: Precursor;	A0A2H5QB73_CITUN,SubName: Full=Uncharacterized protein {ECO:0000313|EMBL:GAY61889.1}; Flags: Fragment;
Cs4g11560	459	1021	5.52682	4.7223	4.66235	11.0618	13.392	10.7281	1.154	6.52233e-13	2.57749e-11	up	chr4	8408410	8411715	+	3306	protein_coding	GO:0005886,plasma membrane; GO:0005524,ATP binding; GO:0005516,calmodulin binding; GO:0030246,carbohydrate binding; GO:0004674,protein serine/threonine kinase activity; GO:0006468,protein phosphorylation; GO:0048544,recognition of pollen	--	At4g27290	dbj|GAY52955.1|	Y4729_ARATH,RecName: Full=G-type lectin S-receptor-like serine/threonine-protein kinase At4g27290; EC=2.7.11.1; Flags: Precursor;	A0A2H5PLG3_CITUN,SubName: Full=Uncharacterized protein {ECO:0000313|EMBL:GAY52955.1};
Cs3g24220	66	341	0.97438	1.21535	0.658704	4.69233	7.16671	3.85102	2.372	6.55345e-13	2.58462e-11	up	chr3	26258207	26261924	+	3718	protein_coding	GO:0016021,integral component of membrane; GO:0005886,plasma membrane; GO:0005524,ATP binding; GO:0004674,protein serine/threonine kinase activity; GO:0007166,cell surface receptor signaling pathway	--	At2g23450	ref|XP_006473409.1|	WAKLO_ARATH,RecName: Full=Wall-associated receptor kinase-like 14; EC=2.7.11.-; Flags: Precursor;	A0A2H5NH45_CITUN,SubName: Full=Uncharacterized protein {ECO:0000313|EMBL:GAY39422.1};
Cs7g27685	195	30	13.5999	9.3526	18.7445	2.70757	2.26624	3.09628	-2.725	6.65224e-13	2.61836e-11	down	chr7	28408016	28408515	-	500	protein_coding	GO:0016021,integral component of membrane	--	At3g05880	gb|OAY63743.1|	LT02_HORVU,RecName: Full=Low temperature-induced protein lt101.2;	A0A199UU07_ANACO,SubName: Full=Low temperature-induced protein {ECO:0000313|EMBL:OAY68125.1};
Cs3g19860	166	546	1.34421	1.31082	1.57883	5.49217	5.39652	3.47145	1.719	6.80502e-13	2.67317e-11	up	chr3	23007220	23019006	-	11787	protein_coding	GO:0009507,chloroplast; GO:0005874,microtubule; GO:0005886,plasma membrane; GO:0005524,ATP binding; GO:0008017,microtubule binding; GO:0003777,microtubule motor activity; GO:0007018,microtubule-based movement	K11498: CENPE; centromeric protein E	At1g21730	ref|XP_006472805.1|	KN7E_ORYSJ,RecName: Full=Kinesin-like protein KIN-7E, chloroplastic {ECO:0000305}; Flags: Precursor;	A0A067GLH5_CITSI,SubName: Full=Uncharacterized protein {ECO:0000313|EMBL:KDO80578.1};
Cs6g11190	19	120	0.438075	0.27627	0.318619	2.78743	2.54583	1.91226	2.658	7.01294e-13	2.74938e-11	up	chr6	12458172	12460043	-	1872	protein_coding	GO:0035251,UDP-glucosyltransferase activity; GO:0008152,metabolic process	K21374: UGT85A; 7-deoxyloganetin glucosyltransferase [EC:2.4.1.324]	At1g22360	ref|XP_006429747.1|	UGT2_GARJA,RecName: Full=7-deoxyloganetin glucosyltransferase; EC=2.4.1.324; AltName: Full=Genipin glucosyltransferase; AltName: Full=UDP-glucose glucosyltransferase 2; Short=GjUGT2; AltName: Full=UDP-glycosyltransferase 85A24;	V4SQK5_9ROSI,RecName: Full=Glycosyltransferase {ECO:0000256|RuleBase:RU362057}; EC=2.4.1.- {ECO:0000256|RuleBase:RU362057};
Cs1g04340	2343	935	19.0096	14.5338	22.2395	7.59055	8.00685	7.93658	-1.325	7.10223e-13	2.77887e-11	down	chr1	3783069	3787218	-	4150	protein_coding	GO:0005768,endosome; GO:0010008,endosome membrane; GO:0016021,integral component of membrane; GO:0005886,plasma membrane; GO:0005524,ATP binding; GO:0042802,identical protein binding; GO:0046982,protein heterodimerization activity; GO:0042803,protein homodimerization activity; GO:0004672,protein kinase activity; GO:0004674,protein serine/threonine kinase activity; GO:0005496,steroid binding; GO:0…	K13415: BRI1; protein brassinosteroid insensitive 1 [EC:2.7.10.1 2.7.11.1]	At4g39400	ref|XP_006427932.1|	BRI1_ARATH,RecName: Full=Protein BRASSINOSTEROID INSENSITIVE 1 {ECO:0000303|PubMed:9298904}; Short=AtBRI1 {ECO:0000303|PubMed:9298904}; EC=2.7.10.1 {ECO:0000305}; EC=2.7.11.1 {ECO:0000305}; AltName: Full=Brassinosteroid LRR receptor kinase {ECO:0000303|PubMed:9298904}; Flags: Precursor;	V4SKM1_9ROSI,SubName: Full=Uncharacterized protein {ECO:0000313|EMBL:ESR41172.1};
Cs2g06490	758	217	12.6555	15.3867	10.3713	3.31633	4.74972	2.87112	-1.799	7.28764e-13	2.84578e-11	down	chr2	3709023	3713608	-	4586	protein_coding	GO:0005576,extracellular region; GO:0005773,vacuole; GO:0004185,serine-type carboxypeptidase activity; GO:0051603,proteolysis involved in cellular protein catabolic process	K16297: SCPL-II; serine carboxypeptidase-like clade II [EC:3.4.16.-]	At1g11080	ref|XP_006467848.1|	SCP31_ARATH,RecName: Full=Serine carboxypeptidase-like 31; EC=3.4.16.-; Flags: Precursor;	A0A2H5N2H1_CITUN,SubName: Full=Uncharacterized protein {ECO:0000313|EMBL:GAY34426.1};
Cs7g22210	37	232	0.896861	0.82431	1.29718	7.03135	8.69895	4.08115	2.637	7.3144e-13	2.85059e-11	up	chr7	19829503	19830811	+	1309	protein_coding	GO:0016021,integral component of membrane; GO:0005215,transporter activity	K07893: RAB6A; Ras-related protein Rab-6A	At1g44750	ref|XP_006436828.1|	PUP21_ARATH,RecName: Full=Purine permease 21 {ECO:0000303|PubMed:27701112}; Short=AtPUP21 {ECO:0000303|PubMed:27701112};	A0A2H5PBJ3_CITUN,SubName: Full=Uncharacterized protein {ECO:0000313|EMBL:GAY49718.1};
orange1.1t00483	86	2	1.64086	1.25233	3.0232	0	0.0589	0	-5.773	7.41427e-13	2.88383e-11	down	chrUn	5977586	5979639	-	2054	protein_coding	GO:0004805,trehalose-phosphatase activity; GO:0005992,trehalose biosynthetic process	K01087: otsB; trehalose 6-phosphate phosphatase [EC:3.1.3.12]	At5g51460	ref|XP_006444865.1|	TPP7_ORYSJ,RecName: Full=Probable trehalose-phosphate phosphatase 7; Short=OsTPP7; EC=3.1.3.12; AltName: Full=Trehalose 6-phosphate phosphatase;	V4U226_9ROSI,RecName: Full=Trehalose 6-phosphate phosphatase {ECO:0000256|RuleBase:RU361117}; EC=3.1.3.12 {ECO:0000256|RuleBase:RU361117};
Cs4g02590	2138	392	57.5483	87.5143	40.8665	16.4369	8.4411	11.3186	-2.45	7.59122e-13	2.94685e-11	down	chr4	1191137	1192495	+	1359	protein_coding	GO:0005634,nucleus; GO:0003677,DNA binding; GO:0003700,DNA-binding transcription factor activity; GO:0046983,protein dimerization activity; GO:0009742,brassinosteroid mediated signaling pathway; GO:0009740,gibberellic acid mediated signaling pathway; GO:0040008,regulation of growth; GO:0006351,transcription, DNA-templated	--	At4g30410	ref|XP_006453490.1|	IBL1_ARATH,RecName: Full=Transcription factor IBH1-like 1 {ECO:0000303|PubMed:24505057}; Short=AtIBL1 {ECO:0000303|PubMed:24505057}; AltName: Full=BHLH transcription factor eta; Short=bHLH eta {ECO:0000312|EMBL:CAE09173.1}; AltName: Full=Basic helix-loop-helix protein 159; Short=AtbHLH159 {ECO:0000303|PubMed:14600211}; Short=bHLH 159; AltName: Full=bHLH transcription factor bHLH159;	V4UQX9_9ROSI,SubName: Full=Uncharacterized protein {ECO:0000313|EMBL:ESR66730.1};
Cs6g16050	5383	2457	215.359	252.356	224.86	117.47	96.8096	119.763	-1.132	7.88728e-13	3.05578e-11	down	chr6	16991827	16994266	-	2440	protein_coding	GO:0009507,chloroplast; GO:0005777,peroxisome; GO:0005886,plasma membrane; GO:0047627,adenylylsulfatase activity; GO:0000166,nucleotide binding; GO:0009150,purine ribonucleotide metabolic process; GO:0006790,sulfur compound metabolic process	K02503: HINT1, hinT, hit; histidine triad (HIT) family protein	At3g56490	ref|XP_006481968.1|	HINT1_ARATH,RecName: Full=Adenylylsulfatase HINT1 {ECO:0000305}; EC=3.6.2.1 {ECO:0000269|PubMed:19896942}; AltName: Full=HIS triad family protein 3 {ECO:0000305}; AltName: Full=Histidine triad nucleotide-binding protein 1 {ECO:0000305};	A0A2H5N1C8_CITUN,SubName: Full=Uncharacterized protein {ECO:0000313|EMBL:GAY33385.1};
Cs8g04525	85	6	2.55797	4.27783	3.07177	0.26195	0.140201	0.370514	-3.725	8.79501e-13	3.39208e-11	down	chr8	2395787	2397629	-	1843	protein_coding	--	--	--	--	--	--
Cs2g18160	43	176	0.957469	0.558053	0.936426	4.0717	3.49234	3.55248	2.014	8.8068e-13	3.39208e-11	up	chr2	14881833	14884787	-	2955	protein_coding	--	--	At4g12830	ref|XP_006469341.1|	--	V4UAN8_9ROSI,SubName: Full=Uncharacterized protein {ECO:0000313|EMBL:ESR61190.1};
orange1.1t01787	321	89	5.41503	3.79495	5.52525	1.74995	1.24099	1.33305	-1.852	9.15783e-13	3.52042e-11	down	chrUn	28188400	28190719	+	2320	protein_coding	GO:0005634,nucleus; GO:0003700,DNA-binding transcription factor activity; GO:0000981,DNA-binding transcription factor activity, RNA polymerase II-specific; GO:0043565,sequence-specific DNA binding; GO:0001135,RNA polymerase II transcription regulator recruiting activity; GO:0044212,transcription regulatory region DNA binding; GO:0030154,cell differentiation; GO:0010087,phloem or xylem histogenesi…	K09422: MYBP; transcription factor MYB, plant	At1g09540	ref|XP_006492438.1|	MYB61_ARATH,RecName: Full=Transcription factor MYB61 {ECO:0000305}; AltName: Full=Myb-related protein 61 {ECO:0000305}; Short=AtMYB61 {ECO:0000303|PubMed:16005292};	A0A067H762_CITSI,SubName: Full=Uncharacterized protein {ECO:0000313|EMBL:KDO86760.1};
Cs5g12260	273	818	2.60266	2.66365	3.88395	9.33729	8.55727	10.8861	1.584	9.30228e-13	3.56901e-11	up	chr5	9223839	9227837	-	3999	protein_coding	--	--	--	ref|XP_006477709.1|	--	A0A067FHU9_CITSI,SubName: Full=Uncharacterized protein {ECO:0000313|EMBL:KDO65670.1};
Cs8g17090	35	610	0.478644	0.453468	1.40235	28.1791	7.30948	9.26425	4.129	9.42931e-13	3.61073e-11	up	chr8	19954767	19956797	-	2031	protein_coding	GO:0005737,cytoplasm; GO:0016020,membrane; GO:0047372,acylglycerol lipase activity; GO:0016298,lipase activity; GO:0004620,phospholipase activity; GO:0071456,cellular response to hypoxia; GO:0051607,defense response to virus; GO:0016042,lipid catabolic process; GO:0006629,lipid metabolic process; GO:0031408,oxylipin biosynthetic process; GO:0009626,plant-type hypersensitive response; GO:0046686,r…	--	At2g26560	ref|XP_006488153.1|	PLP2_ARATH,RecName: Full=Patatin-like protein 2; Short=AtPLP2; EC=3.1.1.-; AltName: Full=Patatin-related phospholipase A IIalpha; Short=pPLAIIa; AltName: Full=Phospholipase A IIA; Short=AtPLAIIA;	V4T973_9ROSI,RecName: Full=Patatin {ECO:0000256|RuleBase:RU361262}; EC=3.1.1.- {ECO:0000256|RuleBase:RU361262};
Cs6g05330	1974	683	15.2371	17.761	14.1992	7.25134	4.94857	5.0542	-1.531	9.66163e-13	3.69196e-11	down	chr6	6598374	6604807	-	6434	protein_coding	GO:0005783,endoplasmic reticulum; GO:0016021,integral component of membrane; GO:0005886,plasma membrane; GO:0005524,ATP binding; GO:0005388,calcium-transporting ATPase activity; GO:0046872,metal ion binding	K01537: E3.6.3.8; Ca2+-transporting ATPase [EC:3.6.3.8]	At1g07670	ref|XP_006480711.1|	ECA4_ARATH,RecName: Full=Calcium-transporting ATPase 4, endoplasmic reticulum-type; EC=3.6.3.8;	V4SYE7_9ROSI,SubName: Full=Uncharacterized protein {ECO:0000313|EMBL:ESR42216.1};
Cs3g15450	484	1204	8.81663	9.10908	8.87685	28.7699	22.6656	18.1984	1.315	9.67882e-13	3.69196e-11	up	chr3	19572887	19577120	+	4234	protein_coding	GO:0048046,apoplast; GO:0009507,chloroplast; GO:0009941,chloroplast envelope; GO:0009570,chloroplast stroma; GO:0016020,membrane; GO:0005777,peroxisome; GO:0009506,plasmodesma; GO:0000427,plastid-encoded plastid RNA polymerase complex; GO:0010287,plastoglobule; GO:0005840,ribosome; GO:0010319,stromule; GO:0005773,vacuole; GO:0003824,catalytic activity; GO:0050662,coenzyme binding; GO:0003677,DNA …	--	At1g09340	ref|XP_006472242.1|	CP41B_ARATH,RecName: Full=Chloroplast stem-loop binding protein of 41 kDa b, chloroplastic; Short=CSP41-b; AltName: Full=Heteroglycan-interacting protein 1.3; AltName: Full=Protein CHLOROPLAST RNA BINDING; AltName: Full=Protein Gb5f; Flags: Precursor;	V4TB37_9ROSI,SubName: Full=Uncharacterized protein {ECO:0000313|EMBL:ESR46811.1};
Cs8g06970	302	91	3.98221	5.62608	5.18074	1.89237	1.37579	1.38971	-1.723	1.00182e-12	3.81405e-11	down	chr8	4865228	4868730	-	3503	protein_coding	GO:0016021,integral component of membrane; GO:0003841,1-acylglycerol-3-phosphate O-acyltransferase activity; GO:0016024,CDP-diacylglycerol biosynthetic process	K13513: LCLAT1, AGPAT8; lysocardiolipin and lysophospholipid acyltransferase [EC:2.3.1.- 2.3.1.51]	At3g18850	ref|XP_006487194.1|	LPAT5_ARATH,RecName: Full=Probable 1-acyl-sn-glycerol-3-phosphate acyltransferase 5; EC=2.3.1.51; AltName: Full=Lysophosphatidyl acyltransferase 5;	V4S7M5_9ROSI,SubName: Full=Uncharacterized protein {ECO:0000313|EMBL:ESR36437.1};
orange1.1t02098	732	1567	36.8115	42.3521	38.6954	77.0595	98.0232	86.8994	1.099	1.00439e-12	3.81648e-11	up	chrUn	32693550	32695470	+	1921	protein_coding	--	--	At5g19850_1	ref|XP_006445829.1|	--	A0A2H5Q070_CITUN,SubName: Full=Uncharacterized protein {ECO:0000313|EMBL:GAY58029.1};
Cs2g13920	455	2863	15.5775	15.3717	8.33081	108.158	46.2232	100.73	2.655	1.02221e-12	3.87674e-11	up	chr2	10621963	10623396	+	1434	protein_coding	GO:0005634,nucleus; GO:0003677,DNA binding; GO:0003700,DNA-binding transcription factor activity; GO:0010150,leaf senescence; GO:0045892,negative regulation of transcription, DNA-templated; GO:0009737,response to abscisic acid; GO:0009651,response to salt stress; GO:0006351,transcription, DNA-templated; GO:0016032,viral process; GO:0010089,xylem development	--	At5g14000	ref|XP_006447003.1|	NAC83_ARATH,RecName: Full=NAC domain-containing protein 83 {ECO:0000303|PubMed:15029955}; Short=ANAC083 {ECO:0000303|PubMed:15029955}; AltName: Full=Protein VND-INTERACTING 2 {ECO:0000303|PubMed:20388856};	V4TIL5_9ROSI,SubName: Full=Uncharacterized protein {ECO:0000313|EMBL:ESR60243.1};
Cs3g02330	61	232	0.648999	0.932831	1.02301	3.9134	3.45559	3.02387	1.925	1.11131e-12	4.2066e-11	up	chr3	2018138	2020463	-	2326	protein_coding	GO:0009507,chloroplast; GO:0043231,intracellular membrane-bounded organelle; GO:0004519,endonuclease activity; GO:0003723,RNA binding; GO:0009658,chloroplast organization; GO:0009451,RNA modification	--	At5g13770	ref|XP_006470889.1|	PP379_ARATH,RecName: Full=Pentatricopeptide repeat-containing protein At5g13770, chloroplastic; Flags: Precursor;	A0A2H5QRP7_CITUN,SubName: Full=Uncharacterized protein {ECO:0000313|EMBL:GAY67284.1};
orange1.1t01423	7	109	0.067879	0.063217	0	1.15915	1.60671	0.607873	3.921	1.12091e-12	4.23482e-11	up	chrUn	23970643	23975501	+	4859	protein_coding	GO:0016021,integral component of membrane	--	At1g74190	ref|XP_015382085.1|	RLP15_ARATH,RecName: Full=Receptor-like protein 15 {ECO:0000303|PubMed:18434605}; Short=AtRLP15 {ECO:0000303|PubMed:18434605}; Flags: Precursor;	A0A2H5Q4A2_CITUN,SubName: Full=Uncharacterized protein {ECO:0000313|EMBL:GAY59115.1};
Cs1g16440	903	321	9.19224	7.93702	9.35321	5.06589	2.64244	4.15137	-1.493	1.13301e-12	4.27237e-11	down	chr1	19802746	19811762	+	9017	protein_coding	GO:0016021,integral component of membrane; GO:0005524,ATP binding; GO:0004675,transmembrane receptor protein serine/threonine kinase activity; GO:0007166,cell surface receptor signaling pathway; GO:0006468,protein phosphorylation	--	At1g53730	ref|XP_006465790.1|	SRF6_ARATH,RecName: Full=Protein STRUBBELIG-RECEPTOR FAMILY 6; AltName: Full=Leucine-rich repeat receptor kinase-like protein SRF6; Flags: Precursor;	A0A2H5Q6P9_CITUN,SubName: Full=Uncharacterized protein {ECO:0000313|EMBL:GAY60306.1};
Cs2g26210	175	663	1.43922	1.71525	1.65397	6.27492	8.93356	4.79953	1.927	1.20426e-12	4.53238e-11	up	chr2	26013626	26017235	+	3610	protein_coding	--	--	--	dbj|GAY58428.1|	--	A0A2H5Q1A6_CITUN,SubName: Full=Uncharacterized protein {ECO:0000313|EMBL:GAY58428.1};
Cs3g04610	26	205	0.759602	0.861926	1.02298	9.55532	5.17227	3.7682	2.955	1.21818e-12	4.57607e-11	up	chr3	5788652	5792227	-	3576	protein_coding	GO:0046872,metal ion binding; GO:0008168,methyltransferase activity	K12844: PRPF31; U4/U6 small nuclear ribonucleoprotein PRP31	At5g37990	ref|XP_006471103.1|	MT799_ARATH,RecName: Full=Probable S-adenosylmethionine-dependent methyltransferase At5g37990; EC=2.1.1.-;	A0A1S8AD78_CITLI,SubName: Full=S-adenosyl-L-methionine-dependent methyltransferases superfamily protein {ECO:0000313|EMBL:JAV45439.1};
Cs8g19840	2033	4274	28.9624	24.6271	30.2678	57.5783	60.7421	69.7759	1.071	1.23592e-12	4.63389e-11	up	chr8	21844154	21847367	-	3214	protein_coding	GO:0016021,integral component of membrane; GO:0005886,plasma membrane; GO:0009506,plasmodesma; GO:0042936,NA; GO:0022857,transmembrane transporter activity; GO:0042937,tripeptide transmembrane transporter activity; GO:0042938,dipeptide transport; GO:0006807,nitrogen compound metabolic process; GO:0015031,protein transport; GO:0042939,tripeptide transport	K14638: SLC15A3_4, PHT; solute carrier family 15 (peptide/histidine transporter), member 3/4	At3g54140	ref|XP_006425015.1|	PTR1_ARATH,RecName: Full=Protein NRT1/ PTR FAMILY 8.1; Short=AtNPF8.1; AltName: Full=Peptide transporter PTR1;	A0A2H5NDE7_CITUN,SubName: Full=Uncharacterized protein {ECO:0000313|EMBL:GAY37911.1};
Cs7g18150	3	486	0.096954	0.032437	0	5.4223	11.0246	2.14617	7.068	1.2796e-12	4.78856e-11	up	chr7	13941774	13944925	+	3152	protein_coding	GO:0016021,integral component of membrane; GO:0005886,plasma membrane; GO:0005524,ATP binding; GO:0005516,calmodulin binding; GO:0030246,carbohydrate binding; GO:0004674,protein serine/threonine kinase activity; GO:0006468,protein phosphorylation; GO:0048544,recognition of pollen	--	At1g11330	ref|XP_015387753.1|	Y1133_ARATH,RecName: Full=G-type lectin S-receptor-like serine/threonine-protein kinase At1g11330; EC=2.7.11.1; Flags: Precursor;	A0A2H5QWP5_CITUN,SubName: Full=Uncharacterized protein {ECO:0000313|EMBL:GAY68997.1};
Cs7g13670	79	2	1.47382	1.01075	2.169	0.090977	0	0.044533	-5.35	1.34123e-12	5.00972e-11	down	chr7	9543743	9545674	-	1932	protein_coding	GO:0016021,integral component of membrane; GO:0005886,plasma membrane; GO:0055055,D-glucose:proton symporter activity; GO:0005354,galactose transmembrane transporter activity; GO:0009679,hexose:proton symporter activity; GO:0015578,mannose transmembrane transporter activity; GO:0071333,cellular response to glucose stimulus; GO:0046323,glucose import; GO:0035428,NA	--	At3g19940	ref|XP_006437615.1|	STP10_ARATH,RecName: Full=Sugar transport protein 10; AltName: Full=Hexose transporter 10;	A0A2H5P3J0_CITUN,SubName: Full=Uncharacterized protein {ECO:0000313|EMBL:GAY46929.1};
Cs1g26190	1487	5456	37.0526	37.0255	45.8056	112.859	210.31	113.421	1.875	1.37885e-12	5.14049e-11	up	chr1	28308307	28309877	+	1571	protein_coding	--	K18470: ARHGAP1, CDC42GAP; Rho GTPase-activating protein 1	At4g35750	ref|XP_006467037.1|	--	A0A067G7L3_CITSI,SubName: Full=Uncharacterized protein {ECO:0000313|EMBL:KDO71396.1};
Cs7g29830	31664	8679	510.853	676.523	473.61	216.259	136.902	129.827	-1.867	1.38461e-12	5.15226e-11	down	chr7	29959781	29963934	+	4154	protein_coding	GO:0005618,cell wall; GO:0005576,extracellular region; GO:0016020,membrane; GO:0009664,plant-type cell wall organization; GO:0006949,syncytium formation	--	At2g40610	ref|XP_006435912.1|	EXPA8_ARATH,RecName: Full=Expansin-A8; Short=AtEXPA8; AltName: Full=Alpha-expansin-8; Short=At-EXP8; Short=AtEx8; AltName: Full=Ath-ExpAlpha-1.11; Flags: Precursor;	A0A0D3C5G6_BRAOL,SubName: Full=Uncharacterized protein {ECO:0000313|EnsemblPlants:Bo4g190310.1};
Cs1g05070	137	785	2.956	3.61	2.24829	19.9292	9.80701	23.7007	2.523	1.44483e-12	5.36624e-11	up	chr1	4649333	4650850	-	1518	protein_coding	GO:0016021,integral component of membrane; GO:0005886,plasma membrane; GO:0005524,ATP binding; GO:0005516,calmodulin binding; GO:0030246,carbohydrate binding; GO:0004674,protein serine/threonine kinase activity; GO:0006468,protein phosphorylation; GO:0048544,recognition of pollen	--	At1g34300	ref|XP_006427849.1|	Y1343_ARATH,RecName: Full=G-type lectin S-receptor-like serine/threonine-protein kinase At1g34300; EC=2.7.11.1; Flags: Precursor;	V4UNR3_9ROSI,SubName: Full=Uncharacterized protein {ECO:0000313|EMBL:ESR41089.1};
Cs2g06730	442	1522	10.0501	10.5603	9.5681	26.8422	33.1673	49.8283	1.783	1.4627e-12	5.4224e-11	up	chr2	3878754	3880580	+	1827	protein_coding	--	--	At1g11220	ref|XP_006467883.1|	--	A0A067GKD3_CITSI,SubName: Full=Uncharacterized protein {ECO:0000313|EMBL:KDO75766.1};
Cs7g06310	6411	2281	99.0832	110.225	130.714	40.6547	53.7169	33.8288	-1.49	1.5028e-12	5.56064e-11	down	chr7	3675160	3677018	+	1859	protein_coding	GO:0005622,intracellular; GO:0005524,ATP binding; GO:0004674,protein serine/threonine kinase activity; GO:0035556,intracellular signal transduction; GO:0018105,peptidyl-serine phosphorylation; GO:0018107,peptidyl-threonine phosphorylation	K07198: PRKAA, AMPK; 5'-AMP-activated protein kinase, catalytic alpha subunit [EC:2.7.11.11]	At5g10930	ref|XP_006483468.1|	CIPK5_ARATH,RecName: Full=CBL-interacting serine/threonine-protein kinase 5; EC=2.7.11.1; AltName: Full=SNF1-related kinase 3.24; AltName: Full=SOS2-like protein kinase PKS19;	A0A2H5NW36_CITUN,SubName: Full=Uncharacterized protein {ECO:0000313|EMBL:GAY44333.1};
Cs4g06670	38	226	0.744272	0.643325	0.396702	4.22126	2.51825	4.49002	2.571	1.55389e-12	5.73894e-11	up	chr4	4146341	4148577	+	2237	protein_coding	GO:0071944,cell periphery; GO:0005618,cell wall; GO:0005576,extracellular region; GO:0045330,aspartyl esterase activity; GO:0030599,pectinesterase activity; GO:0046910,pectinesterase inhibitor activity; GO:0042545,cell wall modification; GO:0045490,pectin catabolic process; GO:0009617,response to bacterium	K01051: E3.1.1.11; pectinesterase [EC:3.1.1.11]	At2g26440	ref|XP_006474557.1|	PME12_ARATH,RecName: Full=Probable pectinesterase/pectinesterase inhibitor 12; Includes: RecName: Full=Pectinesterase inhibitor 12; AltName: Full=Pectin methylesterase inhibitor 12; Includes: RecName: Full=Pectinesterase 12; Short=PE 12; EC=3.1.1.11; AltName: Full=Pectin methylesterase 12; Short=AtPME12; Flags: Precursor;	V4UPG5_9ROSI,RecName: Full=Pectinesterase {ECO:0000256|RuleBase:RU000589}; EC=3.1.1.11 {ECO:0000256|RuleBase:RU000589};
Cs7g05690	800	243	7.08768	7.95605	5.44738	2.10146	2.73754	1.726	-1.717	1.57269e-12	5.79753e-11	down	chr7	3079996	3085657	-	5662	protein_coding	GO:0016157,sucrose synthase activity; GO:0046524,sucrose-phosphate synthase activity; GO:0005986,sucrose biosynthetic process	K00696: E2.4.1.14; sucrose-phosphate synthase [EC:2.4.1.14]	At5g11110	ref|XP_006483396.1|	SPSA1_CITUN,RecName: Full=Probable sucrose-phosphate synthase 1; EC=2.4.1.14; AltName: Full=UDP-glucose-fructose-phosphate glucosyltransferase 1;	A0A067F378_CITSI,SubName: Full=Uncharacterized protein {ECO:0000313|EMBL:KDO61793.1};
Cs9g18030	2158	1051	34.4079	29.4891	34.3161	15.5183	16.8711	22.2139	-1.038	1.62094e-12	5.96428e-11	down	chr9	17235330	17239977	+	4648	protein_coding	GO:0016768,spermine synthase activity; GO:0006597,spermine biosynthetic process	K00797: speE, SRM; spermidine synthase [EC:2.5.1.16]	At5g53120	ref|XP_006490517.1|	SPSY_ARATH,RecName: Full=Spermine synthase; Short=SPMSY; EC=2.5.1.22; AltName: Full=Spermidine aminopropyltransferase;	A0A067DYT8_CITSI,SubName: Full=Uncharacterized protein {ECO:0000313|EMBL:KDO46750.1};
Cs2g16200	342	79	9.13124	11.9259	10.3499	3.62818	1.99651	2.4331	-2.127	1.62406e-12	5.96464e-11	down	chr2	12992470	12994330	-	1861	protein_coding	GO:0050664,oxidoreductase activity, acting on NAD(P)H, oxygen as acceptor; GO:0009807,lignan biosynthetic process	K21568: PLR; pinoresinol/lariciresinol reductase [EC:1.23.1.1 1.23.1.2 1.23.1.3 1.23.1.4]	At4g39230	ref|XP_006469305.1|	PCBER_POPTR,RecName: Full=Isoflavone reductase homolog PCBER {ECO:0000305}; EC=1.3.1.- {ECO:0000269|PubMed:10066819}; AltName: Full=Phenylcoumaran benzylic ether reductase POP1 {ECO:0000303|PubMed:10066819}; Short=PCBER-Pop1 {ECO:0000303|PubMed:10066819};	V4SHN5_9ROSI,SubName: Full=Uncharacterized protein {ECO:0000313|EMBL:ESR36546.1};
Cs1g13320	63	295	0.632416	0.686171	0.907665	3.61315	5.07643	2.71655	2.224	1.72005e-12	6.30545e-11	up	chr1	16395899	16399911	-	4013	protein_coding	GO:0005887,integral component of plasma membrane; GO:0005886,plasma membrane; GO:0015301,anion:anion antiporter activity; GO:0080139,borate efflux transmembrane transporter activity; GO:0005452,inorganic anion exchanger activity; GO:0046713,borate transport; GO:0080029,cellular response to boron-containing substance levels; GO:0051453,regulation of intracellular pH	--	At1g15460	ref|XP_006465393.1|	BOR4_ARATH,RecName: Full=Boron transporter 4;	A0A2H5Q636_CITUN,SubName: Full=Uncharacterized protein {ECO:0000313|EMBL:GAY60062.1};
Cs9g18020	5860	2841	117.857	135.446	111.273	59.2698	61.1747	68.5625	-1.044	1.93574e-12	7.083e-11	down	chr9	17224743	17227941	+	3199	protein_coding	GO:0046872,metal ion binding; GO:0004722,protein serine/threonine phosphatase activity	K14497: PP2C; protein phosphatase 2C [EC:3.1.3.16]	At1g07430	ref|XP_006422177.1|	P2C08_ORYSJ,RecName: Full=Probable protein phosphatase 2C 8; Short=OsPP2C08; EC=3.1.3.16;	V4S4X7_9ROSI,SubName: Full=Uncharacterized protein {ECO:0000313|EMBL:ESR35417.1};
Cs1g16150	113	1	0.774714	1.98458	0.556162	0	0.018013	0	-6.489	1.99825e-12	7.29823e-11	down	chr1	19246915	19254240	+	7326	protein_coding	GO:0009507,chloroplast; GO:0016021,integral component of membrane; GO:0009705,plant-type vacuole membrane; GO:0009506,plasmodesma; GO:0005524,ATP binding; GO:0015662,ATPase activity, coupled to transmembrane movement of ions, phosphorylative mechanism; GO:0019829,cation-transporting ATPase activity; GO:0008553,proton-exporting ATPase activity, phosphorylative mechanism; GO:0046872,metal ion bindi…	K01535: PMA1, PMA2; H+-transporting ATPase [EC:3.6.3.6]	At1g17260	ref|XP_006465724.1|	PMA10_ARATH,RecName: Full=ATPase 10, plasma membrane-type; EC=3.6.3.6; AltName: Full=Proton pump 10;	A0A061GE35_THECC,RecName: Full=Plasma membrane ATPase {ECO:0000256|RuleBase:RU362083}; EC=3.6.3.6 {ECO:0000256|RuleBase:RU362083};
orange1.1t03106	44	355	0.36459	0.274842	0.400474	4.16043	3.88461	1.23412	3.022	2.05514e-12	7.49217e-11	up	chrUn	48210981	48216838	-	5858	protein_coding	GO:0016021,integral component of membrane; GO:0005886,plasma membrane; GO:0005524,ATP binding; GO:0004674,protein serine/threonine kinase activity	K13420: FLS2; LRR receptor-like serine/threonine-protein kinase FLS2 [EC:2.7.11.1]	At3g47090	ref|XP_006493623.1|	Y3475_ARATH,RecName: Full=Probable LRR receptor-like serine/threonine-protein kinase At3g47570; EC=2.7.11.1; Flags: Precursor;	A0A2H5QQL6_CITUN,SubName: Full=Uncharacterized protein {ECO:0000313|EMBL:GAY66920.1};
Cs2g22060	90	10	0.965318	1.10128	0.973936	0.168062	0.157871	0.055089	-3.077	2.08981e-12	7.6045e-11	down	chr2	19365931	19369075	+	3145	protein_coding	GO:0016021,integral component of membrane	--	At5g54650	ref|XP_006469776.1|	FH3_ARATH,RecName: Full=Formin-like protein 3; Short=AtFH3; Short=AtFORMIN-3; Flags: Precursor;	V4UEL2_9ROSI,RecName: Full=Formin-like protein {ECO:0000256|RuleBase:RU361260};
Cs4g17050	51	383	1.3197	0.763769	2.22602	9.06684	17.187	8.80767	2.89	2.11552e-12	7.68393e-11	up	chr4	16738282	16740931	+	2650	protein_coding	GO:0005634,nucleus; GO:0003700,DNA-binding transcription factor activity; GO:0009734,auxin-activated signaling pathway; GO:0009733,response to auxin; GO:0006351,transcription, DNA-templated	K14484: IAA; auxin-responsive protein IAA	At3g04730	ref|XP_006475755.1|	IAA16_ARATH,RecName: Full=Auxin-responsive protein IAA16; AltName: Full=Indoleacetic acid-induced protein 16;	V4UPC9_9ROSI,RecName: Full=Auxin-responsive protein {ECO:0000256|RuleBase:RU004549};
Cs4g17450	150	18	1.38397	1.88546	1.83268	0.294357	0.095282	0.184223	-3.101	2.11984e-12	7.68551e-11	down	chr4	17161182	17166231	+	5050	protein_coding	GO:0005829,cytosol; GO:0005524,ATP binding; GO:0004674,protein serine/threonine kinase activity; GO:0004712,protein serine/threonine/tyrosine kinase activity; GO:0004871,NA; GO:0009658,chloroplast organization; GO:0035556,intracellular signal transduction	--	At5g57610_2	ref|XP_006475795.1|	STY8_ARATH,RecName: Full=Serine/threonine-protein kinase STY8 {ECO:0000305}; EC=2.7.11.1 {ECO:0000269|PubMed:17090544}; AltName: Full=Serine/threonine/tyrosine-protein kinase 8 {ECO:0000303|PubMed:16429265};	A0A2H5PDZ2_CITUN,SubName: Full=Uncharacterized protein {ECO:0000313|EMBL:GAY50569.1};
Cs6g09530	2131	6109	44.3606	32.9274	31.0057	118.722	86.4232	128.411	1.519	2.17849e-12	7.88364e-11	up	chr6	11311652	11314670	+	3019	protein_coding	GO:0009507,chloroplast; GO:0019904,protein domain specific binding	--	At5g01750	dbj|GAY32173.1|	LOR15_ARATH,RecName: Full=Protein LURP-one-related 15;	A0A2H5MVY1_CITUN,SubName: Full=Uncharacterized protein {ECO:0000313|EMBL:GAY32173.1};
Cs3g12440	13	116	0.133597	0.143153	0.243096	1.75364	2.59857	1.07288	3.234	2.19295e-12	7.92149e-11	up	chr3	16820006	16831177	-	11172	protein_coding	GO:0016021,integral component of membrane; GO:0005886,plasma membrane; GO:0005524,ATP binding; GO:0004674,protein serine/threonine kinase activity; GO:0042742,defense response to bacterium; GO:0006468,protein phosphorylation; GO:0009751,response to salicylic acid	--	At4g23160_2	dbj|GAY58801.1|	CRK19_ARATH,RecName: Full=Cysteine-rich receptor-like protein kinase 19; Short=Cysteine-rich RLK19; EC=2.7.11.-; Flags: Precursor;	A0A2H5Q2J8_CITUN,SubName: Full=Uncharacterized protein {ECO:0000313|EMBL:GAY58801.1};
orange1.1t02669	5	135	0.342897	0	0.485744	5.24129	14.2041	4.58859	4.651	2.2312e-12	8.04492e-11	up	chrUn	40735581	40736621	-	1041	protein_coding	GO:0005576,extracellular region; GO:0003993,acid phosphatase activity; GO:0046872,metal ion binding	--	At2g01880	dbj|GAY64061.1|	PPA7_ARATH,RecName: Full=Purple acid phosphatase 7; EC=3.1.3.2; Flags: Precursor;	A0A2H5QHG8_CITUN,SubName: Full=Uncharacterized protein {ECO:0000313|EMBL:GAY64061.1};
orange1.1t02556	5697	2633	92.376	103.402	79.8313	48.82	43.5141	48.1526	-1.113	2.44076e-12	8.7845e-11	down	chrUn	39069371	39074989	-	5619	protein_coding	GO:0005783,endoplasmic reticulum; GO:0005634,nucleus; GO:0005886,plasma membrane; GO:0000502,proteasome complex; GO:0071365,cellular response to auxin stimulus; GO:1901799,negative regulation of proteasomal protein catabolic process; GO:0006511,ubiquitin-dependent protein catabolic process	--	At3g53970	ref|XP_006493187.1|	PSMF1_ARATH,RecName: Full=Probable proteasome inhibitor;	V4T2N5_9ROSI,SubName: Full=Uncharacterized protein {ECO:0000313|EMBL:ESR54463.1};
Cs1g11880	824	161	29.4388	35.5806	35.253	10.7429	6.08239	4.05909	-2.354	2.46064e-12	8.83994e-11	down	chr1	14565455	14566448	-	994	protein_coding	GO:0005634,nucleus; GO:0003677,DNA binding; GO:0003700,DNA-binding transcription factor activity; GO:0009873,ethylene-activated signaling pathway; GO:0006351,transcription, DNA-templated	--	At5g25190	gb|KDO45596.1|	ERF03_ARATH,RecName: Full=Ethylene-responsive transcription factor ERF003;	A0A067E3X8_CITSI,SubName: Full=Uncharacterized protein {ECO:0000313|EMBL:KDO45596.1};
Cs7g18240	42	210	0.568477	0.452904	0.369219	3.37473	2.41683	1.50095	2.332	2.59189e-12	9.29459e-11	up	chr7	14004179	14008070	+	3892	protein_coding	GO:0016021,integral component of membrane; GO:0005886,plasma membrane; GO:0005524,ATP binding; GO:0005516,calmodulin binding; GO:0030246,carbohydrate binding; GO:0004674,protein serine/threonine kinase activity; GO:0006468,protein phosphorylation; GO:0048544,recognition of pollen	--	At4g03230	ref|XP_015387751.1|	Y4230_ARATH,RecName: Full=G-type lectin S-receptor-like serine/threonine-protein kinase At4g03230; EC=2.7.11.1; Flags: Precursor;	A0A2H5QXC0_CITUN,SubName: Full=Uncharacterized protein {ECO:0000313|EMBL:GAY69262.1};
Cs5g02810	49	222	0.951373	0.761699	1.46892	6.52262	4.86036	4.46984	2.183	2.6168e-12	9.36691e-11	up	chr5	1321034	1327409	+	6376	protein_coding	GO:0031969,chloroplast membrane; GO:0009535,chloroplast thylakoid membrane; GO:0016021,integral component of membrane; GO:0015095,magnesium ion transmembrane transporter activity; GO:0005384,manganese ion transmembrane transporter activity; GO:0006816,calcium ion transport; GO:0006828,manganese ion transport; GO:0010270,photosystem II oxygen evolving complex assembly	--	At1g64150	ref|XP_006476464.1|	PAM71_ARATH,RecName: Full=Protein PAM71, chloroplastic {ECO:0000303|PubMed:27020959}; AltName: Full=CA(2+)/H(+) ANTIPORTER 1 {ECO:0000303|PubMed:27302341}; AltName: Full=GDT1-like protein 1 {ECO:0000305}; AltName: Full=PHOTOSYNTHESIS AFFECTED MUTANT71 {ECO:0000303|PubMed:27020959}; Flags: Precursor;	A0A067GCK7_CITSI,SubName: Full=Uncharacterized protein {ECO:0000313|EMBL:KDO76385.1};
Cs6g14430	755	289	7.8253	8.14022	6.25279	2.59569	3.44357	2.75285	-1.385	2.84415e-12	1.01623e-10	down	chr6	15643144	15650122	-	6979	protein_coding	GO:0005730,nucleolus; GO:0005731,nucleolus organizer region; GO:0035197,siRNA binding; GO:0007143,female meiotic nuclear division; GO:0031047,gene silencing by RNA; GO:0033169,histone H3-K9 demethylation; GO:0007140,male meiotic nuclear division; GO:0009561,megagametogenesis; GO:0055046,microgametogenesis	--	At2g27880	dbj|GAY33089.1|	MEL1_ORYSJ,RecName: Full=Protein argonaute MEL1; AltName: Full=Protein MEIOSIS ARRESTED AT LEPTOTENE 1; Short=OsMEL1;	A0A2H5MYN3_CITUN,SubName: Full=Uncharacterized protein {ECO:0000313|EMBL:GAY33089.1};
Cs2g16800	418	3685	6.92605	6.06444	12.9084	53.3718	150.264	47.4165	3.139	3.02697e-12	1.0796e-10	up	chr2	13621293	13625666	-	4374	protein_coding	--	--	At1g70900	ref|XP_006469186.1|	--	A0A2H5Q2V8_CITUN,SubName: Full=Uncharacterized protein {ECO:0000313|EMBL:GAY58970.1};
Cs3g23440	1870	842	25.5185	22.2578	21.5367	12.5905	10.6051	9.77008	-1.151	3.41939e-12	1.21737e-10	down	chr3	25729122	25733221	+	4100	protein_coding	--	--	At5g67050	ref|XP_006473310.1|	--	A0A2H5NI06_CITUN,SubName: Full=Uncharacterized protein {ECO:0000313|EMBL:GAY39541.1};
Cs2g14940	447	2239	9.46979	8.56546	6.93692	57.4363	52.3228	22.1791	2.324	3.83463e-12	1.36274e-10	up	chr2	11828880	11831301	-	2422	protein_coding	GO:0009507,chloroplast; GO:0047100,glyceraldehyde-3-phosphate dehydrogenase (NADP+) (phosphorylating) activity; GO:0051287,NAD binding; GO:0050661,NADP binding; GO:0006006,glucose metabolic process; GO:0019253,reductive pentose-phosphate cycle	K05298: GAPA; glyceraldehyde-3-phosphate dehydrogenase (NADP+) (phosphorylating) [EC:1.2.1.13]	At3g26650	gb|KDO63476.1|	G3PA_PEA,RecName: Full=Glyceraldehyde-3-phosphate dehydrogenase A, chloroplastic; EC=1.2.1.13; AltName: Full=NADP-dependent glyceraldehydephosphate dehydrogenase subunit A; Flags: Precursor;	A0A2H5QAE0_CITUN,SubName: Full=Uncharacterized protein {ECO:0000313|EMBL:GAY61604.1};
Cs3g09140	390	1556	6.33805	6.40186	6.6876	21.2547	39.9025	19.2748	1.997	4.00017e-12	1.41902e-10	up	chr3	12955083	12957629	+	2547	protein_coding	GO:0016020,membrane; GO:0020037,heme binding; GO:0005506,iron ion binding; GO:0016709,oxidoreductase activity, acting on paired donors, with incorporation or reduction of molecular oxygen, NAD(P)H as one donor, and incorporation of one atom of oxygen; GO:0044550,secondary metabolite biosynthetic process	K00512: CYP17A; steroid 17alpha-monooxygenase / 17alpha-hydroxyprogesterone deacetylase [EC:1.14.14.19 1.14.14.32]	At4g31940	ref|XP_006432714.1|	C82A3_SOYBN,RecName: Full=Cytochrome P450 82A3; EC=1.14.-.-; AltName: Full=Cytochrome P450 CP6;	V4V296_9ROSI,SubName: Full=Uncharacterized protein {ECO:0000313|EMBL:ESR45954.1};
Cs3g19650	443	1404	11.968	10.8383	10.348	46.5081	38.8238	25.9403	1.665	4.01729e-12	1.42254e-10	up	chr3	22848061	22850927	-	2867	protein_coding	GO:0009535,chloroplast thylakoid membrane; GO:0016021,integral component of membrane; GO:0009523,photosystem II; GO:0042802,identical protein binding; GO:0051219,phosphoprotein binding; GO:0015979,photosynthesis	K03542: psbS; photosystem II 22kDa protein	At1g44575	ref|XP_006472781.1|	PSBS_SPIOL,RecName: Full=Photosystem II 22 kDa protein, chloroplastic; AltName: Full=CP22; Flags: Precursor;	A0A2H5N5J8_CITUN,SubName: Full=Uncharacterized protein {ECO:0000313|EMBL:GAY34885.1};
Cs8g08420	150	613	4.00983	5.25296	3.47756	19.0922	12.4279	22.5716	2.032	4.169e-12	1.47362e-10	up	chr8	6643485	6644793	+	1309	protein_coding	GO:0005634,nucleus; GO:0003700,DNA-binding transcription factor activity; GO:0043565,sequence-specific DNA binding; GO:0000989,NA; GO:0008270,zinc ion binding; GO:0009640,photomorphogenesis; GO:0006355,regulation of transcription, DNA-templated; GO:0009641,shade avoidance; GO:0006351,transcription, DNA-templated	--	At1g75540	ref|XP_006487329.1|	BBX21_ARATH,RecName: Full=B-box zinc finger protein 21 {ECO:0000303|PubMed:19920209}; Short=AtBBX21; AltName: Full=Protein LONG HYPOCOTYL UNDER SHADE {ECO:0000303|PubMed:21070414}; AltName: Full=Protein SALT TOLERANCE HOMOLOG 2;	A0A067DY20_CITSI,SubName: Full=Uncharacterized protein {ECO:0000313|EMBL:KDO43917.1};
Cs7g02360	588	205	10.2883	13.4022	9.48139	4.4005	3.61022	4.1629	-1.521	4.51406e-12	1.59274e-10	down	chr7	837434	841350	+	3917	protein_coding	GO:0005576,extracellular region; GO:0004185,serine-type carboxypeptidase activity; GO:0051603,proteolysis involved in cellular protein catabolic process	K16297: SCPL-II; serine carboxypeptidase-like clade II [EC:3.4.16.-]	At3g63470	ref|XP_006482952.1|	SCP40_ARATH,RecName: Full=Serine carboxypeptidase-like 40; EC=3.4.16.-; Flags: Precursor;	V4SWA8_9ROSI,RecName: Full=Carboxypeptidase {ECO:0000256|RuleBase:RU361156}; EC=3.4.16.- {ECO:0000256|RuleBase:RU361156};
Cs6g16200	170	767	4.00201	2.05711	3.81137	20.2625	16.1311	11.1055	2.168	4.5573e-12	1.60513e-10	up	chr6	17081675	17084325	-	2651	protein_coding	GO:0009507,chloroplast; GO:0048529,magnesium-protoporphyrin IX monomethyl ester (oxidative) cyclase activity; GO:0046872,metal ion binding; GO:0015995,chlorophyll biosynthetic process; GO:0015979,photosynthesis	K04035: E1.14.13.81, acsF, chlE; magnesium-protoporphyrin IX monomethyl ester (oxidative) cyclase [EC:1.14.13.81]	At3g56940	ref|XP_006481986.1|	CRD1_GOSHI,RecName: Full=Magnesium-protoporphyrin IX monomethyl ester [oxidative] cyclase, chloroplastic; Short=Mg-protoporphyrin IX monomethyl ester oxidative cyclase; EC=1.14.13.81; Flags: Precursor;	A0A067EQI5_CITSI,SubName: Full=Uncharacterized protein {ECO:0000313|EMBL:KDO57368.1};
Cs6g13180	104	433	1.29399	0.851858	1.49467	5.07859	6.79223	4.02201	2.062	4.76922e-12	1.6738e-10	up	chr6	14702911	14708981	-	6071	protein_coding	GO:0005789,endoplasmic reticulum membrane; GO:0016021,integral component of membrane; GO:0004180,carboxypeptidase activity; GO:0046872,metal ion binding; GO:0004181,metallocarboxypeptidase activity; GO:0009793,embryo development ending in seed dormancy; GO:0009908,flower development; GO:0010305,leaf vascular tissue pattern formation; GO:0048507,meristem development; GO:0009640,photomorphogenesis;…	K01301: NAALAD; N-acetylated-alpha-linked acidic dipeptidase [EC:3.4.17.21]	At3g54720	ref|XP_006481662.1|	GCP2_ARATH,RecName: Full=Probable glutamate carboxypeptidase AMP1 {ECO:0000305}; EC=3.4.17.21 {ECO:0000305}; AltName: Full=Probable glutamate carboxypeptidase 2 {ECO:0000305}; AltName: Full=Probable glutamate carboxypeptidase II {ECO:0000305}; AltName: Full=Protein ALTERED MERISTEM PROGRAM 1 {ECO:0000303|PubMed:17006669}; Short=AtAMP1 {ECO:0000303|PubMed:23603279}; AltName: Full=Protein CONSTITUT…	A0A2H5MYU2_CITUN,SubName: Full=Uncharacterized protein {ECO:0000313|EMBL:GAY32817.1};
Cs1g24500	8521	2603	116.732	116.517	137.227	53.0175	37.3275	28.279	-1.711	4.87486e-12	1.70784e-10	down	chr1	26864773	26868728	+	3956	protein_coding	GO:0005783,endoplasmic reticulum; GO:0016021,integral component of membrane; GO:0005524,ATP binding; GO:0016887,ATPase activity	K08900: BCS1; mitochondrial chaperone BCS1	At5g17760	ref|XP_006425624.1|	AATP3_ARATH,RecName: Full=AAA-ATPase At2g18193; EC=3.6.1.3 {ECO:0000250|UniProtKB:Q9FLD5};	V4UHN7_9ROSI,SubName: Full=Uncharacterized protein {ECO:0000313|EMBL:ESR38864.1};
Cs1g16890	60	2	1.12647	1.25241	1.47275	0.049269	0.093811	0	-5.012	5.06791e-12	1.7692e-10	down	chr1	20132171	20134822	-	2652	protein_coding	GO:0009507,chloroplast; GO:0009570,chloroplast stroma; GO:0009536,plastid; GO:0004315,3-oxoacyl-[acyl-carrier-protein] synthase activity; GO:0009631,cold acclimation; GO:0009793,embryo development ending in seed dormancy; GO:0006633,fatty acid biosynthetic process; GO:0006636,unsaturated fatty acid biosynthetic process	--	At1g74960	ref|XP_015387423.1|	KASC2_ARATH,RecName: Full=3-oxoacyl-[acyl-carrier-protein] synthase II, chloroplastic; EC=2.3.1.41; AltName: Full=Beta-ketoacyl-acyl-carrier-protein synthase II; Short=AtKAS2; Short=Beta-ketoacyl-ACP synthetase 2; AltName: Full=Protein FATTY ACID BIOSYNTHESIS 1; Flags: Precursor;	A0A067E3A7_CITSI,SubName: Full=Uncharacterized protein {ECO:0000313|EMBL:KDO45712.1};
Cs7g19720	77	411	0.894246	0.548553	0.556652	5.21468	2.53591	3.74486	2.407	5.12884e-12	1.78731e-10	up	chr7	15737906	15745513	+	7608	protein_coding	GO:0048046,apoplast; GO:0005618,cell wall; GO:0009505,plant-type cell wall; GO:0005774,vacuolar membrane; GO:0005773,vacuole; GO:0004559,alpha-mannosidase activity; GO:0030246,carbohydrate binding; GO:0046872,metal ion binding; GO:0006013,mannose metabolic process; GO:0006517,protein deglycosylation	K01191: MAN2C1; alpha-mannosidase [EC:3.2.1.24]	At5g13980	dbj|GAY51597.1|	MANA2_ARATH,RecName: Full=Probable alpha-mannosidase At5g13980 {ECO:0000305}; EC=3.2.1.24 {ECO:0000305}; Flags: Precursor;	A0A2H5PGW1_CITUN,SubName: Full=Uncharacterized protein {ECO:0000313|EMBL:GAY51597.1};
Cs2g11950	534	117	7.81246	7.56339	9.56209	2.87614	1.33377	1.55102	-2.196	5.14655e-12	1.79033e-10	down	chr2	8948164	8951557	+	3394	protein_coding	GO:0000139,Golgi membrane; GO:0016021,integral component of membrane; GO:0016757,transferase activity, transferring glycosyl groups; GO:0042546,cell wall biogenesis; GO:0071555,cell wall organization	--	At4g20170	ref|XP_006468595.1|	GALS3_ARATH,RecName: Full=Galactan beta-1,4-galactosyltransferase GALS3 {ECO:0000305}; EC=2.4.1.- {ECO:0000305}; AltName: Full=Beta-1,4-galactan synthase; AltName: Full=Galactan synthase 3 {ECO:0000303|PubMed:23243126};	A0A067GC15_CITSI,SubName: Full=Uncharacterized protein {ECO:0000313|EMBL:KDO77183.1};
Cs7g26830	1213	2693	12.5802	10.7172	12.8865	27.838	32.6515	24.2509	1.151	5.17573e-12	1.79732e-10	up	chr7	27522928	27533335	-	10408	protein_coding	--	--	At3g18370	ref|XP_006485797.1|	--	A0A067EQJ2_CITSI,SubName: Full=Uncharacterized protein {ECO:0000313|EMBL:KDO57459.1};
Cs4g04680	14	91	0.171502	0.105186	0.133609	1.52153	1.37955	1.03017	2.697	5.22742e-12	1.81208e-10	up	chr4	2761150	2768329	-	7180	protein_coding	GO:0016021,integral component of membrane; GO:0016871,cycloartenol synthase activity; GO:0019745,pentacyclic triterpenoid biosynthetic process	K01853: CAS1; cycloartenol synthase [EC:5.4.99.8]	At2g07050	gb|ONI27021.1|	CAS1_PANGI,RecName: Full=Cycloartenol Synthase; EC=5.4.99.8;	A0A251QT56_PRUPE,RecName: Full=Terpene cyclase/mutase family member {ECO:0000256|RuleBase:RU362003}; EC=5.4.99.- {ECO:0000256|RuleBase:RU362003};
Cs2g26640	78	250	1.25392	1.06254	1.18134	4.34136	4.40508	3.01937	1.686	5.36606e-12	1.85688e-10	up	chr2	26500595	26504573	+	3979	protein_coding	GO:0005634,nucleus; GO:0003677,DNA binding; GO:1900056,negative regulation of leaf senescence; GO:0006355,regulation of transcription, DNA-templated; GO:0006351,transcription, DNA-templated	--	At2g20570	ref|XP_006470159.1|	GLK1_ARATH,RecName: Full=Transcription activator GLK1; AltName: Full=GBF'S PRO-RICH REGION-INTERACTING factor 1; AltName: Full=Golden2-like protein 1; Short=AtGLK1;	A0A2H5PT75_CITUN,SubName: Full=Uncharacterized protein {ECO:0000313|EMBL:GAY55569.1};
Cs6g07310	205	22	11.1678	9.8998	9.09963	0.84635	0.516541	2.12383	-3.209	5.4556e-12	1.88457e-10	down	chr6	9164497	9165164	-	668	protein_coding	GO:0005737,cytoplasm	K13993: HSP20; HSP20 family protein	At1g07400	ref|XP_006480919.1|	HSP11_MEDSA,RecName: Full=18.1 kDa class I heat shock protein; Flags: Fragment;	A0A2H5PBR6_CITUN,SubName: Full=Uncharacterized protein {ECO:0000313|EMBL:GAY49807.1};
orange1.1t01955	17	267	0.467315	0.043178	0.413643	5.65928	6.6333	2.94805	3.947	5.98123e-12	2.06253e-10	up	chrUn	30918158	30920295	+	2138	protein_coding	GO:0005576,extracellular region; GO:0050660,flavin adenine dinucleotide binding; GO:0016614,oxidoreductase activity, acting on CH-OH group of donors	K22395: K22395; cinnamyl-alcohol dehydrogenase [EC:1.1.1.195]	At4g20820	ref|XP_006492593.1|	CASL2_CANSA,RecName: Full=Cannabidiolic acid synthase-like 2; Flags: Precursor;	A0A2H5QCT9_CITUN,SubName: Full=Uncharacterized protein {ECO:0000313|EMBL:GAY62055.1};
Cs4g09140	1565	5653	13.182	8.97356	7.833	35.3896	50.3558	29.02	1.852	6.03317e-12	2.07682e-10	up	chr4	6034857	6042303	+	7447	protein_coding	GO:0048046,apoplast; GO:0016021,integral component of membrane; GO:0000325,plant-type vacuole; GO:0009506,plasmodesma; GO:0005774,vacuolar membrane; GO:0005773,vacuole; GO:0005524,ATP binding; GO:0042626,ATPase activity, coupled to transmembrane movement of substances; GO:0010290,chlorophyll catabolite transmembrane transporter activity; GO:0015431,glutathione S-conjugate-exporting ATPase activit…	K05666: ABCC2; ATP-binding cassette, subfamily C (CFTR/MRP), member 2	At3g13080	ref|XP_006474929.1|	AB3C_ARATH,RecName: Full=ABC transporter C family member 3; Short=ABC transporter ABCC.3; Short=AtABCC3; EC=3.6.3.44; AltName: Full=ATP-energized glutathione S-conjugate pump 3; AltName: Full=Glutathione S-conjugate-transporting ATPase 3; AltName: Full=Multidrug resistance-associated protein 3;	A0A2H5P5L2_CITUN,SubName: Full=Uncharacterized protein {ECO:0000313|EMBL:GAY47666.1}; Flags: Fragment;
Cs7g09620	1226	2558	19.6837	17.3507	17.3456	35.1953	45.6301	39.4532	1.061	6.289e-12	2.16112e-10	up	chr7	6128263	6132983	-	4721	protein_coding	GO:0005524,ATP binding; GO:0004672,protein kinase activity; GO:0004674,protein serine/threonine kinase activity; GO:0004712,protein serine/threonine/tyrosine kinase activity; GO:0006397,mRNA processing; GO:0046777,protein autophosphorylation	K08287: E2.7.12.1; dual-specificity kinase [EC:2.7.12.1]	At4g24740	ref|XP_006483975.1|	AFC2_ARATH,RecName: Full=Serine/threonine-protein kinase AFC2; EC=2.7.12.1;	A0A2H5N8T4_CITUN,SubName: Full=Uncharacterized protein {ECO:0000313|EMBL:GAY36211.1};
orange1.1t05414	87	6	5.63178	5.47807	3.09858	1.0943	0.543529	0.223029	-3.719	6.80574e-12	2.33463e-10	down	chrUn	86526397	86526709	-	313	protein_coding	--	--	--	ref|XP_006445532.1|	--	V4TYU3_9ROSI,SubName: Full=Uncharacterized protein {ECO:0000313|EMBL:ESR58772.1};
Cs1g11800	2073	891	32.068	29.9002	27.3657	15.7941	11.3973	12.6169	-1.218	7.27673e-12	2.49187e-10	down	chr1	14401355	14405699	+	4345	protein_coding	GO:0016021,integral component of membrane; GO:0005886,plasma membrane; GO:0005524,ATP binding; GO:0004675,transmembrane receptor protein serine/threonine kinase activity; GO:0007166,cell surface receptor signaling pathway; GO:0006468,protein phosphorylation	--	At1g80640	ref|XP_006465261.1|	Y1864_ARATH,RecName: Full=Probable receptor-like protein kinase At1g80640; EC=2.7.11.1; Flags: Precursor;	A0A2H5NQ38_CITUN,SubName: Full=Uncharacterized protein {ECO:0000313|EMBL:GAY42279.1};
Cs5g11210	1348	490	15.9759	17.9794	18.2196	7.24606	5.27458	8.25502	-1.46	7.33007e-12	2.50579e-10	down	chr5	8195518	8203505	-	7988	protein_coding	GO:0016021,integral component of membrane; GO:0005774,vacuolar membrane; GO:0015171,amino acid transmembrane transporter activity; GO:0003333,amino acid transmembrane transport	K15015: SLC32A, VGAT; solute carrier family 32 (vesicular inhibitory amino acid transporter)	At2g39130	ref|XP_006477498.1|	AVT1A_ARATH,RecName: Full=Amino acid transporter AVT1A {ECO:0000305}; Short=AtAvt1A {ECO:0000303|PubMed:27925655};	V4S687_9ROSI,SubName: Full=Uncharacterized protein {ECO:0000313|EMBL:ESR34340.1};
Cs6g03280	7658	22506	178.421	142.322	141.676	380.956	627.845	411.266	1.555	7.60967e-12	2.59688e-10	up	chr6	3544062	3550369	-	6308	protein_coding	GO:0005783,endoplasmic reticulum; GO:0005788,endoplasmic reticulum lumen; GO:0005789,endoplasmic reticulum membrane; GO:0005509,calcium ion binding; GO:0030246,carbohydrate binding; GO:0051082,unfolded protein binding; GO:0046283,anthocyanin-containing compound metabolic process; GO:0010204,defense response signaling pathway, resistance gene-independent; GO:0042742,defense response to bacterium; …	--	At1g08450	ref|XP_006480467.1|	CALR3_ARATH,RecName: Full=Calreticulin-3; AltName: Full=Protein PRIORITY IN SWEET LIFE 1; Flags: Precursor;	V4SSF8_9ROSI,SubName: Full=Uncharacterized protein {ECO:0000313|EMBL:ESR41890.1};
Cs2g18580	5954	2624	123.832	114.942	109.287	58.3338	45.1576	57.6018	-1.183	8.36752e-12	2.85058e-10	down	chr2	15292301	15295449	-	3149	protein_coding	GO:0005829,cytosol; GO:0003858,3-hydroxybutyrate dehydrogenase activity; GO:0030267,glyoxylate reductase (NADP) activity; GO:0051287,NAD binding; GO:0004616,phosphogluconate dehydrogenase (decarboxylating) activity; GO:0006979,response to oxidative stress	K18121: GLYR; glyoxylate/succinic semialdehyde reductase [EC:1.1.1.79 1.1.1.-]	At3g25530	ref|XP_006447891.1|	GLYR1_ARATH,RecName: Full=Glyoxylate/succinic semialdehyde reductase 1; Short=AtGLYR1; Short=AtGR1; Short=SSA reductase 1; EC=1.1.1.79 {ECO:0000269|Ref.7, ECO:0000269|Ref.8}; EC=1.1.1.n11 {ECO:0000269|Ref.7, ECO:0000269|Ref.8}; AltName: Full=Gamma-hydroxybutyrate dehydrogenase {ECO:0000303|PubMed:12882961}; Short=AtGHBDH;	A0A2H5PV17_CITUN,SubName: Full=Uncharacterized protein {ECO:0000313|EMBL:GAY56192.1};
Cs4g07940	1320	406	22.2307	19.6559	24.9382	9.65752	5.28703	6.06603	-1.703	8.58646e-12	2.92013e-10	down	chr4	5103655	5106559	-	2905	protein_coding	GO:0005737,cytoplasm; GO:0019005,SCF ubiquitin ligase complex; GO:0031625,ubiquitin protein ligase binding; GO:0043161,proteasome-mediated ubiquitin-dependent protein catabolic process; GO:0042787,NA; GO:0030162,regulation of proteolysis	K10523: SPOP; speckle-type POZ protein	At1g55760	ref|XP_006452707.1|	Y1576_ARATH,RecName: Full=BTB/POZ domain-containing protein At1g55760;	A0A2H5NC31_CITUN,SubName: Full=Uncharacterized protein {ECO:0000313|EMBL:GAY37750.1};
Cs7g22350	23	124	0.48381	0.406397	0.415163	2.37023	3.29409	1.84461	2.416	8.63622e-12	2.93201e-10	up	chr7	20010421	20012072	+	1652	protein_coding	--	--	--	dbj|GAY53002.1|	--	A0A2H5PKX8_CITUN,SubName: Full=Uncharacterized protein {ECO:0000313|EMBL:GAY53002.1};
Cs5g28680	12	83	0.260689	0.178162	0.266861	1.49331	2.07528	1.9456	2.703	8.88721e-12	3.00689e-10	up	chr5	30938486	30941132	-	2647	protein_coding	GO:0005654,nucleoplasm; GO:0003677,DNA binding; GO:0043565,sequence-specific DNA binding; GO:0009909,regulation of flower development; GO:0006355,regulation of transcription, DNA-templated; GO:0006351,transcription, DNA-templated; GO:0010048,vernalization response	--	At3g18990	ref|XP_006479393.1|	VRN1_ARATH,RecName: Full=B3 domain-containing transcription factor VRN1; AltName: Full=Protein VERNALIZATION 1;	A0A2H5PHN8_CITUN,SubName: Full=Uncharacterized protein {ECO:0000313|EMBL:GAY51850.1};
Cs5g06350	322	34	5.29526	4.23222	6.53308	0.89279	0.216832	0.547124	-3.264	9.20878e-12	3.10875e-10	down	chr5	3939036	3940933	+	1898	protein_coding	GO:0005789,endoplasmic reticulum membrane; GO:0016021,integral component of membrane; GO:0031090,organelle membrane; GO:0020037,heme binding; GO:0005506,iron ion binding; GO:0004497,monooxygenase activity; GO:0016705,oxidoreductase activity, acting on paired donors, with incorporation or reduction of molecular oxygen; GO:0009835,fruit ripening	--	At4g13310	ref|XP_006476911.1|	C71A1_PERAE,RecName: Full=Cytochrome P450 71A1; EC=1.14.-.-; AltName: Full=ARP-2; AltName: Full=CYPLXXIA1;	A0A2H5P4K6_CITUN,SubName: Full=Uncharacterized protein {ECO:0000313|EMBL:GAY47273.1};
Cs5g08450	267	106	4.86366	4.37216	4.43226	1.84461	1.86415	2.07269	-1.33	9.21974e-12	3.10875e-10	down	chr5	5546139	5547903	+	1765	protein_coding	--	--	--	ref|XP_006477138.2|	--	A0A2H5NUD3_CITUN,SubName: Full=Uncharacterized protein {ECO:0000313|EMBL:GAY43591.1};
Cs7g31640	31	252	0.87741	0.634379	0.896258	7.86712	6.8004	2.79876	3.025	9.35226e-12	3.14806e-10	up	chr7	31448407	31451014	-	2608	protein_coding	GO:0048046,apoplast; GO:0009507,chloroplast; GO:0009941,chloroplast envelope; GO:0009570,chloroplast stroma; GO:0009579,thylakoid; GO:0042132,fructose 1,6-bisphosphate 1-phosphatase activity; GO:0046872,metal ion binding; GO:0050278,sedoheptulose-bisphosphatase activity; GO:0016051,carbohydrate biosynthetic process; GO:0042742,defense response to bacterium; GO:0030388,fructose 1,6-bisphosphate me…	K01100: E3.1.3.37; sedoheptulose-bisphosphatase [EC:3.1.3.37]	At3g55800	ref|XP_006435666.1|	S17P_ARATH,RecName: Full=Sedoheptulose-1,7-bisphosphatase, chloroplastic; EC=3.1.3.37; AltName: Full=SED(1,7)P2ase; AltName: Full=Sedoheptulose bisphosphatase; Short=SBPase; Flags: Precursor;	A0A2H5NJW9_CITUN,SubName: Full=Uncharacterized protein {ECO:0000313|EMBL:GAY40357.1};
orange1.1t01780	59	277	1.8274	1.60902	1.84225	10.5402	10.3274	5.24033	2.233	9.49002e-12	3.189e-10	up	chrUn	28130410	28131651	+	1242	protein_coding	GO:0004568,chitinase activity; GO:0016998,cell wall macromolecule catabolic process; GO:0006032,chitin catabolic process; GO:0000272,polysaccharide catabolic process	--	At4g01700	ref|XP_006492429.1|	CHI10_ORYSJ,RecName: Full=Chitinase 10; EC=3.2.1.14; AltName: Full=Pathogenesis related (PR)-3 chitinase 10; Flags: Precursor;	A0A2H5NXV7_CITUN,SubName: Full=Uncharacterized protein {ECO:0000313|EMBL:GAY44957.1};
Cs7g20060	633	299	3.79635	3.82651	3.79895	2.07529	1.96718	1.65856	-1.081	9.6959e-12	3.25265e-10	down	chr7	16316891	16322872	+	5982	protein_coding	--	K17592: SACS; sacsin	At3g48770	ref|XP_006485130.1|	--	V4TK63_9ROSI,SubName: Full=Uncharacterized protein {ECO:0000313|EMBL:ESR50151.1};
Cs1g20510	161	41	2.37298	2.24348	2.85587	0.664225	0.825009	0.501826	-1.984	1.00928e-11	3.37434e-10	down	chr1	23549563	23551686	+	2124	protein_coding	GO:0043231,intracellular membrane-bounded organelle; GO:0080043,quercetin 3-O-glucosyltransferase activity; GO:0080044,quercetin 7-O-glucosyltransferase activity; GO:0008152,metabolic process	K18823: UGT91H4; soyasaponin III rhamnosyltransferase [EC:2.4.1.273]	At2g22590	ref|XP_006466331.1|	U91A1_ARATH,RecName: Full=UDP-glycosyltransferase 91A1; EC=2.4.1.-;	A0A067FBE8_CITSI,SubName: Full=Uncharacterized protein {ECO:0000313|EMBL:KDO60536.1};
Cs1g20710	28	261	0.830325	0.569261	0.162427	5.23099	7.42253	3.70367	3.205	1.03634e-11	3.45897e-10	up	chr1	23726594	23730952	+	4359	protein_coding	GO:0005739,mitochondrion; GO:0004372,glycine hydroxymethyltransferase activity; GO:0030170,pyridoxal phosphate binding; GO:0019264,glycine biosynthetic process from serine; GO:0035999,tetrahydrofolate interconversion	K00600: glyA, SHMT; glycine hydroxymethyltransferase [EC:2.1.2.1]	At4g37930	ref|XP_006466352.1|	GLYM2_FLAPR,RecName: Full=Serine hydroxymethyltransferase 2, mitochondrial; Short=SHMT2; EC=2.1.2.1; AltName: Full=Glycine hydroxymethyltransferase 2; AltName: Full=Serine methylase 2; Flags: Precursor;	V4RX53_9ROSI,RecName: Full=Serine hydroxymethyltransferase {ECO:0000256|RuleBase:RU000585}; EC=2.1.2.1 {ECO:0000256|RuleBase:RU000585};
Cs3g23090	221	587	4.18415	2.91226	4.1637	11.493	10.1771	10.061	1.405	1.04738e-11	3.4899e-10	up	chr3	25473237	25475862	+	2626	protein_coding	GO:0009507,chloroplast; GO:0009570,chloroplast stroma; GO:0005739,mitochondrion; GO:0051287,NAD binding; GO:0004617,phosphoglycerate dehydrogenase activity; GO:0006564,L-serine biosynthetic process	K00058: serA, PHGDH; D-3-phosphoglycerate dehydrogenase / 2-oxoglutarate reductase [EC:1.1.1.95 1.1.1.399]	At3g19480	ref|XP_006473268.1|	SERA3_ARATH,RecName: Full=D-3-phosphoglycerate dehydrogenase 3, chloroplastic; EC=1.1.1.95 {ECO:0000269|PubMed:24368794}; Flags: Precursor;	A0A2H5NI43_CITUN,SubName: Full=Uncharacterized protein {ECO:0000313|EMBL:GAY39581.1};
Cs7g01180	121	292	4.33485	3.8702	4.2853	10.0679	11.1476	10.964	1.274	1.0546e-11	3.50805e-10	up	chr7	112316	114347	+	2032	protein_coding	--	--	--	ref|XP_006439018.1|	--	V4SWI2_9ROSI,SubName: Full=Uncharacterized protein {ECO:0000313|EMBL:ESR52258.1};
Cs7g06870	121	1	5.99984	5.29151	2.78614	0	0.068186	0	-7.602	1.06013e-11	3.52054e-10	down	chr7	4060362	4061203	-	842	protein_coding	GO:0016021,integral component of membrane; GO:0006865,amino acid transport; GO:0080143,regulation of amino acid export	--	At4g25760	ref|XP_006450225.1|	GDU2_ARATH,RecName: Full=Protein GLUTAMINE DUMPER 2;	A0A2H5NWA8_CITUN,SubName: Full=Uncharacterized protein {ECO:0000313|EMBL:GAY44414.1};
Cs6g04860	9	77	0.219889	0.33104	0.223163	3.34016	2.37178	2.53182	3.108	1.08353e-11	3.5922e-10	up	chr6	5822736	5823870	-	1135	protein_coding	GO:0016021,integral component of membrane; GO:0005524,ATP binding; GO:0004674,protein serine/threonine kinase activity	--	At1g35710	ref|XP_006428855.1|	Y1571_ARATH,RecName: Full=Probable leucine-rich repeat receptor-like protein kinase At1g35710; EC=2.7.11.1; Flags: Precursor;	V4ST03_9ROSI,SubName: Full=Uncharacterized protein {ECO:0000313|EMBL:ESR42095.1};
Cs5g03100	13	90	0.167613	0.313255	0.232499	1.91499	1.96858	1.3984	2.83	1.09144e-11	3.61235e-10	up	chr5	1536888	1538651	-	1764	protein_coding	--	--	At1g63930	ref|XP_006476501.1|	--	A0A2H5NG79_CITUN,SubName: Full=Uncharacterized protein {ECO:0000313|EMBL:GAY39176.1};
Cs3g11770	67	354	0.798255	0.850271	0.890186	5.70098	6.39718	2.70604	2.402	1.10002e-11	3.63466e-10	up	chr3	16070850	16074419	-	3570	protein_coding	GO:0016021,integral component of membrane; GO:0005886,plasma membrane; GO:0005524,ATP binding; GO:0004674,protein serine/threonine kinase activity; GO:0042742,defense response to bacterium; GO:0006468,protein phosphorylation	--	At4g05200	ref|XP_006471788.1|	CRK25_ARATH,RecName: Full=Cysteine-rich receptor-like protein kinase 25; Short=Cysteine-rich RLK25; EC=2.7.11.-; Flags: Precursor;	A0A2H5PP55_CITUN,SubName: Full=Uncharacterized protein {ECO:0000313|EMBL:GAY54136.1};
Cs5g01770	125	25	2.26629	2.82918	2.42271	0.631122	0.368753	0.634584	-2.337	1.12322e-11	3.70497e-10	down	chr5	662232	665064	-	2833	protein_coding	GO:0009706,chloroplast inner membrane; GO:0005516,calmodulin binding; GO:0016491,oxidoreductase activity; GO:0015031,protein transport	K11153: RDH12; retinol dehydrogenase 12 [EC:1.1.1.300]	At4g24050	ref|XP_006476329.1|	TIC32_PEA,RecName: Full=Short-chain dehydrogenase TIC 32, chloroplastic; EC=1.1.1.-; AltName: Full=Translocon at the inner envelope membrane of chloroplasts 32; Short=PsTIC32;	V4VIN7_9ROSI,SubName: Full=Uncharacterized protein {ECO:0000313|EMBL:ESR52514.1};
Cs8g04750	408	1397	7.76758	5.78991	6.16123	18.5021	32.8968	19.9173	1.776	1.12802e-11	3.70497e-10	up	chr8	2590933	2593247	-	2315	protein_coding	--	--	--	ref|XP_006486979.1|	--	A0A067DYN9_CITSI,SubName: Full=Uncharacterized protein {ECO:0000313|EMBL:KDO47968.1};
Cs2g16070	54	165	1.26962	1.17011	1.20821	3.91553	4.13189	3.7352	1.612	1.1288e-11	3.70497e-10	up	chr2	12813413	12815391	+	1979	protein_coding	GO:0008171,O-methyltransferase activity; GO:0046983,protein dimerization activity	K16040: ROMT; trans-resveratrol di-O-methyltransferase [EC:2.1.1.240]	At4g35160	ref|XP_006469063.1|	OMT3_HUMLU,RecName: Full=Probable O-methyltransferase 3 {ECO:0000303|PubMed:18223037}; Short=HlOMT3 {ECO:0000303|PubMed:18223037}; EC=2.1.1.- {ECO:0000305};	V4U788_9ROSI,SubName: Full=Uncharacterized protein {ECO:0000313|EMBL:ESR59965.1};
Cs5g01775	263	741	7.30501	5.70493	5.97125	15.0591	21.6725	18.8186	1.494	1.13231e-11	3.71033e-10	up	chr5	671209	673143	-	1935	protein_coding	GO:0016021,integral component of membrane; GO:0005886,plasma membrane; GO:0004555,alpha,alpha-trehalase activity; GO:0005993,trehalose catabolic process	K01194: TREH, treA, treF; alpha,alpha-trehalase [EC:3.2.1.28]	At4g24040	ref|XP_006471166.1|	TRE1_ARATH,RecName: Full=Trehalase; EC=3.2.1.28; AltName: Full=Alpha,alpha-trehalase; AltName: Full=Alpha,alpha-trehalose glucohydrolase; AltName: Full=Trehalase 1; Short=AtTRE1;	A0A067GMV2_CITSI,SubName: Full=Uncharacterized protein {ECO:0000313|EMBL:KDO76646.1};
orange1.1t02071	98	548	2.60251	1.41574	2.12023	7.80122	18.941	9.30471	2.487	1.1399e-11	3.72902e-10	up	chrUn	32421297	32423039	-	1743	protein_coding	--	--	At4g31980_2	ref|XP_006492693.1|	--	A0A2H5QEM6_CITUN,SubName: Full=Uncharacterized protein {ECO:0000313|EMBL:GAY63076.1};
Cs8g18360	28304	11817	793.837	930.818	704.912	305.924	358.321	411.757	-1.26	1.15136e-11	3.76028e-10	down	chr8	20993803	20994946	-	1144	protein_coding	GO:0005737,cytoplasm; GO:0009408,response to heat	K13993: HSP20; HSP20 family protein	At3g46230	ref|XP_006424811.1|	HSP17_ARATH,RecName: Full=17.4 kDa class I heat shock protein; AltName: Full=17.4 kDa heat shock protein 1; Short=AtHsp17.4A;	A0A2H5ND52_CITUN,SubName: Full=Uncharacterized protein {ECO:0000313|EMBL:GAY38110.1};
Cs2g22640	28	175	0.761571	0.339575	0.413333	3.28183	3.87802	2.69762	2.607	1.1814e-11	3.85204e-10	up	chr2	20295166	20297556	-	2391	protein_coding	GO:0005634,nucleus; GO:0007049,cell cycle; GO:0051301,cell division; GO:0051726,regulation of cell cycle	K18812: CYCD6; cyclin D6, plant	At4g03270	ref|XP_006469812.1|	CCD61_ARATH,RecName: Full=Putative cyclin-D6-1; AltName: Full=G1/S-specific cyclin-D6-1; Short=CycD6;1;	A0A067EPM4_CITSI,SubName: Full=Uncharacterized protein {ECO:0000313|EMBL:KDO55820.1};
Cs3g21210	229	24	3.36903	1.44184	4.77423	0.477554	0.339194	0.157901	-3.287	1.21035e-11	3.93992e-10	down	chr3	24047217	24049698	-	2482	protein_coding	GO:0016021,integral component of membrane; GO:0010295,(+)-abscisic acid 8'-hydroxylase activity; GO:0020037,heme binding; GO:0005506,iron ion binding; GO:0046345,abscisic acid catabolic process; GO:0016132,brassinosteroid biosynthetic process; GO:0010268,brassinosteroid homeostasis; GO:0007275,multicellular organism development; GO:0009639,response to red or far red light; GO:0009414,response to …	K07437: CYP26A; cytochrome P450 family 26 subfamily A	At5g45340	ref|XP_006472966.1|	ABAH3_ARATH,RecName: Full=Abscisic acid 8'-hydroxylase 3; Short=ABA 8'-hydroxylase 3; EC=1.14.13.93; AltName: Full=Cytochrome P450 707A3;	A0A067GYH0_CITSI,SubName: Full=Uncharacterized protein {ECO:0000313|EMBL:KDO83690.1};
Cs8g04930	26195	12291	415.212	516.115	432.989	250.963	222.406	204.502	-1.092	1.22381e-11	3.97719e-10	down	chr8	2704715	2706602	-	1888	protein_coding	GO:0050645,limonoid glucosyltransferase activity; GO:0008152,metabolic process	K13692: IAGLU; UDP-glucose:(indol-3-yl)acetate beta-D-glucosyltransferase [EC:2.4.1.121]	At2g23250	dbj|GAY66601.1|	LGT_CITUN,RecName: Full=Limonoid UDP-glucosyltransferase; Short=LGTase; Short=Limonoid GTase; Short=Limonoid glucosyltransferase; EC=2.4.1.210;	A0A2H5QPQ2_CITUN,SubName: Full=Uncharacterized protein {ECO:0000313|EMBL:GAY66601.1};
Cs6g16220	100	19	1.36774	1.79679	1.60991	0.382667	0.35376	0.295489	-2.384	1.23824e-11	4.01746e-10	down	chr6	17096068	17099600	-	3533	protein_coding	GO:0030659,cytoplasmic vesicle membrane; GO:0005789,endoplasmic reticulum membrane; GO:0016021,integral component of membrane; GO:0019706,protein-cysteine S-palmitoyltransferase activity	K16675: ZDHHC9_14_18; palmitoyltransferase ZDHHC9/14/18 [EC:2.3.1.225]	At3g56930	ref|XP_015386952.1|	ZDH21_ARATH,RecName: Full=Probable protein S-acyltransferase 3; EC=2.3.1.225; AltName: Full=Probable palmitoyltransferase At5g05070; AltName: Full=Zinc finger DHHC domain-containing protein At5g05070;	A0A2H5MZP2_CITUN,SubName: Full=Uncharacterized protein {ECO:0000313|EMBL:GAY33436.1};
Cs6g08390	205	62	5.58253	4.20081	5.84661	1.39593	2.24744	1.67031	-1.73	1.27452e-11	4.12319e-10	down	chr6	10394756	10396169	+	1414	protein_coding	GO:0048046,apoplast; GO:0016787,hydrolase activity; GO:0016042,lipid catabolic process	--	At3g11210	ref|XP_006481035.1|	CPR49_ARATH,RecName: Full=GDSL esterase/lipase CPRD49; EC=3.1.1.-; AltName: Full=Extracellular lipase CPRD49; Flags: Precursor;	A0A2H5QK73_CITUN,SubName: Full=Uncharacterized protein {ECO:0000313|EMBL:GAY65021.1};
Cs2g11770	439	1774	6.55067	5.09314	7.17214	26.6652	37.3468	16.5327	2.014	1.275e-11	4.12319e-10	up	chr2	8820675	8822978	+	2304	protein_coding	GO:0016021,integral component of membrane; GO:0005886,plasma membrane; GO:0015171,amino acid transmembrane transporter activity	K13866: SLC7A4; solute carrier family 7 (cationic amino acid transporter), member 4	At2g34960	ref|XP_006468574.1|	CAAT5_ARATH,RecName: Full=Cationic amino acid transporter 5;	A0A067GCD4_CITSI,SubName: Full=Uncharacterized protein {ECO:0000313|EMBL:KDO77224.1};
Cs5g29260	38	283	0.479067	0.312562	0.236091	3.84275	2.77209	1.41918	2.877	1.42079e-11	4.57969e-10	up	chr5	31405708	31409678	-	3971	protein_coding	GO:0016021,integral component of membrane; GO:0005524,ATP binding; GO:0004674,protein serine/threonine kinase activity	--	At1g35710	ref|XP_015386202.1|	Y1571_ARATH,RecName: Full=Probable leucine-rich repeat receptor-like protein kinase At1g35710; EC=2.7.11.1; Flags: Precursor;	V4TU47_9ROSI,SubName: Full=Uncharacterized protein {ECO:0000313|EMBL:ESR57007.1};
Cs3g22560	553	166	9.89671	10.0118	6.98537	3.14108	2.32179	3.29063	-1.739	1.42318e-11	4.57989e-10	down	chr3	25147391	25150606	-	3216	protein_coding	GO:0005887,integral component of plasma membrane; GO:0005886,plasma membrane; GO:0008506,sucrose:proton symporter activity; GO:0005985,sucrose metabolic process	K15378: SLC45A1_2_4; solute carrier family 45, member 1/2/4	At1g22710	ref|NP_001275850.1|	SUC2_ARATH,RecName: Full=Sucrose transport protein SUC2; AltName: Full=Sucrose permease 2; AltName: Full=Sucrose transporter 1; AltName: Full=Sucrose-proton symporter 2;	Q8LPM6_CITSI,SubName: Full=Citrus sucrose transporter 1 {ECO:0000313|EMBL:AAM29150.1};
Cs8g16910	528	1770	7.83116	8.74597	5.70252	32.817	20.1533	25.3769	1.745	1.42986e-11	4.59393e-10	up	chr8	19807064	19812660	-	5597	protein_coding	GO:0016021,integral component of membrane; GO:0005886,plasma membrane; GO:0005516,calmodulin binding; GO:0009817,defense response to fungus, incompatible interaction	K08472: MLO; mlo protein	At1g61560	ref|XP_006424615.1|	MLO6_ARATH,RecName: Full=MLO-like protein 6; Short=AtMlo6;	V4SLB8_9ROSI,RecName: Full=MLO-like protein {ECO:0000256|RuleBase:RU280816};
Cs6g04760	23	119	0.291904	0.30916	0.228529	1.54675	1.82309	1.22313	2.377	1.47963e-11	4.7461e-10	up	chr6	5691392	5694130	-	2739	protein_coding	GO:0016021,integral component of membrane; GO:0016020,membrane; GO:0005886,plasma membrane; GO:0009506,plasmodesma; GO:0090406,pollen tube; GO:0005524,ATP binding; GO:0004674,protein serine/threonine kinase activity	--	At4g08850	ref|XP_006428841.1|	MIK2_ARATH,RecName: Full=MDIS1-interacting receptor like kinase 2 {ECO:0000303|PubMed:26863186}; Short=AtMIK2 {ECO:0000303|PubMed:26863186}; AltName: Full=Probable LRR receptor-like serine/threonine-protein kinase At4g08850; EC=2.7.11.1 {ECO:0000305}; Flags: Precursor;	V4SXZ8_9ROSI,SubName: Full=Uncharacterized protein {ECO:0000313|EMBL:ESR42081.1};
Cs2g05530	1874	3866	29.7195	35.7083	31.0673	85.2172	61.2203	66.519	1.045	1.48716e-11	4.76251e-10	up	chr2	3017081	3021245	+	4165	protein_coding	GO:0031969,chloroplast membrane; GO:0016021,integral component of membrane; GO:0015120,phosphoglycerate transmembrane transporter activity; GO:0071917,triose-phosphate transmembrane transporter activity; GO:0015713,phosphoglycerate transmembrane transport; GO:0009643,photosynthetic acclimation; GO:0035436,triose phosphate transmembrane transport	K15283: SLC35E1; solute carrier family 35, member E1	At5g46110	gb|KDO77701.1|	TPT_ARATH,RecName: Full=Triose phosphate/phosphate translocator TPT, chloroplastic; AltName: Full=Protein ACCLIMATION OF PHOTOSYNTHESIS TO ENVIRONMENT 2; Flags: Precursor;	A0A067GQY7_CITSI,SubName: Full=Uncharacterized protein {ECO:0000313|EMBL:KDO77701.1};
Cs7g06030	1337	5756	28.835	20.1723	19.6108	104.796	146.151	61.2227	2.106	1.52369e-11	4.8704e-10	up	chr7	3378148	3385141	-	6994	protein_coding	GO:0009507,chloroplast; GO:0031969,chloroplast membrane; GO:0016021,integral component of membrane; GO:0004659,prenyltransferase activity	K21587: ClPT1; coumarin 8-geranyltransferase [EC:2.5.1.138]	At3g11950	ref|XP_006483444.1|	CGT1B_CITLI,RecName: Full=Coumarin 8-geranyltransferase 1b, chloroplastic; EC=2.5.1.138 {ECO:0000269|PubMed:25077796}; AltName: Full=Prenyltransferase 1b {ECO:0000303|PubMed:25077796}; Short=ClPT1ba {ECO:0000303|PubMed:25077796}; Flags: Precursor;	A0A067DVF7_CITSI,SubName: Full=Uncharacterized protein {ECO:0000313|EMBL:KDO46798.1};
Cs5g31880	280	706	13.3207	10.1006	10.1997	25.1848	33.4306	31.3136	1.328	1.52578e-11	4.8704e-10	up	chr5	33365955	33367449	-	1495	protein_coding	--	K17362: ACOT13; acyl-coenzyme A thioesterase 13 [EC:3.1.2.-]	At2g29590	ref|XP_006479784.1|	--	A0A067FN98_CITSI,SubName: Full=Uncharacterized protein {ECO:0000313|EMBL:KDO68843.1};
Cs6g13110	134	18	1.42058	1.8077	1.36427	0.374077	0.259388	0.141111	-2.887	1.57109e-11	5.00696e-10	down	chr6	14666073	14671434	+	5362	protein_coding	GO:0016021,integral component of membrane; GO:0005524,ATP binding; GO:0004674,protein serine/threonine kinase activity	--	At1g79620	ref|XP_006481666.1|	Y5977_ARATH,RecName: Full=Probable leucine-rich repeat receptor-like protein kinase At5g49770; EC=2.7.11.1; Flags: Precursor;	A0A067FTS1_CITSI,SubName: Full=Uncharacterized protein {ECO:0000313|EMBL:KDO70764.1};
Cs1g07180	224	57	1.95339	1.82652	2.32448	0.555325	0.646734	0.372195	-1.96	1.62857e-11	5.17458e-10	down	chr1	7335557	7341661	+	6105	protein_coding	GO:0005886,plasma membrane; GO:0043531,ADP binding; GO:0005524,ATP binding; GO:0006952,defense response; GO:0007165,signal transduction	--	At4g27190	ref|XP_015383005.1|	DRL27_ARATH,RecName: Full=Disease resistance protein At4g27190;	A0A1S8ACF5_CITLI,SubName: Full=NB-ARC domain-containing disease resistance protein {ECO:0000313|EMBL:JAV45169.1};
Cs2g07170	212	561	7.63273	7.06552	6.7502	15.8501	21.9268	22.5392	1.4	1.62892e-11	5.17458e-10	up	chr2	4267068	4269899	+	2832	protein_coding	GO:0005737,cytoplasm; GO:0005886,plasma membrane; GO:0009506,plasmodesma; GO:0010181,FMN binding; GO:0003955,NAD(P)H dehydrogenase (quinone) activity	K03809: wrbA; NAD(P)H dehydrogenase (quinone) [EC:1.6.5.2]	At5g54500	ref|XP_006467937.1|	FQRL1_ARATH,RecName: Full=Probable NAD(P)H dehydrogenase (quinone) FQR1-like 1 {ECO:0000305}; EC=1.6.5.2 {ECO:0000250|UniProtKB:Q9LSQ5};	A0A067G7P7_CITSI,SubName: Full=Uncharacterized protein {ECO:0000313|EMBL:KDO75643.1};
Cs4g13160	2466	6984	36.8091	33.1319	39.0419	88.467	146.945	91.3669	1.502	1.63286e-11	5.17877e-10	up	chr4	10303864	10306098	+	2235	protein_coding	GO:0005886,plasma membrane; GO:0003677,DNA binding; GO:0003700,DNA-binding transcription factor activity; GO:0046872,metal ion binding; GO:0006355,regulation of transcription, DNA-templated	--	At4g29190	ref|XP_006475367.1|	C3H49_ARATH,RecName: Full=Zinc finger CCCH domain-containing protein 49; Short=AtC3H49;	A0A067EXG7_CITSI,SubName: Full=Uncharacterized protein {ECO:0000313|EMBL:KDO55907.1};
Cs9g08700	5	154	0.327321	0.374306	0.163356	14.0274	2.23421	8.69061	4.792	1.70141e-11	5.38751e-10	up	chr9	5850373	5851006	+	634	protein_coding	--	--	--	dbj|GAY52625.1|	--	A0A2H5PKK1_CITUN,SubName: Full=Uncharacterized protein {ECO:0000313|EMBL:GAY52625.1};
Cs7g09860	1562	34	29.7216	47.6595	14.7565	1.43066	0.359866	0.278037	-5.499	1.80808e-11	5.71615e-10	down	chr7	6324540	6326584	-	2045	protein_coding	GO:0046872,metal ion binding; GO:0030570,pectate lyase activity; GO:0045490,pectin catabolic process	K01728: pel; pectate lyase [EC:4.2.2.2]	At1g67750	dbj|GAY43968.1|	PLY5_ARATH,RecName: Full=Probable pectate lyase 5; EC=4.2.2.2; Flags: Precursor;	A0A2H5NV14_CITUN,SubName: Full=Uncharacterized protein {ECO:0000313|EMBL:GAY43968.1};
Cs4g11620	473	1362	5.05137	3.92032	4.5426	13.822	18.6782	11.2022	1.526	1.91283e-11	6.02802e-10	up	chr4	8450498	8454459	-	3962	protein_coding	GO:0005886,plasma membrane; GO:0005524,ATP binding; GO:0005516,calmodulin binding; GO:0030246,carbohydrate binding; GO:0004674,protein serine/threonine kinase activity; GO:0006468,protein phosphorylation; GO:0048544,recognition of pollen	--	At4g27290	ref|XP_006475244.1|	Y4729_ARATH,RecName: Full=G-type lectin S-receptor-like serine/threonine-protein kinase At4g27290; EC=2.7.11.1; Flags: Precursor;	V4UGV0_9ROSI,SubName: Full=Uncharacterized protein {ECO:0000313|EMBL:ESR65312.1};
Cs5g09480	4	685	0.065084	0	0.165982	5.2183	21.149	12.9698	7.297	1.96284e-11	6.16662e-10	up	chr5	6461721	6463542	+	1822	protein_coding	GO:0032580,Golgi cisterna membrane; GO:0016021,integral component of membrane; GO:0016020,membrane; GO:0050378,UDP-glucuronate 4-epimerase activity; GO:0005975,carbohydrate metabolic process	K08679: E5.1.3.6; UDP-glucuronate 4-epimerase [EC:5.1.3.6]	At4g00110	ref|XP_006477270.1|	GAE3_ARATH,RecName: Full=UDP-glucuronate 4-epimerase 3; EC=5.1.3.6; AltName: Full=UDP-glucuronic acid epimerase 3;	A0A067FKR0_CITSI,SubName: Full=Uncharacterized protein {ECO:0000313|EMBL:KDO63776.1};
Cs5g26290	125	12	3.5313	4.09324	2.68351	0.572382	0.122552	0.336837	-3.411	1.96306e-11	6.16662e-10	down	chr5	29134238	29135802	+	1565	protein_coding	GO:0005618,cell wall; GO:0005576,extracellular region; GO:0016020,membrane; GO:0009664,plant-type cell wall organization; GO:0006949,syncytium formation	K20628: exlX; expansin	At2g03090	ref|XP_015386146.1|	EXP15_ARATH,RecName: Full=Expansin-A15; Short=AtEXPA15; AltName: Full=Alpha-expansin-15; Short=At-EXP15; Short=AtEx15; AltName: Full=Ath-ExpAlpha-1.3; Flags: Precursor;	V4TXY8_9ROSI,SubName: Full=Uncharacterized protein {ECO:0000313|EMBL:ESR56605.1};
Cs9g17710	1832	875	27.2682	24.0878	31.2514	14.8449	12.7191	13.7564	-1.067	2.00057e-11	6.26948e-10	down	chr9	16926298	16929626	-	3329	protein_coding	GO:0005886,plasma membrane	--	At5g52430	ref|XP_006490432.1|	Y1666_ARATH,RecName: Full=Uncharacterized protein At1g76660;	V4S4F7_9ROSI,SubName: Full=Uncharacterized protein {ECO:0000313|EMBL:ESR35217.1};
Cs1g24490	157	624	2.68321	2.87814	2.62671	15.1487	7.3286	11.5267	1.992	2.00215e-11	6.26948e-10	up	chr1	26841946	26843892	+	1947	protein_coding	GO:0016021,integral component of membrane; GO:0005740,mitochondrial envelope; GO:0005741,mitochondrial outer membrane; GO:0005739,mitochondrion; GO:0005524,ATP binding; GO:0016887,ATPase activity; GO:0042802,identical protein binding; GO:0008219,cell death; GO:0009626,plant-type hypersensitive response; GO:0009617,response to bacterium; GO:0002237,response to molecule of bacterial origin; GO:0009…	K08900: BCS1; mitochondrial chaperone BCS1	At3g50930	ref|XP_006466842.1|	HSR4_ARATH,RecName: Full=Protein HYPER-SENSITIVITY-RELATED 4 {ECO:0000303|PubMed:15181213}; Short=AtHSR4 {ECO:0000303|PubMed:15181213}; EC=3.6.1.3 {ECO:0000250|UniProtKB:Q9FLD5}; AltName: Full=BCS1-like protein;	V4SJ47_9ROSI,SubName: Full=Uncharacterized protein {ECO:0000313|EMBL:ESR38865.1};
Cs7g07140	3738	7883	35.1655	55.8747	29.6986	77.0066	66.276	135.315	1.076	2.00576e-11	6.27084e-10	up	chr7	4260845	4263354	+	2510	protein_coding	GO:0005634,nucleus; GO:0005516,calmodulin binding; GO:0003700,DNA-binding transcription factor activity; GO:0043565,sequence-specific DNA binding; GO:0042742,defense response to bacterium; GO:0010200,response to chitin; GO:0006351,transcription, DNA-templated	--	At4g31550	ref|XP_006483548.1|	WRK11_ARATH,RecName: Full=Probable WRKY transcription factor 11; AltName: Full=WRKY DNA-binding protein 11;	A0A2H5NWT0_CITUN,SubName: Full=Uncharacterized protein {ECO:0000313|EMBL:GAY44451.1};
orange1.1t01705	72	0	2.76942	1.08872	2.44661	0	0	0	-8.682	2.03964e-11	6.36671e-10	down	chrUn	27611435	27612557	+	1123	protein_coding	--	--	--	--	--	--
Cs1g07260	2	73	0.135835	0.09051	0.039545	2.91666	3.83896	1.44913	4.936	2.1374e-11	6.66133e-10	up	chr1	7477041	7477913	-	873	protein_coding	--	K10581: UBE2O; ubiquitin-conjugating enzyme E2 O [EC:2.3.2.24]	At4g21700	gb|KDO62480.1|	--	A0A067F8J6_CITSI,SubName: Full=Uncharacterized protein {ECO:0000313|EMBL:KDO62480.1}; Flags: Fragment;
Cs3g25730	102	5	2.12694	1.49931	1.84045	0.077067	0	0.193294	-4.465	2.23948e-11	6.95752e-10	down	chr3	27266574	27268407	+	1834	protein_coding	GO:0005576,extracellular region; GO:0004031,aldehyde oxidase activity; GO:0102797,geranial:oxygen oxidoreductase activity; GO:0102798,heptaldehyde:oxygen oxidoreductase activity; GO:0007275,multicellular organism development	K20929: GLX; glyoxal/methylglyoxal oxidase [EC:1.2.3.15]	At1g75620	ref|XP_006473606.1|	GLOX1_ARATH,RecName: Full=Aldehyde oxidase GLOX1 {ECO:0000305}; EC=1.2.3.1 {ECO:0000305}; AltName: Full=Glyoxal oxidase 1 {ECO:0000305|PubMed:21673079}; Flags: Precursor;	A0A067HAF4_CITSI,SubName: Full=Uncharacterized protein {ECO:0000313|EMBL:KDO84767.1};
Cs9g03240	124	449	2.67582	2.05437	2.58659	9.97092	11.3883	5.90411	1.849	2.24774e-11	6.97223e-10	up	chr9	1576207	1578634	+	2428	protein_coding	GO:0016021,integral component of membrane; GO:0020037,heme binding; GO:0005506,iron ion binding; GO:0004497,monooxygenase activity; GO:0016705,oxidoreductase activity, acting on paired donors, with incorporation or reduction of molecular oxygen	K20667: CYP716A; beta-amyrin 28-monooxygenase [EC:1.14.13.201]	At5g36110	ref|XP_006488945.1|	C7A52_PANGI,RecName: Full=Beta-amyrin 28-oxidase; EC=1.14.13.-; AltName: Full=Cytochrome P450 CYP716A52v2;	V4U421_9ROSI,SubName: Full=Uncharacterized protein {ECO:0000313|EMBL:ESR58820.1};
Cs6g10220	36	203	0.811104	0.641412	0.577872	3.90324	5.27279	2.5469	2.48	2.42985e-11	7.50178e-10	up	chr6	11840427	11842284	-	1858	protein_coding	--	--	--	ref|XP_015386706.1|	--	A0A067FDC3_CITSI,SubName: Full=Uncharacterized protein {ECO:0000313|EMBL:KDO64135.1};
Cs6g18640	1125	295	28.7223	39.295	25.6135	8.87368	5.82313	11.1691	-1.931	2.43641e-11	7.51032e-10	down	chr6	18667522	18670508	-	2987	protein_coding	GO:0009941,chloroplast envelope; GO:0031969,chloroplast membrane; GO:0016021,integral component of membrane; GO:0009688,abscisic acid biosynthetic process; GO:0032928,regulation of superoxide anion generation; GO:0016122,xanthophyll metabolic process	--	At1g67080	ref|XP_006482250.1|	ABA4_ARATH,RecName: Full=Protein ABA DEFICIENT 4, chloroplastic {ECO:0000303|PubMed:17470058}; Flags: Precursor;	D7R521_CITSI,SubName: Full=Neoxanthin synthase {ECO:0000313|EMBL:ADH82117.1};
Cs6g18080	35	138	0.62232	0.613936	0.644334	2.55048	3.10298	2.35508	1.961	2.45698e-11	7.56191e-10	up	chr6	18345012	18348478	+	3467	protein_coding	GO:0009898,cytoplasmic side of plasma membrane; GO:0005783,endoplasmic reticulum; GO:0005789,endoplasmic reticulum membrane; GO:0005524,ATP binding; GO:0004672,protein kinase activity; GO:0004674,protein serine/threonine kinase activity; GO:0004712,protein serine/threonine/tyrosine kinase activity; GO:0004871,NA; GO:0045087,innate immune response; GO:0035556,intracellular signal transduction; GO:…	K06272: ILK; integrin-linked kinase [EC:2.7.11.1]	At3g59830	ref|XP_006482179.1|	ILK1_ARATH,RecName: Full=Integrin-linked protein kinase 1 {ECO:0000303|PubMed:27208244}; EC=2.7.11.1 {ECO:0000269|PubMed:27208244}; AltName: Full=Ankyrin protein kinase 1 {ECO:0000303|PubMed:12650621};	A0A2H5NUL6_CITUN,SubName: Full=Uncharacterized protein {ECO:0000313|EMBL:GAY43817.1};
orange1.1t00617	69	7	1.73834	2.76985	2.35375	0.321523	0.20615	0.167278	-3.371	2.77529e-11	8.52828e-10	down	chrUn	7057539	7058668	-	1130	protein_coding	GO:0048046,apoplast; GO:0005618,cell wall; GO:0009505,plant-type cell wall; GO:0009506,plasmodesma; GO:0030145,manganese ion binding; GO:0045735,nutrient reservoir activity; GO:0010497,plasmodesmata-mediated intercellular transport; GO:2000280,regulation of root development	--	At3g62020	ref|XP_006444653.1|	GL24_ARATH,RecName: Full=Germin-like protein subfamily 2 member 4; Flags: Precursor;	V4TC38_9ROSI,SubName: Full=Uncharacterized protein {ECO:0000313|EMBL:ESR57893.1};
Cs2g29900	73	440	0.910993	0.987004	0.860954	8.89169	2.9573	5.69789	2.587	2.97915e-11	9.14052e-10	up	chr2	29346697	29349642	+	2946	protein_coding	GO:0016021,integral component of membrane; GO:0016020,membrane; GO:0005886,plasma membrane; GO:0009506,plasmodesma; GO:0090406,pollen tube; GO:0005524,ATP binding; GO:0004674,protein serine/threonine kinase activity	--	At4g08850	ref|XP_015383346.1|	MIK2_ARATH,RecName: Full=MDIS1-interacting receptor like kinase 2 {ECO:0000303|PubMed:26863186}; Short=AtMIK2 {ECO:0000303|PubMed:26863186}; AltName: Full=Probable LRR receptor-like serine/threonine-protein kinase At4g08850; EC=2.7.11.1 {ECO:0000305}; Flags: Precursor;	V4U0C7_9ROSI,SubName: Full=Uncharacterized protein {ECO:0000313|EMBL:ESR59327.1};
Cs3g23530	260	41	3.95886	6.46311	3.91974	0.71662	0.353333	0.907056	-2.674	3.13145e-11	9.5929e-10	down	chr3	25797238	25800519	+	3282	protein_coding	GO:0016021,integral component of membrane; GO:0010295,(+)-abscisic acid 8'-hydroxylase activity; GO:0020037,heme binding; GO:0005506,iron ion binding; GO:0046345,abscisic acid catabolic process; GO:0016132,brassinosteroid biosynthetic process; GO:0010268,brassinosteroid homeostasis; GO:0007275,multicellular organism development; GO:0016125,sterol metabolic process	K09843: E1.14.13.93; (+)-abscisic acid 8'-hydroxylase [EC:1.14.13.93]	At3g19270	dbj|GAY39525.1|	ABAH3_ORYSJ,RecName: Full=Abscisic acid 8'-hydroxylase 3; Short=ABA 8'-hydroxylase 3; EC=1.14.13.93; AltName: Full=Cytochrome P450 707A7; AltName: Full=OsABA8ox3;	A0A2H5NIN8_CITUN,SubName: Full=Uncharacterized protein {ECO:0000313|EMBL:GAY39525.1};
orange1.1t03625	26	295	0.798724	0.193049	0.429489	5.45764	8.29736	2.49356	3.496	3.23026e-11	9.86502e-10	up	chrUn	55601824	55604084	+	2261	protein_coding	--	K14638: SLC15A3_4, PHT; solute carrier family 15 (peptide/histidine transporter), member 3/4	--	ref|XP_015381413.1|	--	V4S9S7_9ROSI,SubName: Full=Uncharacterized protein {ECO:0000313|EMBL:ESR33686.1}; Flags: Fragment;
Cs3g20440	5234	1584	49.4681	56.4634	47.3757	18.2595	10.678	20.3911	-1.725	3.28234e-11	9.99856e-10	down	chr3	23504851	23510121	-	5271	protein_coding	GO:0005737,cytoplasm; GO:0005768,endosome; GO:0005794,Golgi apparatus; GO:0000139,Golgi membrane; GO:0016021,integral component of membrane; GO:0009506,plasmodesma; GO:0005802,trans-Golgi network; GO:0008757,S-adenosylmethionine-dependent methyltransferase activity; GO:0032259,methylation	--	At2g34300	ref|XP_006472883.1|	PMTP_ARATH,RecName: Full=Probable methyltransferase PMT25; EC=2.1.1.-;	V4SIL3_9ROSI,SubName: Full=Uncharacterized protein {ECO:0000313|EMBL:ESR47558.1};
Cs2g06240	130	26	9.24982	8.59881	9.80637	2.24913	1.56627	2.4455	-2.331	3.55811e-11	1.08161e-09	down	chr2	3497273	3500722	-	3450	protein_coding	GO:0005789,endoplasmic reticulum membrane; GO:0016021,integral component of membrane; GO:0042284,sphingolipid delta-4 desaturase activity; GO:0046513,ceramide biosynthetic process; GO:0030148,sphingolipid biosynthetic process	K04712: DEGS; sphingolipid 4-desaturase/C4-monooxygenase [EC:1.14.19.17 1.14.18.5]	At4g04930	ref|XP_006467819.1|	DES1L_ARATH,RecName: Full=Sphingolipid delta(4)-desaturase DES1-like; EC=1.14.19.17 {ECO:0000305|PubMed:18978071};	A0A067G8D5_CITSI,SubName: Full=Uncharacterized protein {ECO:0000313|EMBL:KDO75918.1};
Cs9g18330	6791	3184	85.9618	90.3663	116.246	52.6139	47.8045	66.1905	-1.093	3.66964e-11	1.1138e-09	down	chr9	17503701	17509280	-	5580	protein_coding	GO:0046872,metal ion binding; GO:0004722,protein serine/threonine phosphatase activity	K17506: PPM1L, PP2CE; protein phosphatase 1L [EC:3.1.3.16]	At5g53140	ref|XP_006422143.1|	P2C76_ARATH,RecName: Full=Probable protein phosphatase 2C 76; Short=AtPP2C76; EC=3.1.3.16;	V4RMA6_9ROSI,SubName: Full=Uncharacterized protein {ECO:0000313|EMBL:ESR35383.1};
Cs2g28090	39	221	0.610462	0.779003	1.09028	3.02356	5.39002	6.35261	2.491	3.8115e-11	1.15508e-09	up	chr2	27786230	27791082	-	4853	protein_coding	--	--	At3g27930	ref|XP_015383289.1|	--	A0A067FS05_CITSI,SubName: Full=Uncharacterized protein {ECO:0000313|EMBL:KDO66197.1};
Cs1g25480	291	1015	12.7397	8.00285	14.8597	38.0716	54.5327	37.6033	1.802	3.85398e-11	1.16617e-09	up	chr1	27816792	27817584	+	793	protein_coding	GO:0009507,chloroplast; GO:0009570,chloroplast stroma; GO:0005634,nucleus; GO:0009536,plastid	--	At2g17880	ref|XP_006425455.1|	DNJ11_ARATH,RecName: Full=Chaperone protein dnaJ 11, chloroplastic; Short=AtDjC11; Short=AtJ11; Flags: Precursor;	A0A2H5PN15_CITUN,SubName: Full=Uncharacterized protein {ECO:0000313|EMBL:GAY53742.1};
Cs2g11530	395	1034	8.60176	6.80948	9.91746	16.5513	21.4839	22.8658	1.387	3.90379e-11	1.17943e-09	up	chr2	8654605	8657122	+	2518	protein_coding	GO:0009507,chloroplast; GO:0003723,RNA binding; GO:1901002,positive regulation of response to salt stress	--	At4g20030	ref|XP_006468542.1|	RBP11_ARATH,RecName: Full=Small RNA-binding protein 11, chloroplastic {ECO:0000303|PubMed:24413693}; Flags: Precursor;	A0A067GF61_CITSI,SubName: Full=Uncharacterized protein {ECO:0000313|EMBL:KDO77280.1};
Cs9g06540	5681	1992	113.206	66.7638	118.901	38.4649	34.5329	37.7507	-1.512	4.24062e-11	1.27924e-09	down	chr9	4018179	4020052	-	1874	protein_coding	GO:0005829,cytosol; GO:0005886,plasma membrane; GO:0009536,plastid; GO:0019210,kinase inhibitor activity; GO:0009742,brassinosteroid mediated signaling pathway; GO:0006629,lipid metabolic process; GO:0009741,response to brassinosteroid	--	At5g26230	dbj|GAY42564.1|	MAKR1_ARATH,RecName: Full=Probable membrane-associated kinase regulator 1;	A0A2H5NQY0_CITUN,SubName: Full=Uncharacterized protein {ECO:0000313|EMBL:GAY42564.1};
Cs2g29360	292	21	9.60169	11.7358	11.5574	0.32784	0.362792	1.88805	-3.775	4.34252e-11	1.30798e-09	down	chr2	28896308	28899216	+	2909	protein_coding	--	--	At1g08500	ref|XP_006470515.1|	--	A0A067EI46_CITSI,SubName: Full=Uncharacterized protein {ECO:0000313|EMBL:KDO54723.1};
Cs6g08360	132	5	2.55256	5.66495	1.39662	0.264903	0.086428	0.053438	-4.683	4.39061e-11	1.32046e-09	down	chr6	10345657	10346989	+	1333	protein_coding	--	--	--	gb|KDO40849.1|	--	A0A067DCX8_CITSI,SubName: Full=Uncharacterized protein {ECO:0000313|EMBL:KDO40849.1};
Cs3g25230	4412	1468	98.952	63.5204	112.817	37.7256	28.3939	30.4082	-1.588	4.40054e-11	1.32143e-09	down	chr3	26948568	26950149	+	1582	protein_coding	GO:0005634,nucleus; GO:0003700,DNA-binding transcription factor activity; GO:0046982,protein heterodimerization activity; GO:0043565,sequence-specific DNA binding; GO:0044212,transcription regulatory region DNA binding; GO:0009845,seed germination; GO:0006351,transcription, DNA-templated	--	At1g75390	ref|XP_006473552.1|	BZP44_ARATH,RecName: Full=bZIP transcription factor 44 {ECO:0000305}; Short=AtbZIP44 {ECO:0000303|PubMed:11906833};	A0A2H5NST4_CITUN,SubName: Full=Uncharacterized protein {ECO:0000313|EMBL:GAY43031.1};
Cs5g25140	57	217	2.9558	0.985171	3.32666	5.42693	6.76473	5.58704	1.925	4.45655e-11	1.33622e-09	up	chr5	27965388	27968422	+	3035	protein_coding	GO:0003824,catalytic activity; GO:0045735,nutrient reservoir activity; GO:0009116,nucleoside metabolic process	--	At4g24350	ref|XP_006478936.1|	BSPA_POPDE,RecName: Full=Bark storage protein A; Flags: Precursor;	V4U2T5_9ROSI,SubName: Full=Uncharacterized protein {ECO:0000313|EMBL:ESR56471.1}; Flags: Fragment;
Cs5g31710	82	9	3.20051	1.28267	2.74019	0.405435	0.332695	0.129701	-3.132	4.72476e-11	1.41235e-09	down	chr5	33276975	33277736	+	762	protein_coding	GO:0031965,nuclear membrane; GO:0005634,nucleus; GO:0004175,endopeptidase activity; GO:0070139,SUMO-specific endopeptidase activity; GO:0016929,SUMO-specific protease activity; GO:0009911,positive regulation of flower development; GO:0016926,protein desumoylation; GO:0009909,regulation of flower development	K08592: SENP1; sentrin-specific protease 1 [EC:3.4.22.68]	7296280	ref|XP_006480104.1|	ESD4_ARATH,RecName: Full=Ubiquitin-like-specific protease ESD4; EC=3.4.22.68; AltName: Full=Protein EARLY IN SHORT DAYS 4; Short=AtESD4;	A0A1S8ADA8_CITLI,SubName: Full=Cysteine proteinases superfamily protein {ECO:0000313|EMBL:JAV45469.1};
Cs5g27920	990	310	11.3109	11.0359	12.7224	3.82781	2.69649	5.12143	-1.68	4.77188e-11	1.42115e-09	down	chr5	30360893	30366365	-	5473	protein_coding	GO:0000139,Golgi membrane; GO:0005886,plasma membrane; GO:0015031,protein transport	--	At3g24840	ref|XP_006479275.1|	SFH9_ARATH,RecName: Full=Phosphatidylinositol/phosphatidylcholine transfer protein SFH9; AltName: Full=Protein SEC FOURTEEN HOMOLOGS 9; Short=AtSFH9;	A0A067FIF7_CITSI,SubName: Full=Uncharacterized protein {ECO:0000313|EMBL:KDO65935.1};
Cs4g19390	79	6	3.42756	1.45222	2.6294	0.207447	0.112728	0.277403	-3.789	4.77577e-11	1.42115e-09	down	chr4	18846599	18847620	+	1022	protein_coding	GO:0005576,extracellular region; GO:0016788,hydrolase activity, acting on ester bonds; GO:0016042,lipid catabolic process	K21026: AAE; acetylajmaline esterase [EC:3.1.1.80]	At1g28570	ref|XP_006476129.1|	GDL6_ARATH,RecName: Full=GDSL esterase/lipase At1g28570; EC=3.1.1.-; AltName: Full=Extracellular lipase At1g28570; Flags: Precursor;	A0A2H5P7J5_CITUN,SubName: Full=Uncharacterized protein {ECO:0000313|EMBL:GAY48339.1};
Cs2g12810	351	1085	6.51887	5.47142	4.70557	14.3042	23.9317	15.9381	1.629	4.79767e-11	1.42552e-09	up	chr2	9621097	9623710	+	2614	protein_coding	GO:0016021,integral component of membrane; GO:0005524,ATP binding; GO:0004674,protein serine/threonine kinase activity	--	At5g38260	ref|XP_006468729.1|	LRL21_ARATH,RecName: Full=LEAF RUST 10 DISEASE-RESISTANCE LOCUS RECEPTOR-LIKE PROTEIN KINASE-like 2.1 {ECO:0000303|PubMed:12805585}; EC=2.7.11.1; AltName: Full=Probable receptor-like serine/threonine-protein kinase LRK10L-2.1 {ECO:0000305}; Flags: Precursor;	A0A067GB95_CITSI,SubName: Full=Uncharacterized protein {ECO:0000313|EMBL:KDO76943.1};
orange1.1t01850	24	183	0.661125	0.270572	0.776898	3.06672	7.58132	4.3216	2.93	4.99814e-11	1.48286e-09	up	chrUn	29283720	29285637	+	1918	protein_coding	GO:0005634,nucleus; GO:0000156,phosphorelay response regulator activity; GO:0007623,circadian rhythm; GO:0009736,cytokinin-activated signaling pathway; GO:0000160,phosphorelay signal transduction system; GO:0006355,regulation of transcription, DNA-templated; GO:0009735,response to cytokinin; GO:0006351,transcription, DNA-templated	K14492: ARR-A; two-component response regulator ARR-A family	At3g57040	ref|XP_006492506.1|	ARR9_ARATH,RecName: Full=Two-component response regulator ARR9; AltName: Full=Response reactor 4;	V4TZE5_9ROSI,SubName: Full=Uncharacterized protein {ECO:0000313|EMBL:ESR55296.1};
orange1.1t02291	2	77	0.070085	0	0.122421	4.81048	1.99368	2.28236	5.502	5.12685e-11	1.51876e-09	up	chrUn	34431527	34432372	+	846	protein_coding	--	--	--	--	--	--
Cs2g13280	378	2341	7.65008	3.96806	4.67959	32.3486	54.9659	17.6457	2.629	5.15915e-11	1.52604e-09	up	chr2	9985298	9987887	-	2590	protein_coding	GO:0016021,integral component of membrane; GO:0005886,plasma membrane; GO:0005524,ATP binding; GO:0004674,protein serine/threonine kinase activity	--	At1g66910	ref|XP_006468771.1|	LRK10_WHEAT,RecName: Full=Rust resistance kinase Lr10 {ECO:0000312|EMBL:AAC49629.1}; EC=2.7.11.1; AltName: Full=Probable receptor-like serine/threonine-protein kinase LRK10; Flags: Precursor;	V4TM87_9ROSI,SubName: Full=Uncharacterized protein {ECO:0000313|EMBL:ESR61598.1};
Cs2g06470	361	1517	5.9992	3.02933	4.12705	26.8949	14.7065	17.3355	2.068	5.19506e-11	1.53437e-09	up	chr2	3694442	3699123	+	4682	protein_coding	GO:0005737,cytoplasm; GO:0080013,(E,E)-geranyllinalool synthase activity; GO:0000287,magnesium ion binding; GO:0010333,terpene synthase activity; GO:0016102,diterpenoid biosynthetic process; GO:0009617,response to bacterium; GO:0080027,response to herbivore; GO:0009753,response to jasmonic acid; GO:0000304,response to singlet oxygen; GO:0009611,response to wounding	K17982: TPS04, GES; geranyllinalool synthase [EC:4.2.3.144]	At1g61120	ref|XP_006467846.1|	GES_ARATH,RecName: Full=(E,E)-geranyllinalool synthase; EC=4.2.3.144; AltName: Full=Terpenoid synthase 4; Short=AtTPS04;	V4UJN3_9ROSI,SubName: Full=Uncharacterized protein {ECO:0000313|EMBL:ESR62526.1};
orange1.1t02758	1491	523	24.8946	16.2773	28.3449	7.91333	8.33183	9.45684	-1.513	5.25105e-11	1.54859e-09	down	chrUn	42401055	42403170	-	2116	protein_coding	GO:0005622,intracellular; GO:0005524,ATP binding; GO:0004674,protein serine/threonine kinase activity; GO:0050832,defense response to fungus; GO:0035556,intracellular signal transduction; GO:0018105,peptidyl-serine phosphorylation; GO:0018107,peptidyl-threonine phosphorylation	K07198: PRKAA, AMPK; 5'-AMP-activated protein kinase, catalytic alpha subunit [EC:2.7.11.11]	At5g10930	ref|XP_015381104.1|	CIPKP_ARATH,RecName: Full=CBL-interacting serine/threonine-protein kinase 25; EC=2.7.11.1; AltName: Full=SNF1-related kinase 3.25; AltName: Full=SOS2-like protein kinase PKS25;	V4SPM8_9ROSI,RecName: Full=Non-specific serine/threonine protein kinase {ECO:0000256|SAAS:SAAS00351747}; EC=2.7.11.1 {ECO:0000256|SAAS:SAAS00351747};
orange1.1t03392	442	920	4.61283	4.84433	4.20663	8.86033	11.254	9.38372	1.058	5.26363e-11	1.54999e-09	up	chrUn	52239665	52246962	+	7298	protein_coding	--	K20870: IRX10; putative beta-1,4-xylosyltransferase IRX10 [EC:2.4.2.-]	At3g57630	ref|XP_006493901.1|	--	A0A067DRB7_CITSI,SubName: Full=Uncharacterized protein {ECO:0000313|EMBL:KDO45383.1};
Cs5g02220	72	238	3.79072	2.72798	2.35372	10.1996	11.541	9.43569	1.719	6.05836e-11	1.77871e-09	up	chr5	936146	936934	-	789	protein_coding	--	--	At4g23880	ref|XP_015385193.1|	--	A0A2H5NGR8_CITUN,SubName: Full=Uncharacterized protein {ECO:0000313|EMBL:GAY39292.1};
Cs9g10540	6026	20455	104.985	79.3757	107.811	294.329	501.97	254.214	1.763	6.07621e-11	1.7813e-09	up	chr9	7801901	7805266	-	3366	protein_coding	GO:0005887,integral component of plasma membrane; GO:0005886,plasma membrane; GO:1901683,arsenate ion transmembrane transporter activity; GO:0005315,inorganic phosphate transmembrane transporter activity; GO:0015293,symporter activity; GO:1901684,arsenate ion transmembrane transport; GO:0006817,phosphate ion transport	K08176: PHO84; MFS transporter, PHS family, inorganic phosphate transporter	At3g54700	ref|XP_006489740.1|	PHT17_ARATH,RecName: Full=Probable inorganic phosphate transporter 1-7; Short=AtPht1;7; AltName: Full=H(+)/Pi cotransporter;	A0A2H5PJL9_CITUN,SubName: Full=Uncharacterized protein {ECO:0000313|EMBL:GAY52560.1};
Cs2g31150	1098	5095	14.3745	13.696	7.95813	72.4367	35.3299	72.5881	2.214	6.18847e-11	1.81153e-09	up	chr2	30485089	30488337	-	3249	protein_coding	GO:0016021,integral component of membrane; GO:0016020,membrane; GO:0005886,plasma membrane; GO:0009506,plasmodesma; GO:0090406,pollen tube; GO:0005524,ATP binding; GO:0004674,protein serine/threonine kinase activity	--	At4g08850	ref|XP_006470715.1|	MIK2_ARATH,RecName: Full=MDIS1-interacting receptor like kinase 2 {ECO:0000303|PubMed:26863186}; Short=AtMIK2 {ECO:0000303|PubMed:26863186}; AltName: Full=Probable LRR receptor-like serine/threonine-protein kinase At4g08850; EC=2.7.11.1 {ECO:0000305}; Flags: Precursor;	A0A2H5NQ00_CITUN,SubName: Full=Uncharacterized protein {ECO:0000313|EMBL:GAY42239.1};
Cs1g08890	43	175	1.11128	0.645404	0.741932	3.34014	3.44304	3.84385	2.009	6.24506e-11	1.82539e-09	up	chr1	9926318	9928399	+	2082	protein_coding	GO:0009507,chloroplast; GO:0009941,chloroplast envelope; GO:0009535,chloroplast thylakoid membrane; GO:0010598,NAD(P)H dehydrogenase complex (plastoquinone); GO:0016655,oxidoreductase activity, acting on NAD(P)H, quinone or similar compound as acceptor; GO:0048038,quinone binding; GO:0009817,defense response to fungus, incompatible interaction; GO:0010258,NADH dehydrogenase complex (plastoquinone…	--	At5g58260	ref|XP_006432036.1|	NDHN_ARATH,RecName: Full=NAD(P)H-quinone oxidoreductase subunit N, chloroplastic {ECO:0000305}; EC=1.6.5.- {ECO:0000305}; AltName: Full=NAD(P)H dehydrogenase subunit N {ECO:0000303|PubMed:21785130}; Short=NDH subunit N {ECO:0000305}; Short=NDH-N {ECO:0000303|PubMed:15608332}; AltName: Full=NADH-plastoquinone oxidoreductase subunit N {ECO:0000305}; Flags: Precursor;	V4T6V1_9ROSI,SubName: Full=Uncharacterized protein {ECO:0000313|EMBL:ESR45276.1};
Cs2g12100	1058	322	38.3848	39.0958	34.5442	15.4072	7.85847	12.3648	-1.716	6.4079e-11	1.87022e-09	down	chr2	9071370	9077572	+	6203	protein_coding	GO:0005829,cytosol; GO:0008422,beta-glucosidase activity; GO:0102483,scopolin beta-glucosidase activity; GO:0071369,cellular response to ethylene stimulus; GO:0071281,cellular response to iron ion; GO:0071732,cellular response to nitric oxide; GO:0030245,cellulose catabolic process; GO:1901657,glycosyl compound metabolic process; GO:0009866,induced systemic resistance, ethylene mediated signaling…	K01188: E3.2.1.21; beta-glucosidase [EC:3.2.1.21]	At5g36890	ref|XP_006468628.1|	BGL42_ARATH,RecName: Full=Beta-glucosidase 42 {ECO:0000303|PubMed:15604686}; Short=AtBGLU42 {ECO:0000303|PubMed:15604686}; EC=3.2.1.21 {ECO:0000250|UniProtKB:Q8L7J2};	A0A067GNY9_CITSI,RecName: Full=Beta-glucosidase {ECO:0000256|RuleBase:RU361175}; EC=3.2.1.21 {ECO:0000256|RuleBase:RU361175};
Cs1g18460	4925	1864	37.5203	23.0936	29.5184	13.8619	11.6046	9.92125	-1.402	6.69613e-11	1.94858e-09	down	chr1	21434194	21440673	+	6480	protein_coding	GO:0016021,integral component of membrane; GO:0000325,plant-type vacuole; GO:0005774,vacuolar membrane; GO:0005524,ATP binding; GO:0042626,ATPase activity, coupled to transmembrane movement of substances; GO:0008559,xenobiotic transmembrane transporting ATPase activity; GO:0055085,transmembrane transport	K05666: ABCC2; ATP-binding cassette, subfamily C (CFTR/MRP), member 2	At3g21250	ref|XP_006466061.1|	AB8C_ARATH,RecName: Full=ABC transporter C family member 8; Short=ABC transporter ABCC.8; Short=AtABCC8; EC=3.6.3.44; AltName: Full=ATP-energized glutathione S-conjugate pump 6; AltName: Full=Glutathione S-conjugate-transporting ATPase 6; AltName: Full=Multidrug resistance-associated protein 6; Flags: Precursor;	A0A067FQ62_CITSI,SubName: Full=Uncharacterized protein {ECO:0000313|EMBL:KDO65311.1};
Cs2g07280	32	447	0.800888	0.587982	0.203385	10.0752	13.3414	2.47343	3.8	7.2552e-11	2.10817e-09	up	chr2	4336797	4339357	-	2561	protein_coding	GO:0000287,magnesium ion binding; GO:0010334,sesquiterpene synthase activity; GO:0051762,sesquiterpene biosynthetic process	K14173: AFS1; alpha-farnesene synthase [EC:4.2.3.46]	At3g25830	ref|XP_006467948.1|	TPS7_RICCO,RecName: Full=Alpha-farnesene synthase; EC=4.2.3.46; AltName: Full=(E,E)-alpha-farnesene synthase; AltName: Full=Terpene synthase 7; Short=RcSeTPS7;	A0A2H5N1Z7_CITUN,SubName: Full=Uncharacterized protein {ECO:0000313|EMBL:GAY34260.1};
Cs3g11050	1771	4432	11.633	7.7131	9.88726	24.472	30.6253	22.2761	1.323	7.49871e-11	2.17573e-09	up	chr3	15347536	15355230	-	7695	protein_coding	--	--	--	dbj|GAY62714.1|	--	A0A2H5QDK7_CITUN,SubName: Full=Uncharacterized protein {ECO:0000313|EMBL:GAY62714.1};
Cs2g17000	48	178	1.38917	1.64817	1.15028	5.09935	6.38741	7.33701	1.901	7.63253e-11	2.20761e-09	up	chr2	13770860	13773357	+	2498	protein_coding	GO:0009507,chloroplast; GO:0009535,chloroplast thylakoid membrane; GO:0016021,integral component of membrane; GO:0016020,membrane; GO:0010598,NAD(P)H dehydrogenase complex (plastoquinone); GO:0009773,photosynthetic electron transport in photosystem I	--	At2g01590	gb|KDO64587.1|	CRR3_ARATH,RecName: Full=Probable NAD(P)H dehydrogenase subunit CRR3, chloroplastic {ECO:0000305}; Short=Probable NDH subunit CRR3 {ECO:0000305}; AltName: Full=Protein CHLORORESPIRATORY REDUCTION 3 {ECO:0000303|PubMed:17041026}; Flags: Precursor;	A0A067FMC9_CITSI,SubName: Full=Uncharacterized protein {ECO:0000313|EMBL:KDO64587.1};
Cs3g17940	416	1731	6.1548	8.08481	4.54536	26.1955	41.4587	18.9533	2.057	8.09121e-11	2.33393e-09	up	chr3	21523115	21528661	-	5547	protein_coding	GO:0005829,cytosol; GO:0004022,alcohol dehydrogenase (NAD) activity; GO:0008270,zinc ion binding	--	At1g22440	ref|XP_006472567.1|	ADHL2_ARATH,RecName: Full=Alcohol dehydrogenase-like 2; EC=1.1.1.1 {ECO:0000250|UniProtKB:P06525};	V4V5D5_9ROSI,SubName: Full=Uncharacterized protein {ECO:0000313|EMBL:ESR47174.1};
Cs9g18050	71	204	1.65891	1.98916	2.04565	5.58554	6.39962	5.24093	1.524	8.25665e-11	2.37818e-09	up	chr9	17250502	17252326	-	1825	protein_coding	GO:0005887,integral component of plasma membrane; GO:0005886,plasma membrane; GO:0005516,calmodulin binding; GO:0030552,cAMP binding; GO:0030553,cGMP binding; GO:0005216,ion channel activity; GO:0042391,regulation of membrane potential	--	At5g53130	ref|XP_015389560.1|	CNGC1_ARATH,RecName: Full=Cyclic nucleotide-gated ion channel 1; Short=AtCNGC1; AltName: Full=Cyclic nucleotide- and calmodulin-regulated ion channel 1;	V4RMC3_9ROSI,SubName: Full=Uncharacterized protein {ECO:0000313|EMBL:ESR35408.1};
orange1.1t00559	54	3	0.764069	0.631262	0.718695	0.02477	0	0.064202	-4.094	8.63212e-11	2.48271e-09	down	chrUn	6615285	6619073	-	3789	protein_coding	GO:0016020,membrane; GO:0003885,D-arabinono-1,4-lactone oxidase activity; GO:0050660,flavin adenine dinucleotide binding; GO:0050105,L-gulonolactone oxidase activity; GO:0019853,L-ascorbic acid biosynthetic process	--	At2g46760	ref|XP_006491357.1|	GGLO6_ARATH,RecName: Full=Probable L-gulonolactone oxidase 6 {ECO:0000303|PubMed:20622436}; Short=AtGulLO6 {ECO:0000303|PubMed:20622436}; EC=1.1.3.8 {ECO:0000305}; Flags: Precursor;	A0A2H5P0A3_CITUN,SubName: Full=Uncharacterized protein {ECO:0000313|EMBL:GAY45799.1};
Cs5g11310	640	1623	6.32441	5.81549	6.32	21.0266	14.1584	14.3975	1.342	8.89761e-11	2.55535e-09	up	chr5	8464792	8468265	+	3474	protein_coding	GO:0016021,integral component of membrane; GO:0031966,mitochondrial membrane; GO:0005739,mitochondrion; GO:0005886,plasma membrane; GO:0005524,ATP binding; GO:0004674,protein serine/threonine kinase activity; GO:0002215,defense response to nematode	K13415: BRI1; protein brassinosteroid insensitive 1 [EC:2.7.10.1 2.7.11.1]	At1g74360	ref|XP_006477604.1|	Y1743_ARATH,RecName: Full=Probable LRR receptor-like serine/threonine-protein kinase At1g74360; EC=2.7.11.1; Flags: Precursor;	A0A2H5PV89_CITUN,SubName: Full=Uncharacterized protein {ECO:0000313|EMBL:GAY55995.1};
Cs3g03670	373	1173	24.5332	24.4694	23.3918	107.868	57.4268	72.1633	1.652	8.92646e-11	2.55991e-09	up	chr3	4029524	4029958	-	435	protein_coding	GO:0009507,chloroplast; GO:0051537,2 iron, 2 sulfur cluster binding; GO:0009055,electron transfer activity; GO:0046872,metal ion binding; GO:0009643,photosynthetic acclimation; GO:0009767,photosynthetic electron transport chain	K02639: petF; ferredoxin	At1g60950	ref|XP_006471012.1|	FER2_ARATH,RecName: Full=Ferredoxin-2, chloroplastic; Short=AtFd2; Flags: Precursor;	A0A067E882_CITSI,RecName: Full=Ferredoxin {ECO:0000256|RuleBase:RU364001};
Cs5g31810	170	28	6.23133	4.39105	3.98554	0.861216	0.47669	1.24099	-2.599	9.16636e-11	2.6211e-09	down	chr5	33333908	33335055	+	1148	protein_coding	--	--	--	ref|XP_006444147.1|	--	V4TV55_9ROSI,SubName: Full=Uncharacterized protein {ECO:0000313|EMBL:ESR57387.1};
Cs1g05480	837	196	19.0719	14.687	31.8535	4.88566	7.0401	4.28099	-2.091	9.21175e-11	2.63027e-09	down	chr1	5204695	5206648	-	1954	protein_coding	--	--	At2g38820	ref|XP_006427800.1|	--	V4SQ33_9ROSI,SubName: Full=Uncharacterized protein {ECO:0000313|EMBL:ESR41040.1};
Cs1g19660	379	124	6.48032	8.1492	8.02723	2.8525	1.94296	3.02453	-1.62	9.64612e-11	2.74637e-09	down	chr1	22892883	22894523	+	1641	protein_coding	GO:0052689,carboxylic ester hydrolase activity; GO:0009056,catabolic process; GO:0009860,pollen tube growth	K07874: RAB1A; Ras-related protein Rab-1A	At5g23530	ref|XP_006466231.1|	CXE18_ARATH,RecName: Full=Probable carboxylesterase 18; AltName: Full=AtCXE18; EC=3.1.1.1;	V4UJX3_9ROSI,SubName: Full=Uncharacterized protein {ECO:0000313|EMBL:ESR39624.1};
Cs4g14590	246	59	4.39885	2.66928	4.60902	0.844846	1.30981	0.825927	-2.063	9.79612e-11	2.78506e-09	down	chr4	12821488	12823752	+	2265	protein_coding	GO:0005737,cytoplasm; GO:0005634,nucleus; GO:0003700,DNA-binding transcription factor activity; GO:0043565,sequence-specific DNA binding; GO:0044212,transcription regulatory region DNA binding; GO:0034605,cellular response to heat; GO:0071456,cellular response to hypoxia; GO:0034620,cellular response to unfolded protein; GO:0010286,heat acclimation; GO:0045893,positive regulation of transcription…	K09419: HSFF; heat shock transcription factor, other eukaryote	At2g26150	ref|XP_006475478.1|	HSFA2_ARATH,RecName: Full=Heat stress transcription factor A-2; Short=AtHsfA2; AltName: Full=AtHsf-04;	A0A2H5Q336_CITUN,SubName: Full=Uncharacterized protein {ECO:0000313|EMBL:GAY59057.1};
Cs8g05870	283	62	13.1767	12.8996	8.89859	1.68305	2.70607	3.71843	-2.188	9.89071e-11	2.80791e-09	down	chr8	3426020	3426814	-	795	protein_coding	GO:0005739,mitochondrion; GO:0005509,calcium ion binding	K13448: CML; calcium-binding protein CML	At2g15680	ref|XP_006487101.1|	CML1_ARATH,RecName: Full=Calmodulin-like protein 1;	A0A2H5PRA2_CITUN,SubName: Full=Uncharacterized protein {ECO:0000313|EMBL:GAY54879.1};
Cs4g09240	404	836	5.56251	4.31665	5.5731	12.2391	11.6911	10.2744	1.048	1.01261e-10	2.87062e-09	up	chr4	6157610	6162216	-	4607	protein_coding	GO:0009507,chloroplast; GO:0003690,double-stranded DNA binding; GO:0019843,rRNA binding; GO:0003727,single-stranded RNA binding; GO:0009658,chloroplast organization; GO:0006353,DNA-templated transcription, termination; GO:0006355,regulation of transcription, DNA-templated; GO:0009651,response to salt stress; GO:0042255,ribosome assembly; GO:0008380,RNA splicing; GO:0048364,root development; GO:00…	K15032: MTERFD; mTERF domain-containing protein, mitochondrial	At5g55580	ref|XP_006474938.1|	MTEF9_ARATH,RecName: Full=Transcription termination factor MTERF9, chloroplastic {ECO:0000305}; AltName: Full=Mitochondrial transcription termination factor 9 {ECO:0000303|PubMed:23087700}; AltName: Full=Protein TWIRT1 {ECO:0000303|PubMed:21599977}; Flags: Precursor;	V4WGI2_9ROSI,SubName: Full=Uncharacterized protein {ECO:0000313|EMBL:ESR65764.1};
Cs8g03560	558	139	8.72771	9.07965	10.6846	2.48633	1.50564	3.47639	-2.014	1.02113e-10	2.8906e-09	down	chr8	1720740	1722758	+	2019	protein_coding	--	--	At3g19680	ref|XP_006486865.1|	--	A0A2H5P8V4_CITUN,SubName: Full=Uncharacterized protein {ECO:0000313|EMBL:GAY48800.1};
Cs2g13370	81	281	3.20117	1.78724	2.64871	10.3167	9.96536	8.04156	1.776	1.03469e-10	2.92482e-09	up	chr2	10052666	10053676	-	1011	protein_coding	GO:0016021,integral component of membrane; GO:0005886,plasma membrane; GO:0005524,ATP binding; GO:0004674,protein serine/threonine kinase activity	--	At1g66980_2	ref|XP_015382681.1|	LRK10_WHEAT,RecName: Full=Rust resistance kinase Lr10 {ECO:0000312|EMBL:AAC49629.1}; EC=2.7.11.1; AltName: Full=Probable receptor-like serine/threonine-protein kinase LRK10; Flags: Precursor;	A0A067GB63_CITSI,SubName: Full=Uncharacterized protein {ECO:0000313|EMBL:KDO76839.1}; Flags: Fragment;
Cs5g03630	144	333	4.33104	4.40945	4.04086	9.45201	11.6242	11.5841	1.209	1.04588e-10	2.95222e-09	up	chr5	1957380	1959073	-	1694	protein_coding	GO:0005886,plasma membrane; GO:0009506,plasmodesma; GO:0005773,vacuole	--	At5g23750	ref|XP_006476581.2|	Y3126_ARATH,RecName: Full=Uncharacterized protein At3g61260;	A0A2H5NFZ8_CITUN,SubName: Full=Uncharacterized protein {ECO:0000313|EMBL:GAY39104.1};
Cs9g06870	1996	806	69.9139	51.1804	74.8758	31.4546	24.2326	27.9903	-1.309	1.0778e-10	3.03797e-09	down	chr9	4296855	4299102	+	2248	protein_coding	GO:0005618,cell wall; GO:0022626,cytosolic ribosome; GO:0022627,cytosolic small ribosomal subunit; GO:0016020,membrane; GO:0042788,polysomal ribosome; GO:0003735,structural constituent of ribosome; GO:0000462,maturation of SSU-rRNA from tricistronic rRNA transcript (SSU-rRNA, 5.8S rRNA, LSU-rRNA); GO:0006412,translation	K02974: RP-S24e, RPS24; small subunit ribosomal protein S24e	At5g28060	ref|XP_006419926.1|	RS242_ARATH,RecName: Full=40S ribosomal protein S24-2;	A0A067GGY8_CITSI,RecName: Full=40S ribosomal protein S24 {ECO:0000256|RuleBase:RU004383};
Cs4g18380	177	540	1.52831	2.04568	1.819	5.69203	7.39511	4.42308	1.615	1.08738e-10	3.06061e-09	up	chr4	17956102	17959447	+	3346	protein_coding	GO:0016021,integral component of membrane; GO:0016020,membrane; GO:0005886,plasma membrane; GO:0009506,plasmodesma; GO:0090406,pollen tube; GO:0005524,ATP binding; GO:0004674,protein serine/threonine kinase activity	--	At4g08850	ref|XP_006475911.1|	MIK2_ARATH,RecName: Full=MDIS1-interacting receptor like kinase 2 {ECO:0000303|PubMed:26863186}; Short=AtMIK2 {ECO:0000303|PubMed:26863186}; AltName: Full=Probable LRR receptor-like serine/threonine-protein kinase At4g08850; EC=2.7.11.1 {ECO:0000305}; Flags: Precursor;	V4T182_9ROSI,SubName: Full=Uncharacterized protein {ECO:0000313|EMBL:ESR45120.1};
Cs5g09580	129	413	1.94576	1.91639	1.92526	5.29041	8.92044	5.47799	1.682	1.09799e-10	3.08609e-09	up	chr5	6525550	6527837	+	2288	protein_coding	--	--	At5g12900	ref|XP_006477284.1|	IRKI_ARATH,RecName: Full=IRK-interacting protein {ECO:0000303|PubMed:15618632};	A0A2H5NTI6_CITUN,SubName: Full=Uncharacterized protein {ECO:0000313|EMBL:GAY43447.1};
Cs3g10410	13962	3995	233.842	295.589	272.246	115.195	57.42	82.4426	-1.805	1.20015e-10	3.36844e-09	down	chr3	14728472	14732545	+	4074	protein_coding	GO:0005576,extracellular region; GO:0009505,plant-type cell wall; GO:0052793,pectin acetylesterase activity; GO:0071555,cell wall organization	K19882: NOTUM; O-palmitoleoyl-L-serine hydrolase [EC:3.1.1.98]	At5g45280	gb|KDO40410.1|	PAE8_ARATH,RecName: Full=Pectin acetylesterase 8 {ECO:0000303|PubMed:25115560}; EC=3.1.1.- {ECO:0000305}; Flags: Precursor;	A0A067DFS3_CITSI,RecName: Full=Pectin acetylesterase {ECO:0000256|RuleBase:RU363114}; EC=3.1.1.- {ECO:0000256|RuleBase:RU363114};
Cs5g13890	3	98	0.047662	0.190552	0	3.93307	1.29162	2.94264	4.935	1.29508e-10	3.62457e-09	up	chr5	11265721	11267439	+	1719	protein_coding	GO:0004866,endopeptidase inhibitor activity	--	At1g17860	ref|XP_006477857.1|	ASP_THECC,RecName: Full=21 kDa seed protein; Flags: Precursor;	A1ECJ7_9ROSI,SubName: Full=Putative miraculin-like protein 2 {ECO:0000313|EMBL:ABL67650.1};
Cs1g10540	207	785	3.916	3.91448	2.7447	16.6081	9.03584	16.5869	1.918	1.30524e-10	3.64784e-09	up	chr1	12678128	12680837	-	2710	protein_coding	GO:0016021,integral component of membrane; GO:0016020,membrane; GO:0020037,heme binding; GO:0005506,iron ion binding; GO:0004497,monooxygenase activity; GO:0016709,oxidoreductase activity, acting on paired donors, with incorporation or reduction of molecular oxygen, NAD(P)H as one donor, and incorporation of one atom of oxygen; GO:0071281,cellular response to iron ion; GO:0044550,secondary metabo…	K00512: CYP17A; steroid 17alpha-monooxygenase / 17alpha-hydroxyprogesterone deacetylase [EC:1.14.14.19 1.14.14.32]	At4g31940	ref|XP_006465163.1|	C82C4_ARATH,RecName: Full=Cytochrome P450 82C4; EC=1.14.-.-;	A0A067D9F1_CITSI,SubName: Full=Uncharacterized protein {ECO:0000313|EMBL:KDO39483.1};
Cs2g28150	404	163	5.47989	6.268	4.93219	2.67406	2.11399	2.20941	-1.312	1.3091e-10	3.65346e-09	down	chr2	27819645	27822642	-	2998	protein_coding	GO:0005886,plasma membrane; GO:0009860,pollen tube growth; GO:0031347,regulation of defense response	--	At3g27960	ref|XP_006470340.1|	KLCR2_ARATH,RecName: Full=Protein KINESIN LIGHT CHAIN-RELATED 2 {ECO:0000303|PubMed:23204523}; AltName: Full=Kinesin light chain-like protein 1 {ECO:0000303|Ref.1}; Short=AtKLC1 {ECO:0000303|Ref.1};	A0A067FFR7_CITSI,SubName: Full=Uncharacterized protein {ECO:0000313|EMBL:KDO66204.1};
orange1.1t01952	309	1556	6.35506	3.74038	6.60618	25.1182	45.5444	17.5504	2.333	1.34855e-10	3.75403e-09	up	chrUn	30850442	30853200	+	2759	protein_coding	GO:0005618,cell wall; GO:0005576,extracellular region; GO:0050660,flavin adenine dinucleotide binding; GO:0016614,oxidoreductase activity, acting on CH-OH group of donors	K22395: K22395; cinnamyl-alcohol dehydrogenase [EC:1.1.1.195]	At4g20820	ref|XP_006492592.1|	BBE18_ARATH,RecName: Full=Berberine bridge enzyme-like 18 {ECO:0000303|PubMed:26037923}; Short=AtBBE-like 18 {ECO:0000303|PubMed:26037923}; EC=1.1.1.- {ECO:0000250|UniProtKB:O64743}; Flags: Precursor;	V4T0I3_9ROSI,SubName: Full=Uncharacterized protein {ECO:0000313|EMBL:ESR44880.1};
Cs8g19380	1596	3961	58.4824	43.5448	49.8914	106.747	163.808	128.086	1.311	1.47278e-10	4.09293e-09	up	chr8	21615861	21617129	+	1269	protein_coding	GO:0005737,cytoplasm; GO:0005829,cytosol; GO:0004364,glutathione transferase activity; GO:0006749,glutathione metabolic process; GO:0009751,response to salicylic acid; GO:0009407,toxin catabolic process	K00799: GST, gst; glutathione S-transferase [EC:2.5.1.18]	At2g29420	ref|XP_006488416.1|	GSTU7_ARATH,RecName: Full=Glutathione S-transferase U7; Short=AtGSTU7; EC=2.5.1.18; AltName: Full=GST class-tau member 7; AltName: Full=Glutathione S-transferase 25;	A0A067FU40_CITSI,SubName: Full=Uncharacterized protein {ECO:0000313|EMBL:KDO66686.1};
orange1.1t00260	5	90	0.064043	0.051543	0.143343	1.56307	3.02638	0.964483	3.958	1.50277e-10	4.17039e-09	up	chrUn	4583482	4585745	+	2264	protein_coding	GO:0016021,integral component of membrane; GO:0020037,heme binding; GO:0005506,iron ion binding; GO:0004497,monooxygenase activity; GO:0016705,oxidoreductase activity, acting on paired donors, with incorporation or reduction of molecular oxygen	--	At2g45510	ref|XP_006490953.1|	C04C1_PINTA,RecName: Full=Cytochrome P450 704C1; EC=1.14.-.-; AltName: Full=Cytochrome P450 CYPD;	A0A067H1K0_CITSI,SubName: Full=Uncharacterized protein {ECO:0000313|EMBL:KDO85878.1};
Cs3g22010	492	168	7.39775	7.40175	9.64529	2.75801	2.29594	3.64984	-1.556	1.53855e-10	4.2637e-09	down	chr3	24744030	24747032	-	3003	protein_coding	GO:0005829,cytosol; GO:0005634,nucleus; GO:0008143,poly(A) binding; GO:0000289,nuclear-transcribed mRNA poly(A) tail shortening; GO:0006417,regulation of translation; GO:0006413,translational initiation	K13126: PABPC; polyadenylate-binding protein	At1g71770	ref|XP_006473877.1|	PABP5_ARATH,RecName: Full=Polyadenylate-binding protein 5; Short=PABP-5; Short=Poly(A)-binding protein 5;	A0A067GYT2_CITSI,RecName: Full=Polyadenylate-binding protein {ECO:0000256|RuleBase:RU362004}; Short=PABP {ECO:0000256|RuleBase:RU362004};
Cs3g22760	536	265	4.98637	4.80576	5.40724	2.78379	2.53228	2.6196	-1.016	1.55568e-10	4.30507e-09	down	chr3	25276359	25285273	-	8915	protein_coding	GO:0005618,cell wall; GO:0005856,cytoskeleton; GO:0005829,cytosol; GO:0000145,exocyst; GO:0070062,extracellular exosome; GO:0009524,phragmoplast; GO:0005886,plasma membrane; GO:0000149,SNARE binding; GO:0051601,exocyst localization; GO:0006887,exocytosis	K06110: EXOC3, SEC6; exocyst complex component 3	At1g71820	ref|XP_006473237.1|	SEC6_ARATH,RecName: Full=Exocyst complex component SEC6; Short=AtSec6;	A0A2H5NHF6_CITUN,SubName: Full=Uncharacterized protein {ECO:0000313|EMBL:GAY39613.1};
Cs1g08380	1039	121	12.0131	11.5105	15.2374	2.14786	0.432188	1.77416	-3.103	1.55837e-10	4.30507e-09	down	chr1	8998758	9010867	-	12110	protein_coding	GO:0048046,apoplast; GO:0005618,cell wall; GO:0009505,plant-type cell wall; GO:0005773,vacuole; GO:0004565,beta-galactosidase activity; GO:0005975,carbohydrate metabolic process; GO:0080167,response to karrikin	K12309: GLB1, ELNR1; beta-galactosidase [EC:3.2.1.23]	At5g63810	ref|XP_006432095.1|	BGA10_ARATH,RecName: Full=Beta-galactosidase 10; Short=Lactase 10; EC=3.2.1.23; Flags: Precursor;	V4T1T6_9ROSI,RecName: Full=Beta-galactosidase {ECO:0000256|RuleBase:RU000675}; EC=3.2.1.23 {ECO:0000256|RuleBase:RU000675};
[truncated: 2,197 more rows]

## Sheet: DEGs TYBGF vs WDYF
Supplemental Table S5b. Differentially expressed genes in TYBGF compared with WDYF
Gene ID	Read(WDYF)	Read(TYBGF)	WDYF1	WDYF2	WDYF3	TYBGF1	TYBGF2	TYBGF3	Log2 FC	P-Value	FDR	Regulated	Chrom	Start	End	Strand	Length	Type	GO	KEGG	KOG	NR	SwissProt	TrEMBL
[truncated: 2,782 more rows]

## Sheet: DEGs WLYF vs WDYF
Supplemental Table S5c. Differentially expressed genes in WLYF compared with WDYF
Gene ID	Read(WDYF)	Read(WLYF)	WDYF1	WDYF2	WDYF3	WLYF1	WLYF2	WLYF3	Log2 FC	P-Value	FDR	Regulated	Chrom	Start	End	Strand	Length	Type	GO	KEGG	KOG	NR	SwissProt
[truncated: 1,053 more rows]
