# Supplementary material for: Integrative analysis of metabolome and transcriptome profiles provides insight into the fruit pericarp pigmentation disorder caused by ‘Candidatus Liberibacter asiaticus’ infection
Source: BMC Plant Biol. 2021 Aug 25;21:397. doi: 10.1186/s12870-021-03167-3 (PMC8385863; doi:10.1186/s12870-021-03167-3)
Supplement: Supplementary file 8 — Additional file 8: Supplemental Table S6. KEGG of DEGs in the three comparisons. [file 12870_2021_3167_MOESM8_ESM.xlsx]

## Sheet: Sheet1
Supplemental Table S6. KEGG of DEGs in the three comparisons
Meta Pathway	Pathway ID	DEGs with pathway annotation	All genes with pathway annotation	P-Value	Corrected P-Value
WGF vs. WDYF
Photosynthesis - antenna proteins	ko00196	11(1.61%)	15(0.24%)	2.75e-08	6.67e-06
Steroid hormone biosynthesis	ko00140	23(3.36%)	63(1.03%)	1.04e-07	2.52e-05
Phenylpropanoid biosynthesis	ko00940	61(8.92%)	283(4.61%)	1.69e-07	4.12e-05
Ovarian steroidogenesis	ko04913	24(3.51%)	70(1.14%)	2.17e-07	5.27e-05
Cortisol synthesis and secretion	ko04927	17(2.49%)	43(0.70%)	1.34e-06	0.000325
Photosynthesis	ko00195	15(2.19%)	36(0.59%)	2.58e-06	0.000626
Prolactin signaling pathway	ko04917	18(2.63%)	51(0.83%)	4.5e-06	0.00109
Galactose metabolism	ko00052	22(3.22%)	78(1.27%)	2.55e-05	0.0062
Glyoxylate and dicarboxylate metabolism	ko00630	17(2.49%)	57(0.93%)	9.83e-05	0.0239
MAPK signaling pathway	ko04016	40(5.85%)	202(3.29%)	0.000177	0.0431
Retinol metabolism	ko00830	14(2.05%)	44(0.72%)	0.000188	0.0457
TYBGF vs. WDYF
Photosynthesis - antenna proteins	ko00196	11(1.72%)	15(0.24%)	1.3e-08	3.11e-06
Phenylpropanoid biosynthesis	ko00940	59(9.23%)	283(4.61%)	8.31e-08	1.94e-05
Photosynthesis	ko00195	16( 2.50%)	36(0.59%)	1.58e-07	3.7e-05
MAPK signaling pathway	ko04016	43(6.73%)	202(3.29%)	2.89e-06	0.000676
Steroid hormone biosynthesis	ko00140	20(3.13%)	63(1.03%)	3e-06	0.000703
Ovarian steroidogenesis	ko04913	21(3.29%)	70(1.14%)	4.71e-06	0.0011
Cortisol synthesis and secretion	ko04927	15(2.35%)	43(0.70%)	1.46e-05	0.00341
Galactose metabolism	ko00052	20(3.13%)	78(1.27%)	9.76e-05	0.0228
Prolactin signaling pathway	ko04917	15(2.35%)	51(0.83%)	0.000139	0.0325
WLYF vs. WDYF
Photosynthesis - antenna proteins	ko00196	10( 3.53%)	15(0.24%)	9.12e-11	1.59e-08
Photosynthesis	ko00195	12(4.24%)	36(0.59%)	3.41e-08	5.93e-06
Phenylpropanoid biosynthesis	ko00940	28( 9.89%)	283(4.61%)	9.36e-05	0.0163
