# Supplementary material for: Integrative analysis of metabolome and transcriptome profiles provides insight into the fruit pericarp pigmentation disorder caused by ‘Candidatus Liberibacter asiaticus’ infection
Source: BMC Plant Biol. 2021 Aug 25;21:397. doi: 10.1186/s12870-021-03167-3 (PMC8385863; doi:10.1186/s12870-021-03167-3)
Supplement: Supplementary file 9 — Additional file 9: Supplemental Table S7. the genes involved in flavonoids and phenylpropanoids metabolism in WGF, TYBGF and WLYF compared with WDYF. [file 12870_2021_3167_MOESM9_ESM.xlsx]

## Sheet: WGF vs WDYF
Supplemental Table S7a. Genes involved in flavonoids and phenylpropanoids metabolism
Pathway class	Gene ID	FPKM-WDYF	FPKM-WGF	Log2 FC	P-Value	FDR	Symbol	Description
Flavonoids	Cs9g14480	116.415	35.7982	-1.796	4.24011e-15	2.21641e-13	F3H	naringenin 3-dioxygenase
	Cs1g12670	10.9942	1.72068	-2.278	1.25543e-09	3.03623e-08	CCoAOMT	caffeoyl-CoA O-methyltransferase
	Cs3g19360	465.317	64.9452	-2.924	1.12692e-23	1.55712e-21	CHS	chalcone synthase
	Cs3g20330	0.801795	0.0336033	-4.549	1.77542e-05	0.000170459	CHS	chalcone synthase
	Cs7g31010	151.286	71.1301	-1.226	2.52957e-09	5.82537e-08	ANS	leucoanthocyanidin dioxygenase
	Cs5g16310	46.4733	114.045	1.234	0.00696489	0.0270904	FLS	flavonol synthase
	Cs7g23280	3.99047	10.8432	1.362	0.000295153	0.00195909	FLS	flavonol synthase
	Cs5g11730	71.9783	37.5997	-1.012	0.000274473	0.00184341	F3'H	flavonoid 3'-monooxygenase
	Cs6g16650	45.9029	19.5596	-1.534	2.81406e-09	6.38381e-08	C3'H	coumaroylquinate(coumaroylshi)
	Cs1g05920	5.82351	2.89096	-1.128	0.000964263	0.00527781	HCT	shikimate O-hydroxycinnamoyltransferase
	Cs1g14450	0.045954	0.689757	3.434	5.74755e-06	6.33738e-05	HCT	shikimate O-hydroxycinnamoyltransferase
	Cs3g03970	37.0576	12.6675	-1.605	9.43388e-05	0.000725872	HCT	shikimate O-hydroxycinnamoyltransferase
	Cs5g18930	0.016863	0.294787	4.167	0.0113548	0.0400358	HCT	shikimate O-hydroxycinnamoyltransferase
	Cs6g12870	17.7306	3.64321	-2.363	3.48958e-08	6.48641e-07	HCT	shikimate O-hydroxycinnamoyltransferase
	Cs6g12880	20.7604	0.284584	-6.234	2.99246e-69	8.44687e-66	HCT	shikimate O-hydroxycinnamoyltransferase
	Cs7g10110	14.9158	36.4719	1.206	9.54803e-06	9.9138e-05	HCT	shikimate O-hydroxycinnamoyltransferase
	Cs7g29080	0.02867	0.707312	4.587	0.00222807	0.0106597	HCT	shikimate O-hydroxycinnamoyltransferase
	orange1.1t01192	46.9166	18.2851	-1.446	0.00028669	0.00191432	HCT	shikimate O-hydroxycinnamoyltransferase
	orange1.1t02977	27.8581	10.5378	-1.477	3.70225e-05	0.000324279	HCT	shikimate O-hydroxycinnamoyltransferase
	orange1.1t02980	6.71398	2.84394	-1.333	2.21682e-05	0.000207299	HCT	shikimate O-hydroxycinnamoyltransferase
	Cs9g06490	9.81007	0	-10.98	7.52548e-20	6.98103e-18	HIDH	2-hydroxyisoflavanone dehydratase
	Cs9g06500	15.0473	6.17673	-1.401	2.10645e-05	0.00019867	HIDH	2-hydroxyisoflavanone dehydratase
	Cs1g22210	0.612024	2.28681	1.83	3.33236e-05	0.000296328	CYP81	isoflavone/4'-methoxyisoflavone 2'-hydroxylase
	Cs1g22230	16.0882	21.8797	1.15	9.3708e-06	9.75541e-05	CYP81	isoflavone/4'-methoxyisoflavone 2'-hydroxylase
	Cs5g21190	8.94675	1.09735	-3.167	4.38479e-28	9.73473e-26	IF7MAT	isoflavone 7-O-glucoside-6''-O-malonyltransferase
	Cs5g21250	6.40847	0.892247	-2.923	7.4151e-22	8.4204e-20	IF7MAT	isoflavone 7-O-glucoside-6''-O-malonyltransferase
	Cs8g09790	0.019671	0.370684	4.231	0.00212109	0.0102571	VR	vestitone reductase
	Cs1g08110	1.03094	0.158673	-2.8	0.000108408	0.000821013	UGT79B1	anthocyanidin 3-O-glucoside 2'''-O-xylosyltransferase
Phenylpropanoids	Cs1g20230	9.74271	2.62023	-1.962	0.000503334	0.00306483	POD	peroxidase
	Cs2g09310	0.832081	0.042383	-4.04	1.21796e-06	1.59165e-05	POD	peroxidase
	Cs2g25450	30.7501	3.74856	-3.079	1.82869e-15	1.01498e-13	POD	peroxidase
	Cs2g28110	13.215	41	1.564	3.64216e-07	5.36654e-06	POD	peroxidase
	Cs3g21730	7.79671	49.1752	2.567	4.18394e-31	1.25258e-28	POD	peroxidase
	Cs4g03740	6.99621	0.129647	-5.857	1.21423e-27	2.55233e-25	POD	peroxidase
	Cs6g20170	20.4661	4.34815	-2.333	1.22206e-07	2.01676e-06	POD	peroxidase
	Cs9g02030	0.884221	0.242818	-2.192	0.00666366	0.0261348	POD	peroxidase
	orange1.1t01747	2.93835	9.62333	1.635	1.09878e-05	0.000112259	POD	peroxidase
	orange1.1t02036	0.134597	0.64214	2.104	0.00514988	0.0212835	POD	peroxidase
	orange1.1t02040	41.3924	100.214	1.193	0.000338321	0.00219784	POD	peroxidase
	orange1.1t02043	3.16472	21.7143	2.679	5.80949e-16	3.46797e-14	POD	peroxidase
	orange1.1t02045	15.1046	80.5048	2.295	3.61155e-07	5.33613e-06	POD	peroxidase
	orange1.1t02046	23.4654	76.7719	1.62	3.32731e-09	7.42873e-08	POD	peroxidase
	orange1.1t04469	0.295507	1.34992	2.066	0.000228722	0.00157798	POD	peroxidase
	Cs4g03330	26.1533	6.00045	-2.199	2.38384e-13	1.01078e-11	4CL	4-coumarate--CoA ligase
	Cs8g15800	3.69388	8.49281	1.08	0.000359397	0.00231238	4CL	4-coumarate--CoA ligase
	Cs2g12100	37.3416	11.8768	-1.716	6.4079e-11	1.87022e-09	bglB	beta-glucosidase
	Cs7g01360	0.125621	1.19027	2.914	2.26935e-07	3.52794e-06	bglB	beta-glucosidase
	Cs7g11210	84.2692	35.1393	-1.346	0.00354743	0.0156774	bglB	beta-glucosidase
	Cs7g18970	232.914	17.6262	-3.802	1.24992e-19	1.12772e-17	bglB	beta-glucosidase
	Cs2g07740	3.6027	1.6656	-1.169	0.000321839	0.0021064	bglB	beta-glucosidase
	orange1.1t00039	138.35	30.1964	-2.265	3.34184e-08	6.24706e-07	bglB	beta-glucosidase
	Cs3g01140	1.44106	13.6557	3.091	1.37835e-13	6.05218e-12	CCR	cinnamoyl-CoA reductase
	Cs3g13090	0.0682073	3.26681	5.337	6.74511e-17	4.48743e-15	CCR	cinnamoyl-CoA reductase
	orange1.1t02754	305.502	80.268	-2.009	2.01655e-22	2.47484e-20	CCR	cinnamoyl-CoA reductase
	Cs3g17760	0.742948	3.26938	2.048	1.27152e-07	2.08845e-06	F6H1	feruloyl-CoA ortho-hydroxylase
	Cs6g11940	240.237	78.6287	-1.688	6.43728e-09	1.37211e-07	PAL	phenylalanine ammonia-lyase
	Cs7g24940	101.721	41.6682	-1.365	0.000848581	0.0047438	PAL	phenylalanine ammonia-lyase
	Cs8g16290	20.5407	1.62278	-3.963	1.28982e-23	1.76983e-21	PAL	phenylalanine ammonia-lyase
	Cs1g23720	0.514119	10.2936	4.239	3.65404e-13	1.50104e-11	UGT72	coniferyl-alcohol glucosyltransferase
	Cs1g04910	3.22801	0.597613	-2.521	0.000178213	0.00127188	CAD	cinnamyl-alcohol dehydrogenase
	Cs2g10140	1.42054	5.60108	1.894	4.50221e-07	6.52672e-06	CAD	cinnamyl-alcohol dehydrogenase
	Cs9g15670	0.384366	0.110032	-1.873	0.00550631	0.0224282	CAD	cinnamyl-alcohol dehydrogenase
	orange1.1t01950	0.209366	1.36931	2.285	0.000900784	0.00498843	CAD	cinnamyl-alcohol dehydrogenase
	orange1.1t01952	5.56721	29.4043	2.333	1.34855e-10	3.75403e-09	CAD	cinnamyl-alcohol dehydrogenase
	orange1.1t01955	0.308045	5.08021	3.947	5.98123e-12	2.06253e-10	CAD	cinnamyl-alcohol dehydrogenase
	Cs1g03780	13.3832	28.0523	1.029	0.00217272	0.0104531	COMT	caffeic acid 3-O-methyltransferase
	Cs5g13560	#N/A	#N/A	3.251	4.20383e-05	0.00036146	COMT	caffeic acid 3-O-methyltransferase
	Cs5g13580	1.27764	9.86656	2.901	4.35314e-05	0.000372676	COMT	caffeic acid 3-O-methyltransferase
	Cs5g16860	130.005	392.266	1.478	0.000224039	0.00155054	COMT	caffeic acid 3-O-methyltransferase
	Cs5g17970	3.26717	11.9431	1.813	0.000155205	0.00112539	COMT	caffeic acid 3-O-methyltransferase
	Cs5g18010	100.457	347.819	1.688	1.55915e-05	0.00015191	COMT	caffeic acid 3-O-methyltransferase
	Cs5g18050	32.7734	127.111	1.869	5.09772e-06	5.68751e-05	COMT	caffeic acid 3-O-methyltransferase
	Cs5g19020	0.261017	1.02545	2.27	1.81589e-05	0.000174006	COMT	caffeic acid 3-O-methyltransferase
	Cs7g25580	14.0635	31.9632	1.094	0.000883398	0.00490586	COMT	caffeic acid 3-O-methyltransferase
	orange1.1t04194	22.4233	61.0819	1.359	1.66493e-05	0.000161025	COMT	caffeic acid 3-O-methyltransferase
	orange1.1t05232	9.44908	24.9753	1.318	0.00153063	0.00778674	COMT	caffeic acid 3-O-methyltransferase

## Sheet: TYBGF vs WDYF
Supplemental Table S7b. Genes involved in flavonoids and phenylpropanoids metabolism
Pathway class	Gene ID	FPKM-WDYF	FPKM-TYBGF	Log2 FC	P-Value	FDR	Symbol	Description
Flavonoids	Cs9g14480	116.415	29.0925	-2.091	9.54043e-23	1.46043e-20	F3H	naringenin 3-dioxygenase
	Cs1g12670	10.9942	2.26176	-1.934	1.45818e-08	2.93225e-07	CCoAOMT	caffeoyl-CoA O-methyltransferase
	Cs3g19360	465.317	129.797	-1.931	1.33869e-10	4.00532e-09	CHS	chalcone synthase
	Cs3g20330	0.801795	0.116348	-2.864	0.000892799	0.0047947	CHS	chalcone synthase
	Cs7g31010	151.286	78.4268	-1.211	2.16034e-11	7.31736e-10	ANS	leucoanthocyanidin dioxygenase
	Cs5g16310	46.4733	139.013	1.525	6.85639e-05	0.000548817	FLS	flavonol synthase
	Cs7g23280	3.99047	8.87341	1.072	8.33105e-05	0.00064769	FLS	flavonol synthase
	Cs6g16650	45.9029	15.8864	-1.609	3.55818e-14	1.91453e-12	C3'H	coumaroylquinate(coumaroylshikimate) 3'-monooxygenase
	Cs1g05920	5.82351	2.22482	-1.521	2.13983e-16	1.51997e-14	HCT	shikimate O-hydroxycinnamoyltransferase
	Cs1g14450	0.045954	0.786978	3.637	0.000180493	0.00124275	HCT	shikimate O-hydroxycinnamoyltransferase
	Cs3g03970	37.0576	8.57789	-2.16	9.40249e-06	9.6603e-05	HCT	shikimate O-hydroxycinnamoyltransferase
	Cs5g18930	0.016863	0.336397	4.46	0.000514316	0.00301013	HCT	shikimate O-hydroxycinnamoyltransferase
	Cs6g12870	17.7306	6.93534	-1.437	7.10025e-05	0.000566042	HCT	shikimate O-hydroxycinnamoyltransferase
	Cs6g12880	20.7604	0.406954	-5.765	1.73212e-26	3.67786e-24	HCT	shikimate O-hydroxycinnamoyltransferase
	Cs7g29080	0.02867	0.585501	4.27	0.010384	0.0354632	HCT	shikimate O-hydroxycinnamoyltransferase
	orange1.1t01192	46.9166	20.7276	-1.267	0.00793893	0.0286915	HCT	shikimate O-hydroxycinnamoyltransferase
	orange1.1t02977	27.8581	11.2835	-1.397	0.00297266	0.0129985	HCT	shikimate O-hydroxycinnamoyltransferase
	orange1.1t02980	6.71398	2.74623	-1.321	0.00568841	0.0218539	HCT	shikimate O-hydroxycinnamoyltransferase
	Cs9g06490	9.81007	0	-10.947	8.35769e-20	8.96952e-18	HIDH	2-hydroxyisoflavanone dehydratase
	Cs9g06500	15.0473	6.02849	-1.437	0.000301098	0.00192483	HIDH	2-hydroxyisoflavanone dehydratase
	Cs1g22200	72.9777	37.0105	-1.054	0.00224117	0.0102874	CYP81	isoflavone/4'-methoxyisoflavone 2'-hydroxylase
	Cs1g22210	0.612024	2.83063	2.167	3.54628e-05	0.000309998	CYP81	isoflavone/4'-methoxyisoflavone 2'-hydroxylase
	Cs1g22230	16.0882	20.5299	1.171	1.28881e-05	0.000128406	CYP81	isoflavone/4'-methoxyisoflavone 2'-hydroxylase
	Cs2g22710	3.32063	9.72271	1.447	0.00719705	0.0264952	IF7MAT	isoflavone 7-O-glucoside-6''-O-malonyltransferase
	Cs5g21190	8.94675	0.861336	-3.476	3.32395e-28	8.30862e-26	IF7MAT	isoflavone 7-O-glucoside-6''-O-malonyltransferase
	Cs5g21250	6.40847	0.699171	-3.28	8.95842e-21	1.09877e-18	IF7MAT	isoflavone 7-O-glucoside-6''-O-malonyltransferase
	Cs9g14880	1.01352	2.95126	1.509	3.9202e-06	4.49026e-05	IF7MAT	isoflavone 7-O-glucoside-6''-O-malonyltransferase
	Cs1g08110	1.03094	0.297878	-1.875	0.00353603	0.0149265	UGT79B1	anthocyanidin 3-O-glucoside 2'''-O-xylosyltransferase
	Cs2g05350	0.670484	0.213543	-1.696	0.00628992	0.0237762	UGT79B1	anthocyanidin 3-O-glucoside 2'''-O-xylosyltransferase
Phenylpropanoids	Cs4g03740	6.99621	0.12319	-5.91	2.64749e-25	4.88598e-23	POD	peroxidase
	Cs2g25450	30.7501	5.86403	-2.459	6.34309e-19	6.11009e-17	POD	peroxidase
	Cs3g21730	7.79671	50.0116	2.588	1.11563e-13	5.60567e-12	POD	peroxidase
	orange1.1t01747	2.93835	12.1354	1.964	1.45224e-10	4.3254e-09	POD	peroxidase
	Cs2g09310	0.832081	0.137166	-2.666	4.75974e-06	5.32826e-05	POD	peroxidase
	Cs1g20230	9.74271	1.68044	-2.566	8.90158e-06	9.22243e-05	POD	peroxidase
	orange1.1t02043	3.16472	11.4839	1.78	2.64605e-05	0.000241347	POD	peroxidase
	Cs1g15010	0.332698	0.0823913	2.901	4.35314e-05	0.000372676	POD	peroxidase
	Cs6g20170	20.4661	6.51372	-1.723	8.12156e-05	0.000635154	POD	peroxidase
	orange1.1t02046	23.4654	55.1686	1.161	0.00048084	0.00285311	POD	peroxidase
	orange1.1t02045	15.1046	52.8456	1.708	0.000573412	0.00330025	POD	peroxidase
	Cs9g02030	0.884221	0.204453	-2.804	0.0010858	0.00564245	POD	peroxidase
	Cs7g19270	0.366632	0.0519473	-2.64	0.0136213	0.0441603	POD	peroxidase
	Cs7g18970	232.914	14.654	-4.049	3.32792e-17	2.55706e-15	bglB	beta-glucosidase
	Cs2g12100	37.3416	16.9819	-1.077	2.58918e-07	3.93296e-06	bglB	beta-glucosidase
	Cs7g01360	0.125621	1.18036	2.897	8.42699e-07	1.14134e-05	bglB	beta-glucosidase
	orange1.1t00039	138.35	33.723	-2.097	1.2504e-06	1.62018e-05	bglB	beta-glucosidase
	Cs2g07740	3.6027	1.29444	-1.531	0.000430279	0.0025968	bglB	beta-glucosidase
	Cs7g23770	0.388009	0.0345587	-2.994	0.00297239	0.0129985	bglB	beta-glucosidase
	Cs3g17760	0.742948	5.24066	2.738	2.44162e-10	6.99778e-09	F6H1	feruloyl-CoA ortho-hydroxylase
	Cs9g02900	0.283987	0.0352203	-3.141	0.00251815	0.0113323	F6H1	feruloyl-CoA ortho-hydroxylase
	Cs4g03330	26.1533	7.98357	-1.778	4.0949e-16	2.80771e-14	4CL	4-coumarate--CoA ligase
	Cs8g15800	3.69388	9.30483	1.183	5.42383e-09	1.18543e-07	4CL	4-coumarate--CoA ligase
	orange1.1t04489	108.577	52.8486	-1.1	0.00113389	0.00585078	4CL	4-coumarate--CoA ligase
	orange1.1t01952	5.56721	32.6915	2.481	7.20174e-09	1.53412e-07	CAD	cinnamyl-alcohol dehydrogenase
	orange1.1t01955	0.308045	10.582	5.006	1.86788e-05	0.00017793	CAD	cinnamyl-alcohol dehydrogenase
	Cs9g15760	0.657903	0.131634	-2.425	2.15771e-05	0.000202511	CAD	cinnamyl-alcohol dehydrogenase
	Cs1g04910	3.22801	0.644074	-2.409	6.58228e-05	0.000529667	CAD	cinnamyl-alcohol dehydrogenase
	Cs2g10140	1.42054	6.03178	1.997	6.74169e-05	0.000540951	CAD	cinnamyl-alcohol dehydrogenase
	Cs9g15670	0.384366	0.0489293	-2.994	0.000207004	0.00139038	CAD	cinnamyl-alcohol dehydrogenase
	orange1.1t05417	1.03021	3.21896	1.582	0.00171674	0.0082644	CAD	cinnamyl-alcohol dehydrogenase
	orange1.1t01950	0.209366	1.29626	2.347	0.0024621	0.0111155	CAD	cinnamyl-alcohol dehydrogenase
	orange1.1t01957	20.9188	57.0187	1.359	0.00257979	0.0115544	CAD	cinnamyl-alcohol dehydrogenase
	Cs2g10160	2.96973	8.71472	1.561	0.0033668	0.0143657	CAD	cinnamyl-alcohol dehydrogenase
	Cs3g13090	0.0682073	3.96367	5.72	1.49594e-10	4.44215e-09	CCR	cinnamoyl-CoA reductas
	orange1.1t02754	305.502	91.5663	-1.802	3.614e-07	5.32977e-06	CCR	cinnamoyl-CoA reductas
	Cs3g01140	1.44106	7.18051	2.212	1.05028e-05	0.000106575	CCR	cinnamoyl-CoA reductas
	orange1.1t02755	81.5025	36.286	-1.222	0.0135977	0.0441199	CCR	cinnamoyl-CoA reductas
	Cs1g03780	13.3832	35.9875	1.348	8.83592e-05	0.000679715	COMT	caffeic acid 3-O-methyltransferase
	Cs5g18040	16.676	7.95054	-1.344	0.000597579	0.00341743	COMT	caffeic acid 5-O-methyltransferase
	Cs5g13580	1.27764	6.85939	2.313	0.00184434	0.00875483	COMT	caffeic acid 4-O-methyltransferase
	orange1.1t02085	0.274084	1.72955	2.535	0.00807842	0.029094	COMT	caffeic acid 6-O-methyltransferase
	Cs6g11950	47.6232	10.8075	-2.209	4.61623e-17	3.45291e-15	PAL	phenylalanine ammonia-lyase
	Cs8g16290	20.5407	1.78405	-3.654	3.34829e-12	1.30829e-10	PAL	phenylalanine ammonia-lyase
	Cs6g11940	240.237	63.4247	-1.974	0.000144442	0.00103115	PAL	phenylalanine ammonia-lyase
	Cs7g24940	101.721	30.9742	-1.767	0.00122441	0.00624282	PAL	phenylalanine ammonia-lyase
	Cs1g23720	0.514119	7.11938	3.703	4.74093e-10	1.27721e-08	UGT72E	coniferyl-alcohol glucosyltransferase

## Sheet: WLYF vs WDYF
Supplemental Table S7c. Genes involved in flavonoids and phenylpropanoids metabolism
Pathway class	Gene ID	FPKM-WDYF	FPKM-WLYF	Log2 FC	P-Value	FDR	Symbol	Description
Flavonoids	Cs5g16310	46.4733	212.927	2.183	0.00268162	0.0249499	FLS	flavonol synthase
	Cs7g23280	3.99047	9.48824	1.229	8.20033e-05	0.00173064	FLS	flavonol synthase
	Cs1g05920	5.82351	1.85519	-1.522	1.30459e-13	3.2517e-11	HCT	shikimate O-hydroxycinnamoyltransferase
	Cs1g14450	0.045954	0.40717	2.793	0.000926682	0.0113107	HCT	shikimate O-hydroxycinnamoyltransferase
	Cs5g18930	0.016863	0.400136	4.68	0.000257345	0.00428751	HCT	shikimate O-hydroxycinnamoyltransferase
	Cs6g12880	20.7604	1.75618	-3.57	2.42333e-32	1.53017e-28	HCT	shikimate O-hydroxycinnamoyltransferase
	Cs7g29080	0.02867	0.279006	3.226	0.00245419	0.0233382	HCT	shikimate O-hydroxycinnamoyltransferase
	Cs2g05350	0.670484	0.148778	-2.2	0.00022796	0.00389733	UGT79B1	anthocyanidin 3-O-glucoside 2'''-O-xylosyltransferase
	Cs9g06490	9.81007	0.0946683	-6.687	6.39573e-37	6.05772e-33	HIDH	2-hydroxyisoflavanone dehydratase
	Cs9g06500	15.0473	5.66581	-1.453	9.50619e-05	0.00194821	HIDH	2-hydroxyisoflavanone dehydratase
	Cs5g21190	8.94675	1.95753	-2.264	8.63535e-05	0.00180551	IF7MAT	isoflavone 7-O-glucoside-6''-O-malonyltransferase
	Cs5g21250	6.40847	1.30002	-2.308	2.05319e-05	0.000556418	IF7MAT	isoflavone 7-O-glucoside-6''-O-malonyltransferase
	Cs9g14880	1.01352	2.38487	1.24	0.00141984	0.0154221	IF7MAT	isoflavone 7-O-glucoside-6''-O-malonyltransferase
Phenylpropanoids	Cs2g15310	5.56826	20.5103	1.872	4.26068e-08	3.16044e-06	POD	peroxidase
	Cs3g21730	7.79671	26.2153	1.737	8.09961e-18	4.38374e-15	POD	peroxidase
	Cs4g03740	6.99621	1.00689	-2.815	2.23198e-07	1.27828e-05	POD	peroxidase
	Cs5g32270	11.3553	63.2283	2.456	3.53823e-37	6.05772e-33	POD	peroxidase
	orange1.1t01747	2.93835	9.24285	1.643	0.000353616	0.00548612	POD	peroxidase
	orange1.1t02036	0.134597	1.41265	2.976	4.26719e-05	0.0010245	POD	peroxidase
	orange1.1t02040	41.3924	157.171	1.921	9.53599e-08	6.40498e-06	POD	peroxidase
	orange1.1t02043	3.16472	12.4577	1.96	3.97345e-09	3.96153e-07	POD	peroxidase
	orange1.1t02045	15.1046	47.3022	1.618	6.17258e-15	1.94879e-12	POD	peroxidase
	orange1.1t02046	23.4654	64.4641	1.438	5.80237e-15	1.86295e-12	POD	peroxidase
	orange1.1t04469	0.295507	1.35196	2.142	0.000143018	0.00269572	POD	peroxidase
	Cs7g01340	16.1207	8.17343	-1.002	0.00235752	0.0226005	bglB	beta-glucosidase
	Cs7g18970	232.914	109.715	-1.098	4.52595e-05	0.00107572	bglB	beta-glucosidase
	Cs3g17760	0.742948	5.53767	2.866	1.92998e-09	2.09976e-07	F6H1	feruloyl-CoA ortho-hydroxylase
	Cs3g01140	1.44106	5.32008	1.788	1.88595e-05	0.000519268	CCR	cinnamoyl-CoA reductas
	Cs3g13090	0.0682073	0.872654	3.666	0.000399849	0.00603053	CCR	cinnamoyl-CoA reductas
	Cs8g16290	20.5407	6.96495	-1.291	4.0016e-09	3.9687e-07	PAL	phenylalanine ammonia-lyase
	Cs1g23720	0.514119	2.96476	2.512	7.11034e-06	0.000229067	UGT72E	coniferyl-alcohol glucosyltransferase
	Cs6g20950	1.9041	0.605276	-1.522	0.00309342	0.0277588	COMT	caffeic acid 6-O-methyltransferase
	Cs2g10140	1.42054	17.7728	3.637	0.00111369	0.0130146	CAD	cinnamyl-alcohol dehydrogenase
	Cs2g10210	0.080506	0.531793	2.739	0.000823047	0.0103388	CAD	cinnamyl-alcohol dehydrogenase
	orange1.1t01955	0.308045	3.36646	3.425	2.17086e-09	2.32331e-07	CAD	cinnamyl-alcohol dehydrogenase
	orange1.1t01957	20.9188	80.3788	1.93	2.33102e-09	2.46685e-07	CAD	cinnamyl-alcohol dehydrogenase
