# Supplementary material for: Integrative analysis of metabolome and transcriptome profiles provides insight into the fruit pericarp pigmentation disorder caused by ‘Candidatus Liberibacter asiaticus’ infection
Source: BMC Plant Biol. 2021 Aug 25;21:397. doi: 10.1186/s12870-021-03167-3 (PMC8385863; doi:10.1186/s12870-021-03167-3)
Supplement: Supplementary file 10 — Additional file 10: Supplemental Table S8. Pearson correlation coefficient of genes and metabolites involved in the flavonoid metabolic pathway in WGF, TYBGF and WLYF compared with WDYF. [file 12870_2021_3167_MOESM10_ESM.xlsx]

## Sheet: WGF vs WDYF
Supplemental Table S8a. Pearson correlation coefficient of genes and metabolites involved in the flavonoids metabolic pathway in WGF compared with WDYF
Gene ID	Log2 FC(Gene)	Meta ID	Compounds	Class	Log2 FC(Meta)	PCC	PCCP	Ninequadrants
Cs9g06490	-10.98	pmb1178	O-Feruloyl 2-hydroxylcoumarin	Phenylpropanoids	1.16278	0.826	0.000936849	1
Cs9g06490	-10.98	pma1590	Peonidin O-hexoside	Anthocyanins	17.3043	0.864	0.000293358	1
Cs9g06490	-10.98	pme1478	Myricetin	Flavonol	-13.6703	-0.866	0.000266466	7
Cs9g06490	-10.98	pme1580	Eriodictyol	Flavanone	-1.37132	-0.862	0.000311169	7
Cs9g06490	-10.98	pmf0320	Acetosyringone	Phenylpropanoids	-2.16013	-0.848	0.00048562	7
Cs7g18970	-3.802	pmb0746	Tricin 4'-O-β-guaiacylglycerol	Flavone	-15.0797	0.814	0.00126029	7
Cs7g18970	-3.802	pme3131	6,7-Dimethoxy-4-methylcoumarin	Phenylpropanoids	-13.7655	0.823	0.00102127	7
Cs7g18970	-3.802	pmf0098	trans-4-Hydroxycinnamic acid Methyl Ester	Phenylpropanoids	-1.22052	0.827	0.000909956	7
Cs7g18970	-3.802	pmb2795	4-Methoxycinnamic acid	Phenylpropanoids	-1.1986	0.871	0.000228174	7
Cs3g19360	-2.924	pme1662	sakuranetin	Flavone	1.87515	-0.883	0.000139265	1
Cs3g19360	-2.924	pme3369	Rhamnetin (7-O-methxyl quercetin)	Flavonol	1.27673	-0.878	0.000169734	1
Cs3g19360	-2.924	pmf0203	Peonidin 3-O-glucoside chloride	Anthocyanins	1.81608	-0.861	0.000324998	1
Cs3g19360	-2.924	pme3215	Isoliquiritigenin	Flavanone	1.16824	-0.85	0.000460023	1
Cs3g19360	-2.924	pmf0014	Scopolin	Phenylpropanoids	1.07876	-0.847	0.000504271	1
Cs3g19360	-2.924	pma6558	Velutin	Flavone	1.1743	-0.811	0.00138497	1
Cs3g19360	-2.924	pmb0666	6-C-hexosyl-apigenin O-sinapoylhexoside	Flavone	1.16859	-0.802	0.00168662	1
Cs3g19360	-2.924	pmf0498	Eleutheroside E	Phenylpropanoids	-1.88978	0.804	0.00163149	7
Cs3g19360	-2.924	pme2997	4-Hydroxycoumarin	Phenylpropanoids	-1.10906	0.806	0.00154342	7
Cs3g19360	-2.924	pmb0423	Hydroxy-methoxycinnamate	Phenylpropanoids	-2.00245	0.817	0.00119199	7
Cs3g19360	-2.924	pmb2984	Acetyl-eriodictyol O-hexoside	Flavone	-5.52013	0.818	0.00115066	7
Cs3g19360	-2.924	pmb0475	Gallic acid O-feruloyl-O-hexosyl-O-hexoside	Phenylpropanoids	-3.02669	0.82	0.00108059	7
Cs3g19360	-2.924	pmb0808	6,7-dihydroxycoumarin 6-O-quinic acid	Phenylpropanoids	-1.13332	0.82	0.00109998	7
Cs3g19360	-2.924	pme1637	Coniferyl alcohol	Phenylpropanoids	-4.478	0.836	0.00070239	7
Cs3g19360	-2.924	pme3305	p-Coumaryl alcohol	Phenylpropanoids	-2.58296	0.84	0.000630215	7
Cs3g19360	-2.924	pme0419	3-(4-Hydroxyphenyl)propionic acid	Phenylpropanoids	-1.23025	0.841	0.000604435	7
Cs3g19360	-2.924	pme0424	trans-cinnamaldehyde	Phenylpropanoids	-4.04939	0.855	0.000393466	7
Cs6g12870	-2.363	pme3123	Sinapyl alcohol	Phenylpropanoids	-1.05049	0.805	0.0015919	7
orange1.1t00039	-2.265	pmb0666	6-C-hexosyl-apigenin O-sinapoylhexoside	Flavone	1.16859	-0.888	0.000114276	1
orange1.1t00039	-2.265	pme3367	6-MethylCoumarin	Phenylpropanoids	2.24207	-0.87	0.00023811	1
orange1.1t00039	-2.265	pme1662	sakuranetin	Flavone	1.87515	-0.869	0.000243969	1
orange1.1t00039	-2.265	pme3369	Rhamnetin (7-O-methxyl quercetin)	Flavonol	1.27673	-0.811	0.00136105	1
orange1.1t00039	-2.265	pme1773	Cyanidin 3-O-rutinoside (Keracyanin)	Anthocyanins	1.10962	-0.81	0.00140455	1
orange1.1t00039	-2.265	pme2997	4-Hydroxycoumarin	Phenylpropanoids	-1.10906	0.802	0.00170975	7
orange1.1t00039	-2.265	pmb3028	Tricin O-sinapic acid	Flavone	-3.59051	0.804	0.00163757	7
orange1.1t00039	-2.265	pme3131	6,7-Dimethoxy-4-methylcoumarin	Phenylpropanoids	-13.7655	0.814	0.00125861	7
orange1.1t00039	-2.265	pmb0808	6,7-dihydroxycoumarin 6-O-quinic acid	Phenylpropanoids	-1.13332	0.824	0.000974655	7
orange1.1t00039	-2.265	pmb2984	Acetyl-eriodictyol O-hexoside	Flavone	-5.52013	0.83	0.000836542	7
orange1.1t00039	-2.265	pmf0098	trans-4-Hydroxycinnamic acid Methyl Ester	Phenylpropanoids	-1.22052	0.833	0.000777596	7
orange1.1t00039	-2.265	pmb0235	O-Feruloyl coumarin	Phenylpropanoids	-1.23871	0.835	0.000728748	7
orange1.1t00039	-2.265	pme3443	Sinapinaldehyde	Phenylpropanoids	-1.03551	0.835	0.000727234	7
orange1.1t00039	-2.265	pmb2795	4-Methoxycinnamic acid	Phenylpropanoids	-1.1986	0.84	0.000636172	7
Cs4g03330	-2.199	pme3367	6-MethylCoumarin	Phenylpropanoids	2.24207	-0.847	0.000512207	1
Cs4g03330	-2.199	pmf0572	Paeonol	Phenylpropanoids	1.61288	-0.843	0.000581562	1
Cs4g03330	-2.199	pmb3046	Tricin 7-O-hexoside	Flavone	1.78406	-0.837	0.000685443	1
Cs4g03330	-2.199	pma6216	Acacetin C-hexoside	Flavone	1.32638	-0.813	0.00129662	1
Cs4g03330	-2.199	pme3369	Rhamnetin (7-O-methxyl quercetin)	Flavonol	1.27673	-0.808	0.00148022	1
Cs4g03330	-2.199	pmf0415	Zingerone	Phenylpropanoids	-1.61073	0.805	0.00160292	7
Cs4g03330	-2.199	pmb0746	Tricin 4'-O-β-guaiacylglycerol	Flavone	-15.0797	0.806	0.00152852	7
Cs4g03330	-2.199	pmb3041	Tricin O-saccharic acid	Flavone	-1.40298	0.813	0.00131315	7
Cs4g03330	-2.199	pme0419	3-(4-Hydroxyphenyl)propionic acid	Phenylpropanoids	-1.23025	0.826	0.000933286	7
Cs4g03330	-2.199	pmb3028	Tricin O-sinapic acid	Flavone	-3.59051	0.828	0.000891381	7
Cs4g03330	-2.199	pme2459	Luteolin 7-O-glucoside (Cynaroside)	Flavone	-1.34273	0.843	0.000566894	7
Cs4g03330	-2.199	pmb0604	Kaempferol 3-O-glucoside (Astragalin)	Flavonol	-1.39642	0.855	0.000399777	7
Cs4g03330	-2.199	pme3123	Sinapyl alcohol	Phenylpropanoids	-1.05049	0.866	0.000273752	7
Cs4g03330	-2.199	pme3443	Sinapinaldehyde	Phenylpropanoids	-1.03551	0.868	0.000253965	7
Cs4g03330	-2.199	pmb2984	Acetyl-eriodictyol O-hexoside	Flavone	-5.52013	0.87	0.000229901	7
orange1.1t02754	-2.009	pmb0666	6-C-hexosyl-apigenin O-sinapoylhexoside	Flavone	1.16859	-0.878	0.00017017	1
orange1.1t02754	-2.009	pme1773	Cyanidin 3-O-rutinoside (Keracyanin)	Anthocyanins	1.10962	-0.848	0.000488682	1
orange1.1t02754	-2.009	pme3367	6-MethylCoumarin	Phenylpropanoids	2.24207	-0.848	0.000490703	1
orange1.1t02754	-2.009	pme1662	sakuranetin	Flavone	1.87515	-0.839	0.000647262	1
orange1.1t02754	-2.009	pmb0235	O-Feruloyl coumarin	Phenylpropanoids	-1.23871	0.807	0.00152069	7
orange1.1t02754	-2.009	pme3131	6,7-Dimethoxy-4-methylcoumarin	Phenylpropanoids	-13.7655	0.81	0.00141003	7
orange1.1t02754	-2.009	pmb3028	Tricin O-sinapic acid	Flavone	-3.59051	0.813	0.00130823	7
orange1.1t02754	-2.009	pme2459	Luteolin 7-O-glucoside (Cynaroside)	Flavone	-1.34273	0.829	0.000855266	7
orange1.1t02754	-2.009	pmb0746	Tricin 4'-O-β-guaiacylglycerol	Flavone	-15.0797	0.84	0.000634205	7
orange1.1t02754	-2.009	pmf0098	trans-4-Hydroxycinnamic acid Methyl Ester	Phenylpropanoids	-1.22052	0.866	0.000274747	7
orange1.1t02754	-2.009	pmb2795	4-Methoxycinnamic acid	Phenylpropanoids	-1.1986	0.897	7.60713e-05	7
Cs9g14480	-1.796	pme1662	sakuranetin	Flavone	1.87515	-0.891	9.89392e-05	1
Cs9g14480	-1.796	pme1773	Cyanidin 3-O-rutinoside (Keracyanin)	Anthocyanins	1.10962	-0.827	0.000897928	1
Cs9g14480	-1.796	pmb0666	6-C-hexosyl-apigenin O-sinapoylhexoside	Flavone	1.16859	-0.821	0.00107503	1
Cs9g14480	-1.796	pme3215	Isoliquiritigenin	Flavanone	1.16824	-0.809	0.00143149	1
Cs9g14480	-1.796	pme1201	Phloretin	Flavanone	-1.2293	0.807	0.00151671	7
Cs9g14480	-1.796	pmb0604	Kaempferol 3-O-glucoside (Astragalin)	Flavonol	-1.39642	0.808	0.00145725	7
Cs9g14480	-1.796	pme2459	Luteolin 7-O-glucoside (Cynaroside)	Flavone	-1.34273	0.821	0.00106138	7
Cs9g14480	-1.796	pme3569	Scoparone	Phenylpropanoids	-1.61733	0.854	0.000409321	7
Cs9g14480	-1.796	pmb0808	6,7-dihydroxycoumarin 6-O-quinic acid	Phenylpropanoids	-1.13332	0.858	0.000358262	7
Cs9g14480	-1.796	pmb0235	O-Feruloyl coumarin	Phenylpropanoids	-1.23871	0.879	0.000165959	7
Cs9g14480	-1.796	pmf0415	Zingerone	Phenylpropanoids	-1.61073	0.887	0.000117656	7
Cs9g14480	-1.796	pme3407	Laricitrin	Flavonol	-1.75525	0.89	0.000104133	7
Cs9g14480	-1.796	pme0391	4-Methylumbelliferone	Phenylpropanoids	-1.73381	0.899	7.11746e-05	7
Cs9g14480	-1.796	pme3131	6,7-Dimethoxy-4-methylcoumarin	Phenylpropanoids	-13.7655	0.92	2.31432e-05	7
Cs2g12100	-1.716	pmf0014	Scopolin	Phenylpropanoids	1.07876	-0.856	0.000381459	1
Cs2g12100	-1.716	pme1662	sakuranetin	Flavone	1.87515	-0.854	0.000411945	1
Cs2g12100	-1.716	pmb0666	6-C-hexosyl-apigenin O-sinapoylhexoside	Flavone	1.16859	-0.848	0.000494767	1
Cs2g12100	-1.716	pme3367	6-MethylCoumarin	Phenylpropanoids	2.24207	-0.829	0.000856495	1
Cs2g12100	-1.716	pme3369	Rhamnetin (7-O-methxyl quercetin)	Flavonol	1.27673	-0.829	0.000847151	1
Cs2g12100	-1.716	pmf0572	Paeonol	Phenylpropanoids	1.61288	-0.828	0.000870863	1
Cs2g12100	-1.716	pme1637	Coniferyl alcohol	Phenylpropanoids	-4.478	0.806	0.0015627	7
Cs2g12100	-1.716	pme1646	Pinoresinol	Phenylpropanoids	-2.88635	0.809	0.00144265	7
Cs2g12100	-1.716	pmb3028	Tricin O-sinapic acid	Flavone	-3.59051	0.812	0.00135001	7
Cs2g12100	-1.716	pme0424	trans-cinnamaldehyde	Phenylpropanoids	-4.04939	0.82	0.00108199	7
Cs2g12100	-1.716	pmb2984	Acetyl-eriodictyol O-hexoside	Flavone	-5.52013	0.821	0.00106802	7
Cs2g12100	-1.716	pme0419	3-(4-Hydroxyphenyl)propionic acid	Phenylpropanoids	-1.23025	0.842	0.000599163	7
Cs2g12100	-1.716	pme3305	p-Coumaryl alcohol	Phenylpropanoids	-2.58296	0.856	0.000386388	7
Cs2g12100	-1.716	pmb2795	4-Methoxycinnamic acid	Phenylpropanoids	-1.1986	0.898	7.16476e-05	7
Cs2g12100	-1.716	pmf0098	trans-4-Hydroxycinnamic acid Methyl Ester	Phenylpropanoids	-1.22052	0.9	6.692e-05	7
Cs6g16650	-1.534	pmb0566	Luteolin O-hexosyl-O-pentoside	Flavone	1.19163	-0.867	0.000257447	1
Cs6g16650	-1.534	pme1773	Cyanidin 3-O-rutinoside (Keracyanin)	Anthocyanins	1.10962	-0.857	0.000372444	1
Cs6g16650	-1.534	pme3367	6-MethylCoumarin	Phenylpropanoids	2.24207	-0.835	0.000717084	1
Cs6g16650	-1.534	pmf0014	Scopolin	Phenylpropanoids	1.07876	-0.834	0.000736526	1
Cs6g16650	-1.534	pmb0666	6-C-hexosyl-apigenin O-sinapoylhexoside	Flavone	1.16859	-0.829	0.000858262	1
Cs6g16650	-1.534	pme1662	sakuranetin	Flavone	1.87515	-0.824	0.000992551	1
Cs6g16650	-1.534	pmb1178	O-Feruloyl 2-hydroxylcoumarin	Phenylpropanoids	1.16278	-0.815	0.00124054	1
Cs6g16650	-1.534	pmb0808	6,7-dihydroxycoumarin 6-O-quinic acid	Phenylpropanoids	-1.13332	0.803	0.00165467	7
Cs6g16650	-1.534	pmb3028	Tricin O-sinapic acid	Flavone	-3.59051	0.812	0.00135119	7
Cs6g16650	-1.534	pme0367	Apigenin 7-rutinoside (Isorhoifolin)	Flavone	-1.13381	0.825	0.000963252	7
Cs6g16650	-1.534	pmf0098	trans-4-Hydroxycinnamic acid Methyl Ester	Phenylpropanoids	-1.22052	0.844	0.000555649	7
Cs6g16650	-1.534	pmb2984	Acetyl-eriodictyol O-hexoside	Flavone	-5.52013	0.849	0.000482977	7
Cs6g16650	-1.534	pmb2795	4-Methoxycinnamic acid	Phenylpropanoids	-1.1986	0.851	0.00044636	7
Cs6g16650	-1.534	pme3407	Laricitrin	Flavonol	-1.75525	0.851	0.000450832	7
Cs6g16650	-1.534	pmb0604	Kaempferol 3-O-glucoside (Astragalin)	Flavonol	-1.39642	0.864	0.000293247	7
Cs6g16650	-1.534	pmb2940	1-O-beta-D-Glucopyranosyl sinapate	Phenylpropanoids	-1.5917	0.871	0.000225647	7
Cs6g16650	-1.534	pme2459	Luteolin 7-O-glucoside (Cynaroside)	Flavone	-1.34273	0.882	0.000148385	7
Cs6g16650	-1.534	pme0391	4-Methylumbelliferone	Phenylpropanoids	-1.73381	0.886	0.000126525	7
Cs6g16650	-1.534	pmb0235	O-Feruloyl coumarin	Phenylpropanoids	-1.23871	0.889	0.000111031	7
Cs6g16650	-1.534	pme3131	6,7-Dimethoxy-4-methylcoumarin	Phenylpropanoids	-13.7655	0.894	8.95568e-05	7
Cs6g16650	-1.534	pmf0415	Zingerone	Phenylpropanoids	-1.61073	0.936	7.6869e-06	7
orange1.1t01192	-1.446	pme3464	Isosakuranetin (4'-Methylnaringenin)	Flavanone	1.89628	-0.801	0.00175558	1
orange1.1t01192	-1.446	pme2997	4-Hydroxycoumarin	Phenylpropanoids	-1.10906	0.804	0.00162944	7
Cs7g31010	-1.226	pme3288	3,7-Di-O-methylquercetin	Flavonol	1.28732	-0.878	0.000174696	1
Cs7g31010	-1.226	pmb3046	Tricin 7-O-hexoside	Flavone	1.78406	-0.834	0.000746192	1
Cs7g31010	-1.226	pme3569	Scoparone	Phenylpropanoids	-1.61733	0.8	0.00176892	7
Cs7g31010	-1.226	pme0391	4-Methylumbelliferone	Phenylpropanoids	-1.73381	0.81	0.00142083	7
Cs7g31010	-1.226	pmb0604	Kaempferol 3-O-glucoside (Astragalin)	Flavonol	-1.39642	0.815	0.00123492	7
Cs7g31010	-1.226	pme3131	6,7-Dimethoxy-4-methylcoumarin	Phenylpropanoids	-13.7655	0.892	9.69034e-05	7
Cs5g11730	-1.012	pmf0098	trans-4-Hydroxycinnamic acid Methyl Ester	Phenylpropanoids	-1.22052	0.812	0.00132204	7
Cs5g11730	-1.012	pmb2795	4-Methoxycinnamic acid	Phenylpropanoids	-1.1986	0.853	0.000424168	7
Cs8g15800	1.08	pme3367	6-MethylCoumarin	Phenylpropanoids	2.24207	0.802	0.00168679	3
Cs8g15800	1.08	pma1590	Peonidin O-hexoside	Anthocyanins	17.3043	0.803	0.00164644	3
Cs8g15800	1.08	pme1662	sakuranetin	Flavone	1.87515	0.808	0.00145991	3
Cs8g15800	1.08	pmb0808	6,7-dihydroxycoumarin 6-O-quinic acid	Phenylpropanoids	-1.13332	-0.857	0.000369375	9
Cs8g15800	1.08	pmb2940	1-O-beta-D-Glucopyranosyl sinapate	Phenylpropanoids	-1.5917	-0.843	0.000582221	9
Cs8g15800	1.08	pmb0235	O-Feruloyl coumarin	Phenylpropanoids	-1.23871	-0.826	0.000938755	9
Cs8g15800	1.08	pme3407	Laricitrin	Flavonol	-1.75525	-0.821	0.00105017	9
Cs8g15800	1.08	pme1478	Myricetin	Flavonol	-13.6703	-0.802	0.00169628	9
orange1.1t02040	1.193	pmf0320	Acetosyringone	Phenylpropanoids	-2.16013	-0.885	0.00013079	9
Cs7g10110	1.206	pmb1178	O-Feruloyl 2-hydroxylcoumarin	Phenylpropanoids	1.16278	0.865	0.00028483	3
Cs7g10110	1.206	pmb2795	4-Methoxycinnamic acid	Phenylpropanoids	-1.1986	-0.838	0.000665339	9
Cs7g10110	1.206	pmf0098	trans-4-Hydroxycinnamic acid Methyl Ester	Phenylpropanoids	-1.22052	-0.836	0.00071113	9
Cs7g10110	1.206	pme1580	Eriodictyol	Flavanone	-1.37132	-0.827	0.000901846	9
Cs7g23280	1.362	pma1590	Peonidin O-hexoside	Anthocyanins	17.3043	0.809	0.0014297	3
Cs7g23280	1.362	pmf0320	Acetosyringone	Phenylpropanoids	-2.16013	-0.842	0.000590973	9
Cs7g23280	1.362	pme1478	Myricetin	Flavonol	-13.6703	-0.809	0.00142373	9
orange1.1t02046	1.62	pmb0566	Luteolin O-hexosyl-O-pentoside	Flavone	1.19163	0.801	0.00175761	3
orange1.1t02046	1.62	pme3367	6-MethylCoumarin	Phenylpropanoids	2.24207	0.814	0.00127393	3
orange1.1t02046	1.62	pma1590	Peonidin O-hexoside	Anthocyanins	17.3043	0.876	0.000188382	3
orange1.1t02046	1.62	pmf0320	Acetosyringone	Phenylpropanoids	-2.16013	-0.931	1.07423e-05	9
orange1.1t02046	1.62	pmf0285	4-Hydroxy-3-methoxycinnamaldehyde	Phenylpropanoids	-4.14895	-0.913	3.46321e-05	9
orange1.1t02046	1.62	pme1478	Myricetin	Flavonol	-13.6703	-0.874	0.000200236	9
orange1.1t02046	1.62	pme1580	Eriodictyol	Flavanone	-1.37132	-0.86	0.000338251	9
orange1.1t02046	1.62	pmb0475	Gallic acid O-feruloyl-O-hexosyl-O-hexoside	Phenylpropanoids	-3.02669	-0.847	0.000509415	9
orange1.1t02046	1.62	pmb2940	1-O-beta-D-Glucopyranosyl sinapate	Phenylpropanoids	-1.5917	-0.846	0.000525913	9
orange1.1t02046	1.62	pme0424	trans-cinnamaldehyde	Phenylpropanoids	-4.04939	-0.846	0.000527713	9
orange1.1t02046	1.62	pme1646	Pinoresinol	Phenylpropanoids	-2.88635	-0.839	0.00064841	9
orange1.1t02046	1.62	pmb0423	Hydroxy-methoxycinnamate	Phenylpropanoids	-2.00245	-0.835	0.000730949	9
orange1.1t02046	1.62	pmb0808	6,7-dihydroxycoumarin 6-O-quinic acid	Phenylpropanoids	-1.13332	-0.829	0.000859828	9
orange1.1t02046	1.62	pme1637	Coniferyl alcohol	Phenylpropanoids	-4.478	-0.824	0.000981329	9
orange1.1t02046	1.62	pme3305	p-Coumaryl alcohol	Phenylpropanoids	-2.58296	-0.824	0.000988395	9
orange1.1t02046	1.62	pme0367	Apigenin 7-rutinoside (Isorhoifolin)	Flavone	-1.13381	-0.807	0.00150737	9
orange1.1t02046	1.62	pme0332	Apigenin 7-O-neohesperidoside (Rhoifolin)	Flavone	-1.00084	-0.806	0.00153863	9
orange1.1t01747	1.635	pmb1178	O-Feruloyl 2-hydroxylcoumarin	Phenylpropanoids	1.16278	0.839	0.000645405	3
orange1.1t01747	1.635	pma1590	Peonidin O-hexoside	Anthocyanins	17.3043	0.842	0.000592204	3
orange1.1t01747	1.635	pme1478	Myricetin	Flavonol	-13.6703	-0.841	0.000617102	9
orange1.1t01747	1.635	pmb2940	1-O-beta-D-Glucopyranosyl sinapate	Phenylpropanoids	-1.5917	-0.813	0.00128881	9
orange1.1t01747	1.635	pme1580	Eriodictyol	Flavanone	-1.37132	-0.813	0.00131461	9
Cs3g17760	2.048	pmb0566	Luteolin O-hexosyl-O-pentoside	Flavone	1.19163	-0.818	0.00114253	3
Cs3g17760	2.048	pme1773	Cyanidin 3-O-rutinoside (Keracyanin)	Anthocyanins	1.10962	-0.804	0.00162669	3
Cs3g17760	2.048	pma1590	Peonidin O-hexoside	Anthocyanins	17.3043	-0.802	0.0016962	3
Cs3g17760	2.048	pme1478	Myricetin	Flavonol	-13.6703	0.803	0.00168009	9
Cs3g17760	2.048	pme0332	Apigenin 7-O-neohesperidoside (Rhoifolin)	Flavone	-1.00084	0.839	0.000640057	9
Cs3g17760	2.048	pme0367	Apigenin 7-rutinoside (Isorhoifolin)	Flavone	-1.13381	0.855	0.00039374	9
orange1.1t02045	2.295	pma1590	Peonidin O-hexoside	Anthocyanins	17.3043	0.809	0.00144498	3
orange1.1t02045	2.295	pmf0320	Acetosyringone	Phenylpropanoids	-2.16013	-0.888	0.000114456	9
orange1.1t02045	2.295	pmf0285	4-Hydroxy-3-methoxycinnamaldehyde	Phenylpropanoids	-4.14895	-0.863	0.000305025	9
orange1.1t02045	2.295	pmb0808	6,7-dihydroxycoumarin 6-O-quinic acid	Phenylpropanoids	-1.13332	-0.821	0.0010633	9
orange1.1t02045	2.295	pme0424	trans-cinnamaldehyde	Phenylpropanoids	-4.04939	-0.817	0.00118536	9
orange1.1t02045	2.295	pmb0475	Gallic acid O-feruloyl-O-hexosyl-O-hexoside	Phenylpropanoids	-3.02669	-0.809	0.00144495	9
orange1.1t02045	2.295	pme1478	Myricetin	Flavonol	-13.6703	-0.807	0.00149772	9
orange1.1t02045	2.295	pmb2940	1-O-beta-D-Glucopyranosyl sinapate	Phenylpropanoids	-1.5917	-0.803	0.00166254	9
orange1.1t01952	2.333	pmb0566	Luteolin O-hexosyl-O-pentoside	Flavone	1.19163	0.838	0.000656378	3
orange1.1t01952	2.333	pme1773	Cyanidin 3-O-rutinoside (Keracyanin)	Anthocyanins	1.10962	0.839	0.000653092	3
orange1.1t01952	2.333	pmb0666	6-C-hexosyl-apigenin O-sinapoylhexoside	Flavone	1.16859	0.851	0.000451356	3
orange1.1t01952	2.333	pme3367	6-MethylCoumarin	Phenylpropanoids	2.24207	0.88	0.0001566	3
orange1.1t01952	2.333	pme1662	sakuranetin	Flavone	1.87515	0.881	0.000150454	3
orange1.1t01952	2.333	pmb0235	O-Feruloyl coumarin	Phenylpropanoids	-1.23871	-0.891	0.000101759	9
orange1.1t01952	2.333	pmb0808	6,7-dihydroxycoumarin 6-O-quinic acid	Phenylpropanoids	-1.13332	-0.88	0.000160449	9
orange1.1t01952	2.333	pmb2795	4-Methoxycinnamic acid	Phenylpropanoids	-1.1986	-0.871	0.000227342	9
orange1.1t01952	2.333	pme3407	Laricitrin	Flavonol	-1.75525	-0.864	0.000293249	9
orange1.1t01952	2.333	pmf0098	trans-4-Hydroxycinnamic acid Methyl Ester	Phenylpropanoids	-1.22052	-0.863	0.000297003	9
orange1.1t01952	2.333	pmb2940	1-O-beta-D-Glucopyranosyl sinapate	Phenylpropanoids	-1.5917	-0.857	0.000369755	9
orange1.1t01952	2.333	pmb3028	Tricin O-sinapic acid	Flavone	-3.59051	-0.84	0.000627951	9
orange1.1t01952	2.333	pmb0604	Kaempferol 3-O-glucoside (Astragalin)	Flavonol	-1.39642	-0.831	0.000805724	9
orange1.1t01952	2.333	pme0391	4-Methylumbelliferone	Phenylpropanoids	-1.73381	-0.827	0.000897719	9
orange1.1t01952	2.333	pmb2984	Acetyl-eriodictyol O-hexoside	Flavone	-5.52013	-0.826	0.000942017	9
orange1.1t01952	2.333	pme2459	Luteolin 7-O-glucoside (Cynaroside)	Flavone	-1.34273	-0.823	0.00101643	9
orange1.1t01952	2.333	pme3131	6,7-Dimethoxy-4-methylcoumarin	Phenylpropanoids	-13.7655	-0.812	0.00133867	9
orange1.1t01952	2.333	pme1637	Coniferyl alcohol	Phenylpropanoids	-4.478	-0.807	0.00152373	9
orange1.1t01952	2.333	pme3305	p-Coumaryl alcohol	Phenylpropanoids	-2.58296	-0.801	0.00172383	9
orange1.1t01952	2.333	pmf0415	Zingerone	Phenylpropanoids	-1.61073	-0.801	0.00174402	9
Cs3g21730	2.567	pmf0572	Paeonol	Phenylpropanoids	1.61288	0.815	0.00124149	3
Cs3g21730	2.567	pme1662	sakuranetin	Flavone	1.87515	0.819	0.00111379	3
Cs3g21730	2.567	pmb0666	6-C-hexosyl-apigenin O-sinapoylhexoside	Flavone	1.16859	0.841	0.000603965	3
Cs3g21730	2.567	pme3237	Liquiritigenin	Flavanone	1.72183	0.854	0.000401519	3
Cs3g21730	2.567	pme1773	Cyanidin 3-O-rutinoside (Keracyanin)	Anthocyanins	1.10962	0.885	0.000128789	3
Cs3g21730	2.567	pme3367	6-MethylCoumarin	Phenylpropanoids	2.24207	0.926	1.56993e-05	3
Cs3g21730	2.567	pmb0566	Luteolin O-hexosyl-O-pentoside	Flavone	1.19163	0.932	1.02016e-05	3
Cs3g21730	2.567	pma1590	Peonidin O-hexoside	Anthocyanins	17.3043	0.951	2.1117e-06	3
Cs3g21730	2.567	pmb1178	O-Feruloyl 2-hydroxylcoumarin	Phenylpropanoids	1.16278	0.958	9.268e-07	3
Cs3g21730	2.567	pme1478	Myricetin	Flavonol	-13.6703	-0.949	2.3983e-06	9
Cs3g21730	2.567	pmb2940	1-O-beta-D-Glucopyranosyl sinapate	Phenylpropanoids	-1.5917	-0.935	8.3418e-06	9
Cs3g21730	2.567	pme1580	Eriodictyol	Flavanone	-1.37132	-0.918	2.57455e-05	9
Cs3g21730	2.567	pmf0285	4-Hydroxy-3-methoxycinnamaldehyde	Phenylpropanoids	-4.14895	-0.905	5.12897e-05	9
Cs3g21730	2.567	pme3305	p-Coumaryl alcohol	Phenylpropanoids	-2.58296	-0.903	5.73101e-05	9
Cs3g21730	2.567	pme1646	Pinoresinol	Phenylpropanoids	-2.88635	-0.901	6.29485e-05	9
Cs3g21730	2.567	pmb0235	O-Feruloyl coumarin	Phenylpropanoids	-1.23871	-0.899	6.85423e-05	9
Cs3g21730	2.567	pmf0320	Acetosyringone	Phenylpropanoids	-2.16013	-0.896	7.99167e-05	9
Cs3g21730	2.567	pmb0808	6,7-dihydroxycoumarin 6-O-quinic acid	Phenylpropanoids	-1.13332	-0.886	0.00012291	9
Cs3g21730	2.567	pmb2795	4-Methoxycinnamic acid	Phenylpropanoids	-1.1986	-0.881	0.000151763	9
Cs3g21730	2.567	pme3407	Laricitrin	Flavonol	-1.75525	-0.88	0.000159879	9
Cs3g21730	2.567	pmb3028	Tricin O-sinapic acid	Flavone	-3.59051	-0.878	0.000171589	9
Cs3g21730	2.567	pme0367	Apigenin 7-rutinoside (Isorhoifolin)	Flavone	-1.13381	-0.878	0.000175696	9
Cs3g21730	2.567	pmf0098	trans-4-Hydroxycinnamic acid Methyl Ester	Phenylpropanoids	-1.22052	-0.875	0.000192588	9
Cs3g21730	2.567	pmb0423	Hydroxy-methoxycinnamate	Phenylpropanoids	-2.00245	-0.866	0.000273685	9
Cs3g21730	2.567	pme2459	Luteolin 7-O-glucoside (Cynaroside)	Flavone	-1.34273	-0.859	0.000347972	9
Cs3g21730	2.567	pme0332	Apigenin 7-O-neohesperidoside (Rhoifolin)	Flavone	-1.00084	-0.854	0.000403732	9
Cs3g21730	2.567	pme1637	Coniferyl alcohol	Phenylpropanoids	-4.478	-0.85	0.000462079	9
Cs3g21730	2.567	pmb2984	Acetyl-eriodictyol O-hexoside	Flavone	-5.52013	-0.844	0.000559521	9
Cs3g21730	2.567	pme0424	trans-cinnamaldehyde	Phenylpropanoids	-4.04939	-0.835	0.000723171	9
Cs3g21730	2.567	pmb0475	Gallic acid O-feruloyl-O-hexosyl-O-hexoside	Phenylpropanoids	-3.02669	-0.829	0.000858635	9
Cs3g21730	2.567	pme3443	Sinapinaldehyde	Phenylpropanoids	-1.03551	-0.825	0.000949312	9
Cs3g21730	2.567	pme0391	4-Methylumbelliferone	Phenylpropanoids	-1.73381	-0.821	0.00106371	9
Cs3g21730	2.567	pmf0479	8-Methoxypsoralen	Phenylpropanoids	-1.33573	-0.82	0.00110201	9
Cs3g21730	2.567	pmf0415	Zingerone	Phenylpropanoids	-1.61073	-0.813	0.00131053	9
Cs3g21730	2.567	pmb0604	Kaempferol 3-O-glucoside (Astragalin)	Flavonol	-1.39642	-0.811	0.00135409	9
orange1.1t02043	2.679	pmf0320	Acetosyringone	Phenylpropanoids	-2.16013	-0.821	0.00105546	9
Cs3g01140	3.091	pme1773	Cyanidin 3-O-rutinoside (Keracyanin)	Anthocyanins	1.10962	0.81	0.00139707	3
Cs3g01140	3.091	pmb0666	6-C-hexosyl-apigenin O-sinapoylhexoside	Flavone	1.16859	0.811	0.0013749	3
Cs3g01140	3.091	pmb0566	Luteolin O-hexosyl-O-pentoside	Flavone	1.19163	0.832	0.000790808	3
Cs3g01140	3.091	pma1590	Peonidin O-hexoside	Anthocyanins	17.3043	0.849	0.000481564	3
Cs3g01140	3.091	pme3237	Liquiritigenin	Flavanone	1.72183	0.873	0.000208266	3
Cs3g01140	3.091	pme0367	Apigenin 7-rutinoside (Isorhoifolin)	Flavone	-1.13381	-0.885	0.000127568	9
Cs3g01140	3.091	pme0332	Apigenin 7-O-neohesperidoside (Rhoifolin)	Flavone	-1.00084	-0.874	0.000204524	9
Cs3g01140	3.091	pme1478	Myricetin	Flavonol	-13.6703	-0.848	0.000490695	9
Cs3g01140	3.091	pme1580	Eriodictyol	Flavanone	-1.37132	-0.836	0.000695409	9
Cs3g01140	3.091	pmb2940	1-O-beta-D-Glucopyranosyl sinapate	Phenylpropanoids	-1.5917	-0.818	0.00113812	9
Cs3g01140	3.091	pmf0285	4-Hydroxy-3-methoxycinnamaldehyde	Phenylpropanoids	-4.14895	-0.815	0.00123264	9
Cs1g14450	3.434	pme3233	Calycosin	Isoflavone	1.65771	0.813	0.00131319	3
orange1.1t01955	3.947	pma1590	Peonidin O-hexoside	Anthocyanins	17.3043	-0.908	4.46941e-05	3
orange1.1t01955	3.947	pme3237	Liquiritigenin	Flavanone	1.72183	-0.859	0.000347176	3
orange1.1t01955	3.947	pmb1178	O-Feruloyl 2-hydroxylcoumarin	Phenylpropanoids	1.16278	-0.818	0.00115408	3
orange1.1t01955	3.947	pmb0566	Luteolin O-hexosyl-O-pentoside	Flavone	1.19163	-0.809	0.00142113	3
orange1.1t01955	3.947	pmb2940	1-O-beta-D-Glucopyranosyl sinapate	Phenylpropanoids	-1.5917	0.833	0.000773262	9
orange1.1t01955	3.947	pmf0479	8-Methoxypsoralen	Phenylpropanoids	-1.33573	0.838	0.000669461	9
orange1.1t01955	3.947	pmf0285	4-Hydroxy-3-methoxycinnamaldehyde	Phenylpropanoids	-4.14895	0.842	0.000593879	9
orange1.1t01955	3.947	pmf0320	Acetosyringone	Phenylpropanoids	-2.16013	0.854	0.000410595	9
orange1.1t01955	3.947	pme1580	Eriodictyol	Flavanone	-1.37132	0.865	0.000281336	9
orange1.1t01955	3.947	pme0332	Apigenin 7-O-neohesperidoside (Rhoifolin)	Flavone	-1.00084	0.899	6.85684e-05	9
orange1.1t01955	3.947	pme0367	Apigenin 7-rutinoside (Isorhoifolin)	Flavone	-1.13381	0.904	5.48552e-05	9
orange1.1t01955	3.947	pme1478	Myricetin	Flavonol	-13.6703	0.908	4.4405e-05	9
Cs8g09790	4.231	pmb3046	Tricin 7-O-hexoside	Flavone	1.78406	0.826	0.000932568	3
Cs8g09790	4.231	pmf0498	Eleutheroside E	Phenylpropanoids	-1.88978	-0.837	0.000689407	9
Cs8g09790	4.231	pmb0604	Kaempferol 3-O-glucoside (Astragalin)	Flavonol	-1.39642	-0.816	0.00121551	9

## Sheet: TYBGF vs WDYF
Supplemental Table S8b. Pearson correlation coefficient of genes and metabolites involved in the flavonoids metabolic pathway in TYBGF compared with WDYF
Gene ID	Log2 FC(Gene)	Meta ID	Compounds	Class	Log2 FC(Meta)	PCC	PCCP	Ninequadrants
Cs9g06490	-10.947	pme1478	Myricetin	Flavonol	-13.6703	-0.866	0.000266466	7
Cs9g06490	-10.947	pme1580	Eriodictyol	Flavanone	-1.31295	-0.862	0.000311169	7
Cs9g06490	-10.947	pmb0628	Eriodictiol C-hexosyl-O-hexoside	Flavone	-1.15223	-0.848	0.000489088	7
Cs9g06490	-10.947	pmf0320	Acetosyringone	Phenylpropanoids	-1.71009	-0.848	0.00048562	7
Cs9g06490	-10.947	pmb1178	O-Feruloyl 2-hydroxylcoumarin	Phenylpropanoids	1.34363	0.826	0.000936849	1
Cs9g06490	-10.947	pma1590	Peonidin O-hexoside	Anthocyanins	16.5328	0.864	0.000293358	1
Cs7g18970	-4.049	pmb0746	Tricin 4'-O-β-guaiacylglycerol	Flavone	-4.8953	0.814	0.00126029	7
Cs7g18970	-4.049	pme3131	6,7-Dimethoxy-4-methylcoumarin	Phenylpropanoids	-13.7655	0.823	0.00102127	7
Cs7g18970	-4.049	pmf0098	trans-4-Hydroxycinnamic acid Methyl Ester	Phenylpropanoids	-1.04962	0.827	0.000909956	7
Cs7g18970	-4.049	pmf0123	Methyl ferulate	Phenylpropanoids	-1.11148	0.847	0.0005085	7
Cs7g18970	-4.049	pmb2795	4-Methoxycinnamic acid	Phenylpropanoids	-1.09681	0.871	0.000228174	7
Cs7g23770	-2.994	pme3246	Coniferin	Phenylpropanoids	-3.33461	0.804	0.00161209	7
Cs7g19270	-2.64	pme3237	Liquiritigenin	Flavanone	1.29481	-0.857	0.000369813	1
Cs7g19270	-2.64	pmf0203	Peonidin 3-O-glucoside chloride	Anthocyanins	1.22811	-0.828	0.000870939	1
Cs6g11950	-2.209	pme0428	3,4,5-Trimethoxycinnamic acid	Phenylpropanoids	-1.14932	0.801	0.00173711	7
Cs6g11950	-2.209	pme3131	6,7-Dimethoxy-4-methylcoumarin	Phenylpropanoids	-13.7655	0.806	0.00153269	7
Cs6g11950	-2.209	pmb2795	4-Methoxycinnamic acid	Phenylpropanoids	-1.09681	0.821	0.00106135	7
Cs6g11950	-2.209	pmf0123	Methyl ferulate	Phenylpropanoids	-1.11148	0.857	0.000369554	7
Cs1g15010	-2.111	pmb1178	O-Feruloyl 2-hydroxylcoumarin	Phenylpropanoids	1.34363	-0.85	0.000458492	1
Cs1g15010	-2.111	pmb0566	Luteolin O-hexosyl-O-pentoside	Flavone	1.1352	-0.822	0.00102782	1
Cs1g15010	-2.111	pmf0415	Zingerone	Phenylpropanoids	-1.66394	0.808	0.00146648	7
Cs1g15010	-2.111	pmf0479	8-Methoxypsoralen	Phenylpropanoids	-2.30825	0.809	0.001444	7
Cs1g15010	-2.111	pme3407	Laricitrin	Flavonol	-1.55618	0.816	0.00121534	7
Cs1g15010	-2.111	pme0391	4-Methylumbelliferone	Phenylpropanoids	-1.57437	0.817	0.00118271	7
Cs1g15010	-2.111	pmb2940	1-O-beta-D-Glucopyranosyl sinapate	Phenylpropanoids	-1.56071	0.844	0.000564232	7
Cs1g15010	-2.111	pmb0235	O-Feruloyl coumarin	Phenylpropanoids	-1.16701	0.849	0.000481522	7
Cs1g15010	-2.111	pmb1108	Luteolin 6-C-hexoside 8-C-hexosyl-O-hexoside	Flavone	-1.24718	0.856	0.000386134	7
orange1.1t00039	-2.097	pmb0666	6-C-hexosyl-apigenin O-sinapoylhexoside	Flavone	1.09068	-0.888	0.000114276	1
orange1.1t00039	-2.097	pme3367	6-MethylCoumarin	Phenylpropanoids	1.6939	-0.87	0.00023811	1
orange1.1t00039	-2.097	pme1662	sakuranetin	Flavone	1.52209	-0.869	0.000243969	1
orange1.1t00039	-2.097	pme1773	Cyanidin 3-O-rutinoside (Keracyanin)	Anthocyanins	1.20681	-0.81	0.00140455	1
orange1.1t00039	-2.097	pmf0123	Methyl ferulate	Phenylpropanoids	-1.11148	0.803	0.001658	7
orange1.1t00039	-2.097	pmb3028	Tricin O-sinapic acid	Flavone	-2.59767	0.804	0.00163757	7
orange1.1t00039	-2.097	pme3131	6,7-Dimethoxy-4-methylcoumarin	Phenylpropanoids	-13.7655	0.814	0.00125861	7
orange1.1t00039	-2.097	pmb2984	Acetyl-eriodictyol O-hexoside	Flavone	-4.27924	0.83	0.000836542	7
orange1.1t00039	-2.097	pmf0098	trans-4-Hydroxycinnamic acid Methyl Ester	Phenylpropanoids	-1.04962	0.833	0.000777596	7
orange1.1t00039	-2.097	pmb0235	O-Feruloyl coumarin	Phenylpropanoids	-1.16701	0.835	0.000728748	7
orange1.1t00039	-2.097	pmb2795	4-Methoxycinnamic acid	Phenylpropanoids	-1.09681	0.84	0.000636172	7
Cs9g14480	-2.091	pme1662	sakuranetin	Flavone	1.52209	-0.891	9.89392e-05	1
Cs9g14480	-2.091	pme1773	Cyanidin 3-O-rutinoside (Keracyanin)	Anthocyanins	1.20681	-0.827	0.000897928	1
Cs9g14480	-2.091	pmb0666	6-C-hexosyl-apigenin O-sinapoylhexoside	Flavone	1.09068	-0.821	0.00107503	1
Cs9g14480	-2.091	pmb0604	Kaempferol 3-O-glucoside (Astragalin)	Flavonol	-1.01649	0.808	0.00145725	7
Cs9g14480	-2.091	pme2459	Luteolin 7-O-glucoside (Cynaroside)	Flavone	-1.04082	0.821	0.00106138	7
Cs9g14480	-2.091	pme3569	Scoparone	Phenylpropanoids	-1.28555	0.854	0.000409321	7
Cs9g14480	-2.091	pmb0235	O-Feruloyl coumarin	Phenylpropanoids	-1.16701	0.879	0.000165959	7
Cs9g14480	-2.091	pmf0415	Zingerone	Phenylpropanoids	-1.66394	0.887	0.000117656	7
Cs9g14480	-2.091	pme3407	Laricitrin	Flavonol	-1.55618	0.89	0.000104133	7
Cs9g14480	-2.091	pme0391	4-Methylumbelliferone	Phenylpropanoids	-1.57437	0.899	7.11746e-05	7
Cs9g14480	-2.091	pme3131	6,7-Dimethoxy-4-methylcoumarin	Phenylpropanoids	-13.7655	0.92	2.31432e-05	7
Cs9g14480	-2.091	pme0428	3,4,5-Trimethoxycinnamic acid	Phenylpropanoids	-1.14932	0.98	2.57e-08	7
Cs6g11940	-1.974	pme3267	Kaempferol 3-O-galactoside (Trifolin)	Flavonol	-1.05872	0.803	0.00165771	7
Cs3g19360	-1.931	pma0791	Naringenin O-malonylhexoside	Flavanone	1.48553	-0.888	0.000116782	1
Cs3g19360	-1.931	pme1662	sakuranetin	Flavone	1.52209	-0.883	0.000139265	1
Cs3g19360	-1.931	pmf0203	Peonidin 3-O-glucoside chloride	Anthocyanins	1.22811	-0.861	0.000324998	1
Cs3g19360	-1.931	pmb0666	6-C-hexosyl-apigenin O-sinapoylhexoside	Flavone	1.09068	-0.802	0.00168662	1
Cs3g19360	-1.931	pmf0498	Eleutheroside E	Phenylpropanoids	-1.03386	0.804	0.00163149	7
Cs3g19360	-1.931	pmb0423	Hydroxy-methoxycinnamate	Phenylpropanoids	-1.35919	0.817	0.00119199	7
Cs3g19360	-1.931	pmb2984	Acetyl-eriodictyol O-hexoside	Flavone	-4.27924	0.818	0.00115066	7
Cs3g19360	-1.931	pmb0475	Gallic acid O-feruloyl-O-hexosyl-O-hexoside	Phenylpropanoids	-1.92961	0.82	0.00108059	7
Cs3g19360	-1.931	pme1637	Coniferyl alcohol	Phenylpropanoids	-3.07304	0.836	0.00070239	7
Cs3g19360	-1.931	pme3305	p-Coumaryl alcohol	Phenylpropanoids	-1.8861	0.84	0.000630215	7
Cs3g19360	-1.931	pme0424	trans-cinnamaldehyde	Phenylpropanoids	-2.45727	0.855	0.000393466	7
orange1.1t02754	-1.802	pmb0666	6-C-hexosyl-apigenin O-sinapoylhexoside	Flavone	1.09068	-0.878	0.00017017	1
orange1.1t02754	-1.802	pme1773	Cyanidin 3-O-rutinoside (Keracyanin)	Anthocyanins	1.20681	-0.848	0.000488682	1
orange1.1t02754	-1.802	pme3367	6-MethylCoumarin	Phenylpropanoids	1.6939	-0.848	0.000490703	1
orange1.1t02754	-1.802	pme1662	sakuranetin	Flavone	1.52209	-0.839	0.000647262	1
orange1.1t02754	-1.802	pmb1108	Luteolin 6-C-hexoside 8-C-hexosyl-O-hexoside	Flavone	-1.24718	0.8	0.00177878	7
orange1.1t02754	-1.802	pmb0579	Chrysoeriol O-sinapoylhexoside	Flavone	-1.30686	0.804	0.00160722	7
orange1.1t02754	-1.802	pmb0235	O-Feruloyl coumarin	Phenylpropanoids	-1.16701	0.807	0.00152069	7
orange1.1t02754	-1.802	pme3131	6,7-Dimethoxy-4-methylcoumarin	Phenylpropanoids	-13.7655	0.81	0.00141003	7
orange1.1t02754	-1.802	pmb3028	Tricin O-sinapic acid	Flavone	-2.59767	0.813	0.00130823	7
orange1.1t02754	-1.802	pme2459	Luteolin 7-O-glucoside (Cynaroside)	Flavone	-1.04082	0.829	0.000855266	7
orange1.1t02754	-1.802	pmb0746	Tricin 4'-O-β-guaiacylglycerol	Flavone	-4.8953	0.84	0.000634205	7
orange1.1t02754	-1.802	pmf0123	Methyl ferulate	Phenylpropanoids	-1.11148	0.862	0.000312853	7
orange1.1t02754	-1.802	pmf0098	trans-4-Hydroxycinnamic acid Methyl Ester	Phenylpropanoids	-1.04962	0.866	0.000274747	7
orange1.1t02754	-1.802	pmb2795	4-Methoxycinnamic acid	Phenylpropanoids	-1.09681	0.897	7.60713e-05	7
Cs4g03330	-1.778	pme3367	6-MethylCoumarin	Phenylpropanoids	1.6939	-0.847	0.000512207	1
Cs4g03330	-1.778	pmf0415	Zingerone	Phenylpropanoids	-1.66394	0.805	0.00160292	7
Cs4g03330	-1.778	pmb0746	Tricin 4'-O-β-guaiacylglycerol	Flavone	-4.8953	0.806	0.00152852	7
Cs4g03330	-1.778	pmb3028	Tricin O-sinapic acid	Flavone	-2.59767	0.828	0.000891381	7
Cs4g03330	-1.778	pme2459	Luteolin 7-O-glucoside (Cynaroside)	Flavone	-1.04082	0.843	0.000566894	7
Cs4g03330	-1.778	pmb0604	Kaempferol 3-O-glucoside (Astragalin)	Flavonol	-1.01649	0.855	0.000399777	7
Cs4g03330	-1.778	pmb2984	Acetyl-eriodictyol O-hexoside	Flavone	-4.27924	0.87	0.000229901	7
Cs2g05350	-1.696	pmb0566	Luteolin O-hexosyl-O-pentoside	Flavone	1.1352	-0.81	0.00139247	1
Cs2g05350	-1.696	pme0332	Apigenin 7-O-neohesperidoside (Rhoifolin)	Flavone	-1.10344	0.801	0.00173837	7
Cs2g05350	-1.696	pme0367	Apigenin 7-rutinoside (Isorhoifolin)	Flavone	-1.2314	0.803	0.0016423	7
Cs6g16650	-1.609	pmb0566	Luteolin O-hexosyl-O-pentoside	Flavone	1.1352	-0.867	0.000257447	1
Cs6g16650	-1.609	pme1773	Cyanidin 3-O-rutinoside (Keracyanin)	Anthocyanins	1.20681	-0.857	0.000372444	1
Cs6g16650	-1.609	pme3367	6-MethylCoumarin	Phenylpropanoids	1.6939	-0.835	0.000717084	1
Cs6g16650	-1.609	pmb0666	6-C-hexosyl-apigenin O-sinapoylhexoside	Flavone	1.09068	-0.829	0.000858262	1
Cs6g16650	-1.609	pme1662	sakuranetin	Flavone	1.52209	-0.824	0.000992551	1
Cs6g16650	-1.609	pmb1178	O-Feruloyl 2-hydroxylcoumarin	Phenylpropanoids	1.34363	-0.815	0.00124054	1
Cs6g16650	-1.609	pmb3028	Tricin O-sinapic acid	Flavone	-2.59767	0.812	0.00135119	7
Cs6g16650	-1.609	pme0367	Apigenin 7-rutinoside (Isorhoifolin)	Flavone	-1.2314	0.825	0.000963252	7
Cs6g16650	-1.609	pmb1108	Luteolin 6-C-hexoside 8-C-hexosyl-O-hexoside	Flavone	-1.24718	0.834	0.00075304	7
Cs6g16650	-1.609	pme0428	3,4,5-Trimethoxycinnamic acid	Phenylpropanoids	-1.14932	0.834	0.000743595	7
Cs6g16650	-1.609	pmf0098	trans-4-Hydroxycinnamic acid Methyl Ester	Phenylpropanoids	-1.04962	0.844	0.000555649	7
Cs6g16650	-1.609	pmb2984	Acetyl-eriodictyol O-hexoside	Flavone	-4.27924	0.849	0.000482977	7
Cs6g16650	-1.609	pmb2795	4-Methoxycinnamic acid	Phenylpropanoids	-1.09681	0.851	0.00044636	7
Cs6g16650	-1.609	pme3407	Laricitrin	Flavonol	-1.55618	0.851	0.000450832	7
Cs6g16650	-1.609	pmb0604	Kaempferol 3-O-glucoside (Astragalin)	Flavonol	-1.01649	0.864	0.000293247	7
Cs6g16650	-1.609	pmb2940	1-O-beta-D-Glucopyranosyl sinapate	Phenylpropanoids	-1.56071	0.871	0.000225647	7
Cs6g16650	-1.609	pmb0579	Chrysoeriol O-sinapoylhexoside	Flavone	-1.30686	0.872	0.000219636	7
Cs6g16650	-1.609	pmf0123	Methyl ferulate	Phenylpropanoids	-1.11148	0.881	0.000152302	7
Cs6g16650	-1.609	pme2459	Luteolin 7-O-glucoside (Cynaroside)	Flavone	-1.04082	0.882	0.000148385	7
Cs6g16650	-1.609	pme0391	4-Methylumbelliferone	Phenylpropanoids	-1.57437	0.886	0.000126525	7
Cs6g16650	-1.609	pmb0235	O-Feruloyl coumarin	Phenylpropanoids	-1.16701	0.889	0.000111031	7
Cs6g16650	-1.609	pme3131	6,7-Dimethoxy-4-methylcoumarin	Phenylpropanoids	-13.7655	0.894	8.95568e-05	7
Cs6g16650	-1.609	pmf0415	Zingerone	Phenylpropanoids	-1.66394	0.936	7.6869e-06	7
Cs6g12870	-1.437	pma6254	C-hexosyl-apigenin O-caffeoylhexoside	Flavone	-2.21626	0.822	0.00104036	7
Cs7g31010	-1.211	pme3569	Scoparone	Phenylpropanoids	-1.28555	0.8	0.00176892	7
Cs7g31010	-1.211	pme0391	4-Methylumbelliferone	Phenylpropanoids	-1.57437	0.81	0.00142083	7
Cs7g31010	-1.211	pmb0604	Kaempferol 3-O-glucoside (Astragalin)	Flavonol	-1.01649	0.815	0.00123492	7
Cs7g31010	-1.211	pme0428	3,4,5-Trimethoxycinnamic acid	Phenylpropanoids	-1.14932	0.843	0.000565875	7
Cs7g31010	-1.211	pme3131	6,7-Dimethoxy-4-methylcoumarin	Phenylpropanoids	-13.7655	0.892	9.69034e-05	7
Cs2g12100	-1.077	pma0791	Naringenin O-malonylhexoside	Flavanone	1.48553	-0.867	0.000262969	1
Cs2g12100	-1.077	pme1662	sakuranetin	Flavone	1.52209	-0.854	0.000411945	1
Cs2g12100	-1.077	pmb0666	6-C-hexosyl-apigenin O-sinapoylhexoside	Flavone	1.09068	-0.848	0.000494767	1
Cs2g12100	-1.077	pme3367	6-MethylCoumarin	Phenylpropanoids	1.6939	-0.829	0.000856495	1
Cs2g12100	-1.077	pme1637	Coniferyl alcohol	Phenylpropanoids	-3.07304	0.806	0.0015627	7
Cs2g12100	-1.077	pme1646	Pinoresinol	Phenylpropanoids	-1.95055	0.809	0.00144265	7
Cs2g12100	-1.077	pmb3028	Tricin O-sinapic acid	Flavone	-2.59767	0.812	0.00135001	7
Cs2g12100	-1.077	pme0424	trans-cinnamaldehyde	Phenylpropanoids	-2.45727	0.82	0.00108199	7
Cs2g12100	-1.077	pmb2984	Acetyl-eriodictyol O-hexoside	Flavone	-4.27924	0.821	0.00106802	7
Cs2g12100	-1.077	pmf0123	Methyl ferulate	Phenylpropanoids	-1.11148	0.827	0.000901891	7
Cs2g12100	-1.077	pme3305	p-Coumaryl alcohol	Phenylpropanoids	-1.8861	0.856	0.000386388	7
Cs2g12100	-1.077	pmb2795	4-Methoxycinnamic acid	Phenylpropanoids	-1.09681	0.898	7.16476e-05	7
Cs2g12100	-1.077	pmf0098	trans-4-Hydroxycinnamic acid Methyl Ester	Phenylpropanoids	-1.04962	0.9	6.692e-05	7
Cs7g23280	1.072	pmf0320	Acetosyringone	Phenylpropanoids	-1.71009	-0.842	0.000590973	9
Cs7g23280	1.072	pme1478	Myricetin	Flavonol	-13.6703	-0.809	0.00142373	9
Cs7g23280	1.072	pma1590	Peonidin O-hexoside	Anthocyanins	16.5328	0.809	0.0014297	3
orange1.1t02046	1.161	pmf0320	Acetosyringone	Phenylpropanoids	-1.71009	-0.931	1.07423e-05	9
orange1.1t02046	1.161	pmf0285	4-Hydroxy-3-methoxycinnamaldehyde	Phenylpropanoids	-3.30192	-0.913	3.46321e-05	9
orange1.1t02046	1.161	pme1478	Myricetin	Flavonol	-13.6703	-0.874	0.000200236	9
orange1.1t02046	1.161	pme1580	Eriodictyol	Flavanone	-1.31295	-0.86	0.000338251	9
orange1.1t02046	1.161	pmb0475	Gallic acid O-feruloyl-O-hexosyl-O-hexoside	Phenylpropanoids	-1.92961	-0.847	0.000509415	9
orange1.1t02046	1.161	pmb2940	1-O-beta-D-Glucopyranosyl sinapate	Phenylpropanoids	-1.56071	-0.846	0.000525913	9
orange1.1t02046	1.161	pme0424	trans-cinnamaldehyde	Phenylpropanoids	-2.45727	-0.846	0.000527713	9
orange1.1t02046	1.161	pme1646	Pinoresinol	Phenylpropanoids	-1.95055	-0.839	0.00064841	9
orange1.1t02046	1.161	pmb0423	Hydroxy-methoxycinnamate	Phenylpropanoids	-1.35919	-0.835	0.000730949	9
orange1.1t02046	1.161	pme1637	Coniferyl alcohol	Phenylpropanoids	-3.07304	-0.824	0.000981329	9
orange1.1t02046	1.161	pme3305	p-Coumaryl alcohol	Phenylpropanoids	-1.8861	-0.824	0.000988395	9
orange1.1t02046	1.161	pme0367	Apigenin 7-rutinoside (Isorhoifolin)	Flavone	-1.2314	-0.807	0.00150737	9
orange1.1t02046	1.161	pme0332	Apigenin 7-O-neohesperidoside (Rhoifolin)	Flavone	-1.10344	-0.806	0.00153863	9
orange1.1t02046	1.161	pmb0566	Luteolin O-hexosyl-O-pentoside	Flavone	1.1352	0.801	0.00175761	3
orange1.1t02046	1.161	pme3367	6-MethylCoumarin	Phenylpropanoids	1.6939	0.814	0.00127393	3
orange1.1t02046	1.161	pma1590	Peonidin O-hexoside	Anthocyanins	16.5328	0.876	0.000188382	3
Cs8g15800	1.183	pmb1108	Luteolin 6-C-hexoside 8-C-hexosyl-O-hexoside	Flavone	-1.24718	-0.894	8.72229e-05	9
Cs8g15800	1.183	pmb2940	1-O-beta-D-Glucopyranosyl sinapate	Phenylpropanoids	-1.56071	-0.843	0.000582221	9
Cs8g15800	1.183	pmb0235	O-Feruloyl coumarin	Phenylpropanoids	-1.16701	-0.826	0.000938755	9
Cs8g15800	1.183	pme3407	Laricitrin	Flavonol	-1.55618	-0.821	0.00105017	9
Cs8g15800	1.183	pme1478	Myricetin	Flavonol	-13.6703	-0.802	0.00169628	9
Cs8g15800	1.183	pme3367	6-MethylCoumarin	Phenylpropanoids	1.6939	0.802	0.00168679	3
Cs8g15800	1.183	pma1590	Peonidin O-hexoside	Anthocyanins	16.5328	0.803	0.00164644	3
Cs8g15800	1.183	pme1662	sakuranetin	Flavone	1.52209	0.808	0.00145991	3
Cs8g15800	1.183	pma0791	Naringenin O-malonylhexoside	Flavanone	1.48553	0.82	0.00107706	3
Cs1g03780	1.348	pmb1108	Luteolin 6-C-hexoside 8-C-hexosyl-O-hexoside	Flavone	-1.24718	-0.813	0.00129076	9
orange1.1t02045	1.708	pmf0320	Acetosyringone	Phenylpropanoids	-1.71009	-0.888	0.000114456	9
orange1.1t02045	1.708	pmf0285	4-Hydroxy-3-methoxycinnamaldehyde	Phenylpropanoids	-3.30192	-0.863	0.000305025	9
orange1.1t02045	1.708	pme0424	trans-cinnamaldehyde	Phenylpropanoids	-2.45727	-0.817	0.00118536	9
orange1.1t02045	1.708	pmb0475	Gallic acid O-feruloyl-O-hexosyl-O-hexoside	Phenylpropanoids	-1.92961	-0.809	0.00144495	9
orange1.1t02045	1.708	pme1478	Myricetin	Flavonol	-13.6703	-0.807	0.00149772	9
orange1.1t02045	1.708	pmb2940	1-O-beta-D-Glucopyranosyl sinapate	Phenylpropanoids	-1.56071	-0.803	0.00166254	9
orange1.1t02045	1.708	pma1590	Peonidin O-hexoside	Anthocyanins	16.5328	0.809	0.00144498	3
orange1.1t02043	1.78	pmf0320	Acetosyringone	Phenylpropanoids	-1.71009	-0.821	0.00105546	9
orange1.1t01747	1.964	pmb0628	Eriodictiol C-hexosyl-O-hexoside	Flavone	-1.15223	-0.853	0.000425112	9
orange1.1t01747	1.964	pme1478	Myricetin	Flavonol	-13.6703	-0.841	0.000617102	9
orange1.1t01747	1.964	pmb2940	1-O-beta-D-Glucopyranosyl sinapate	Phenylpropanoids	-1.56071	-0.813	0.00128881	9
orange1.1t01747	1.964	pme1580	Eriodictyol	Flavanone	-1.31295	-0.813	0.00131461	9
orange1.1t01747	1.964	pmb1178	O-Feruloyl 2-hydroxylcoumarin	Phenylpropanoids	1.34363	0.839	0.000645405	3
orange1.1t01747	1.964	pma1590	Peonidin O-hexoside	Anthocyanins	16.5328	0.842	0.000592204	3
Cs3g01140	2.212	pme0367	Apigenin 7-rutinoside (Isorhoifolin)	Flavone	-1.2314	-0.885	0.000127568	9
Cs3g01140	2.212	pme0332	Apigenin 7-O-neohesperidoside (Rhoifolin)	Flavone	-1.10344	-0.874	0.000204524	9
Cs3g01140	2.212	pme1478	Myricetin	Flavonol	-13.6703	-0.848	0.000490695	9
Cs3g01140	2.212	pme1580	Eriodictyol	Flavanone	-1.31295	-0.836	0.000695409	9
Cs3g01140	2.212	pmb2940	1-O-beta-D-Glucopyranosyl sinapate	Phenylpropanoids	-1.56071	-0.818	0.00113812	9
Cs3g01140	2.212	pmf0285	4-Hydroxy-3-methoxycinnamaldehyde	Phenylpropanoids	-3.30192	-0.815	0.00123264	9
Cs3g01140	2.212	pme1773	Cyanidin 3-O-rutinoside (Keracyanin)	Anthocyanins	1.20681	0.81	0.00139707	3
Cs3g01140	2.212	pmb0666	6-C-hexosyl-apigenin O-sinapoylhexoside	Flavone	1.09068	0.811	0.0013749	3
Cs3g01140	2.212	pmb0566	Luteolin O-hexosyl-O-pentoside	Flavone	1.1352	0.832	0.000790808	3
Cs3g01140	2.212	pma1590	Peonidin O-hexoside	Anthocyanins	16.5328	0.849	0.000481564	3
Cs3g01140	2.212	pme3237	Liquiritigenin	Flavanone	1.29481	0.873	0.000208266	3
orange1.1t01952	2.481	pmb0235	O-Feruloyl coumarin	Phenylpropanoids	-1.16701	-0.891	0.000101759	9
orange1.1t01952	2.481	pmb1108	Luteolin 6-C-hexoside 8-C-hexosyl-O-hexoside	Flavone	-1.24718	-0.89	0.00010656	9
orange1.1t01952	2.481	pmb2795	4-Methoxycinnamic acid	Phenylpropanoids	-1.09681	-0.871	0.000227342	9
orange1.1t01952	2.481	pme3407	Laricitrin	Flavonol	-1.55618	-0.864	0.000293249	9
orange1.1t01952	2.481	pmf0098	trans-4-Hydroxycinnamic acid Methyl Ester	Phenylpropanoids	-1.04962	-0.863	0.000297003	9
orange1.1t01952	2.481	pmb2940	1-O-beta-D-Glucopyranosyl sinapate	Phenylpropanoids	-1.56071	-0.857	0.000369755	9
orange1.1t01952	2.481	pmf0123	Methyl ferulate	Phenylpropanoids	-1.11148	-0.853	0.000413488	9
orange1.1t01952	2.481	pmb3028	Tricin O-sinapic acid	Flavone	-2.59767	-0.84	0.000627951	9
orange1.1t01952	2.481	pmb0604	Kaempferol 3-O-glucoside (Astragalin)	Flavonol	-1.01649	-0.831	0.000805724	9
orange1.1t01952	2.481	pme0391	4-Methylumbelliferone	Phenylpropanoids	-1.57437	-0.827	0.000897719	9
orange1.1t01952	2.481	pmb2984	Acetyl-eriodictyol O-hexoside	Flavone	-4.27924	-0.826	0.000942017	9
orange1.1t01952	2.481	pme2459	Luteolin 7-O-glucoside (Cynaroside)	Flavone	-1.04082	-0.823	0.00101643	9
orange1.1t01952	2.481	pme3131	6,7-Dimethoxy-4-methylcoumarin	Phenylpropanoids	-13.7655	-0.812	0.00133867	9
orange1.1t01952	2.481	pme0428	3,4,5-Trimethoxycinnamic acid	Phenylpropanoids	-1.14932	-0.811	0.00136811	9
orange1.1t01952	2.481	pme1637	Coniferyl alcohol	Phenylpropanoids	-3.07304	-0.807	0.00152373	9
orange1.1t01952	2.481	pme3305	p-Coumaryl alcohol	Phenylpropanoids	-1.8861	-0.801	0.00172383	9
orange1.1t01952	2.481	pmf0415	Zingerone	Phenylpropanoids	-1.66394	-0.801	0.00174402	9
orange1.1t01952	2.481	pma0791	Naringenin O-malonylhexoside	Flavanone	1.48553	0.82	0.00107753	3
orange1.1t01952	2.481	pmb0566	Luteolin O-hexosyl-O-pentoside	Flavone	1.1352	0.838	0.000656378	3
orange1.1t01952	2.481	pme1773	Cyanidin 3-O-rutinoside (Keracyanin)	Anthocyanins	1.20681	0.839	0.000653092	3
orange1.1t01952	2.481	pmb0666	6-C-hexosyl-apigenin O-sinapoylhexoside	Flavone	1.09068	0.851	0.000451356	3
orange1.1t01952	2.481	pme3367	6-MethylCoumarin	Phenylpropanoids	1.6939	0.88	0.0001566	3
orange1.1t01952	2.481	pme1662	sakuranetin	Flavone	1.52209	0.881	0.000150454	3
Cs3g21730	2.588	pme1478	Myricetin	Flavonol	-13.6703	-0.949	2.3983e-06	9
Cs3g21730	2.588	pmb2940	1-O-beta-D-Glucopyranosyl sinapate	Phenylpropanoids	-1.56071	-0.935	8.3418e-06	9
Cs3g21730	2.588	pme1580	Eriodictyol	Flavanone	-1.31295	-0.918	2.57455e-05	9
Cs3g21730	2.588	pmf0285	4-Hydroxy-3-methoxycinnamaldehyde	Phenylpropanoids	-3.30192	-0.905	5.12897e-05	9
Cs3g21730	2.588	pme3305	p-Coumaryl alcohol	Phenylpropanoids	-1.8861	-0.903	5.73101e-05	9
Cs3g21730	2.588	pme1646	Pinoresinol	Phenylpropanoids	-1.95055	-0.901	6.29485e-05	9
Cs3g21730	2.588	pmb0235	O-Feruloyl coumarin	Phenylpropanoids	-1.16701	-0.899	6.85423e-05	9
Cs3g21730	2.588	pmf0320	Acetosyringone	Phenylpropanoids	-1.71009	-0.896	7.99167e-05	9
Cs3g21730	2.588	pmb1108	Luteolin 6-C-hexoside 8-C-hexosyl-O-hexoside	Flavone	-1.24718	-0.89	0.000107315	9
Cs3g21730	2.588	pmb2795	4-Methoxycinnamic acid	Phenylpropanoids	-1.09681	-0.881	0.000151763	9
Cs3g21730	2.588	pme3407	Laricitrin	Flavonol	-1.55618	-0.88	0.000159879	9
Cs3g21730	2.588	pmb3028	Tricin O-sinapic acid	Flavone	-2.59767	-0.878	0.000171589	9
Cs3g21730	2.588	pme0367	Apigenin 7-rutinoside (Isorhoifolin)	Flavone	-1.2314	-0.878	0.000175696	9
Cs3g21730	2.588	pmf0098	trans-4-Hydroxycinnamic acid Methyl Ester	Phenylpropanoids	-1.04962	-0.875	0.000192588	9
Cs3g21730	2.588	pmb0423	Hydroxy-methoxycinnamate	Phenylpropanoids	-1.35919	-0.866	0.000273685	9
Cs3g21730	2.588	pmf0123	Methyl ferulate	Phenylpropanoids	-1.11148	-0.861	0.000326681	9
Cs3g21730	2.588	pme2459	Luteolin 7-O-glucoside (Cynaroside)	Flavone	-1.04082	-0.859	0.000347972	9
Cs3g21730	2.588	pmb0628	Eriodictiol C-hexosyl-O-hexoside	Flavone	-1.15223	-0.857	0.000372494	9
Cs3g21730	2.588	pme0332	Apigenin 7-O-neohesperidoside (Rhoifolin)	Flavone	-1.10344	-0.854	0.000403732	9
Cs3g21730	2.588	pme1637	Coniferyl alcohol	Phenylpropanoids	-3.07304	-0.85	0.000462079	9
Cs3g21730	2.588	pmb2984	Acetyl-eriodictyol O-hexoside	Flavone	-4.27924	-0.844	0.000559521	9
Cs3g21730	2.588	pme0424	trans-cinnamaldehyde	Phenylpropanoids	-2.45727	-0.835	0.000723171	9
Cs3g21730	2.588	pmb0475	Gallic acid O-feruloyl-O-hexosyl-O-hexoside	Phenylpropanoids	-1.92961	-0.829	0.000858635	9
Cs3g21730	2.588	pme0391	4-Methylumbelliferone	Phenylpropanoids	-1.57437	-0.821	0.00106371	9
Cs3g21730	2.588	pmf0479	8-Methoxypsoralen	Phenylpropanoids	-2.30825	-0.82	0.00110201	9
Cs3g21730	2.588	pmb0579	Chrysoeriol O-sinapoylhexoside	Flavone	-1.30686	-0.819	0.00111728	9
Cs3g21730	2.588	pmf0415	Zingerone	Phenylpropanoids	-1.66394	-0.813	0.00131053	9
Cs3g21730	2.588	pmb0604	Kaempferol 3-O-glucoside (Astragalin)	Flavonol	-1.01649	-0.811	0.00135409	9
Cs3g21730	2.588	pme1662	sakuranetin	Flavone	1.52209	0.819	0.00111379	3
Cs3g21730	2.588	pma0791	Naringenin O-malonylhexoside	Flavanone	1.48553	0.823	0.00100862	3
Cs3g21730	2.588	pmb0666	6-C-hexosyl-apigenin O-sinapoylhexoside	Flavone	1.09068	0.841	0.000603965	3
Cs3g21730	2.588	pme3237	Liquiritigenin	Flavanone	1.29481	0.854	0.000401519	3
Cs3g21730	2.588	pme1773	Cyanidin 3-O-rutinoside (Keracyanin)	Anthocyanins	1.20681	0.885	0.000128789	3
Cs3g21730	2.588	pme3367	6-MethylCoumarin	Phenylpropanoids	1.6939	0.926	1.56993e-05	3
Cs3g21730	2.588	pmb0566	Luteolin O-hexosyl-O-pentoside	Flavone	1.1352	0.932	1.02016e-05	3
Cs3g21730	2.588	pma1590	Peonidin O-hexoside	Anthocyanins	16.5328	0.951	2.1117e-06	3
Cs3g21730	2.588	pmb1178	O-Feruloyl 2-hydroxylcoumarin	Phenylpropanoids	1.34363	0.958	9.268e-07	3
Cs3g17760	2.738	pmb0566	Luteolin O-hexosyl-O-pentoside	Flavone	1.1352	-0.818	0.00114253	3
Cs3g17760	2.738	pme1773	Cyanidin 3-O-rutinoside (Keracyanin)	Anthocyanins	1.20681	-0.804	0.00162669	3
Cs3g17760	2.738	pma1590	Peonidin O-hexoside	Anthocyanins	16.5328	-0.802	0.0016962	3
Cs3g17760	2.738	pme1478	Myricetin	Flavonol	-13.6703	0.803	0.00168009	9
Cs3g17760	2.738	pme0332	Apigenin 7-O-neohesperidoside (Rhoifolin)	Flavone	-1.10344	0.839	0.000640057	9
Cs3g17760	2.738	pme0367	Apigenin 7-rutinoside (Isorhoifolin)	Flavone	-1.2314	0.855	0.00039374	9
orange1.1t01955	5.006	pma1590	Peonidin O-hexoside	Anthocyanins	16.5328	-0.908	4.46941e-05	3
orange1.1t01955	5.006	pme3237	Liquiritigenin	Flavanone	1.29481	-0.859	0.000347176	3
orange1.1t01955	5.006	pmb1178	O-Feruloyl 2-hydroxylcoumarin	Phenylpropanoids	1.34363	-0.818	0.00115408	3
orange1.1t01955	5.006	pmb0566	Luteolin O-hexosyl-O-pentoside	Flavone	1.1352	-0.809	0.00142113	3
orange1.1t01955	5.006	pme3263	2'-Hydroxydaidzein	Isoflavone	-1.10477	0.831	0.000819321	9
orange1.1t01955	5.006	pmb2940	1-O-beta-D-Glucopyranosyl sinapate	Phenylpropanoids	-1.56071	0.833	0.000773262	9
orange1.1t01955	5.006	pmf0479	8-Methoxypsoralen	Phenylpropanoids	-2.30825	0.838	0.000669461	9
orange1.1t01955	5.006	pmf0285	4-Hydroxy-3-methoxycinnamaldehyde	Phenylpropanoids	-3.30192	0.842	0.000593879	9
orange1.1t01955	5.006	pmf0320	Acetosyringone	Phenylpropanoids	-1.71009	0.854	0.000410595	9
orange1.1t01955	5.006	pme1580	Eriodictyol	Flavanone	-1.31295	0.865	0.000281336	9
orange1.1t01955	5.006	pme0332	Apigenin 7-O-neohesperidoside (Rhoifolin)	Flavone	-1.10344	0.899	6.85684e-05	9
orange1.1t01955	5.006	pme0367	Apigenin 7-rutinoside (Isorhoifolin)	Flavone	-1.2314	0.904	5.48552e-05	9
orange1.1t01955	5.006	pme1478	Myricetin	Flavonol	-13.6703	0.908	4.4405e-05	9

## Sheet: WLYF vs WDYF
Supplemental Table S8c. Pearson correlation coefficient of genes and metabolites involved in the flavonoids metabolic pathway in WLYF compared with WDYF
Gene ID	Log2 FC(Gene)	Meta ID	Compounds	Class	Log2 FC(Meta)	PCC	PCCP	Ninequadrants
Cs9g06490	-6.687	pme3250	Biochanin A	Isoflavone	1.14275	0.815	0.0012241	1
Cs9g06490	-6.687	pmb1178	O-Feruloyl 2-hydroxylcoumarin	Phenylpropanoids	1.06051	0.826	0.000936849	1
Cs9g06490	-6.687	pma1590	Peonidin O-hexoside	Anthocyanins	16.1615	0.864	0.000293358	1
Cs9g06490	-6.687	pme1478	Myricetin	Flavonol	-13.6703	-0.866	0.000266466	7
Cs9g06490	-6.687	pme1580	Eriodictyol	Flavanone	-1.25087	-0.862	0.000311169	7
Cs9g06490	-6.687	pmb0628	Eriodictiol C-hexosyl-O-hexoside	Flavone	-1.06108	-0.848	0.000489088	7
Cs9g06490	-6.687	pmf0320	Acetosyringone	Phenylpropanoids	-2.15138	-0.848	0.00048562	7
Cs7g18970	-1.098	pmb0746	Tricin 4'-O-β-guaiacylglycerol	Flavone	-2.92983	0.814	0.00126029	7
Cs7g18970	-1.098	pme3131	6,7-Dimethoxy-4-methylcoumarin	Phenylpropanoids	-1.56363	0.823	0.00102127	7
Cs7g23280	1.229	pma1590	Peonidin O-hexoside	Anthocyanins	16.1615	0.809	0.0014297	3
Cs7g23280	1.229	pme3250	Biochanin A	Isoflavone	1.14275	0.838	0.00067267	3
Cs7g23280	1.229	pmf0320	Acetosyringone	Phenylpropanoids	-2.15138	-0.842	0.000590973	9
Cs7g23280	1.229	pme1478	Myricetin	Flavonol	-13.6703	-0.809	0.00142373	9
orange1.1t02046	1.438	pme3367	6-MethylCoumarin	Phenylpropanoids	1.13691	0.814	0.00127393	3
orange1.1t02046	1.438	pma1590	Peonidin O-hexoside	Anthocyanins	16.1615	0.876	0.000188382	3
orange1.1t02046	1.438	pmf0320	Acetosyringone	Phenylpropanoids	-2.15138	-0.931	1.07423e-05	9
orange1.1t02046	1.438	pmf0285	4-Hydroxy-3-methoxycinnamaldehyde	Phenylpropanoids	-3.26037	-0.913	3.46321e-05	9
orange1.1t02046	1.438	pme1478	Myricetin	Flavonol	-13.6703	-0.874	0.000200236	9
orange1.1t02046	1.438	pme1580	Eriodictyol	Flavanone	-1.25087	-0.86	0.000338251	9
orange1.1t02046	1.438	pmb0475	Gallic acid O-feruloyl-O-hexosyl-O-hexoside	Phenylpropanoids	-1.54232	-0.847	0.000509415	9
orange1.1t02046	1.438	pmb2940	1-O-beta-D-Glucopyranosyl sinapate	Phenylpropanoids	-1.12331	-0.846	0.000525913	9
orange1.1t02046	1.438	pme0424	trans-cinnamaldehyde	Phenylpropanoids	-2.05154	-0.846	0.000527713	9
orange1.1t02046	1.438	pme1646	Pinoresinol	Phenylpropanoids	-2.06133	-0.839	0.00064841	9
orange1.1t02046	1.438	pmb0423	Hydroxy-methoxycinnamate	Phenylpropanoids	-1.00738	-0.835	0.000730949	9
orange1.1t02046	1.438	pme1637	Coniferyl alcohol	Phenylpropanoids	-2.26926	-0.824	0.000981329	9
orange1.1t02046	1.438	pme3305	p-Coumaryl alcohol	Phenylpropanoids	-1.78613	-0.824	0.000988395	9
orange1.1t02045	1.618	pma1590	Peonidin O-hexoside	Anthocyanins	16.1615	0.809	0.00144498	3
orange1.1t02045	1.618	pmf0320	Acetosyringone	Phenylpropanoids	-2.15138	-0.888	0.000114456	9
orange1.1t02045	1.618	pmf0285	4-Hydroxy-3-methoxycinnamaldehyde	Phenylpropanoids	-3.26037	-0.863	0.000305025	9
orange1.1t02045	1.618	pme0424	trans-cinnamaldehyde	Phenylpropanoids	-2.05154	-0.817	0.00118536	9
orange1.1t02045	1.618	pmb0475	Gallic acid O-feruloyl-O-hexosyl-O-hexoside	Phenylpropanoids	-1.54232	-0.809	0.00144495	9
orange1.1t02045	1.618	pme1478	Myricetin	Flavonol	-13.6703	-0.807	0.00149772	9
orange1.1t02045	1.618	pmb2940	1-O-beta-D-Glucopyranosyl sinapate	Phenylpropanoids	-1.12331	-0.803	0.00166254	9
orange1.1t01747	1.643	pmb1178	O-Feruloyl 2-hydroxylcoumarin	Phenylpropanoids	1.06051	0.839	0.000645405	3
orange1.1t01747	1.643	pma1590	Peonidin O-hexoside	Anthocyanins	16.1615	0.842	0.000592204	3
orange1.1t01747	1.643	pmb0628	Eriodictiol C-hexosyl-O-hexoside	Flavone	-1.06108	-0.853	0.000425112	9
orange1.1t01747	1.643	pme1478	Myricetin	Flavonol	-13.6703	-0.841	0.000617102	9
orange1.1t01747	1.643	pmb2940	1-O-beta-D-Glucopyranosyl sinapate	Phenylpropanoids	-1.12331	-0.813	0.00128881	9
orange1.1t01747	1.643	pme1580	Eriodictyol	Flavanone	-1.25087	-0.813	0.00131461	9
Cs3g21730	1.737	pme3250	Biochanin A	Isoflavone	1.14275	0.801	0.00175417	3
Cs3g21730	1.737	pme3237	Liquiritigenin	Flavanone	1.09032	0.854	0.000401519	3
Cs3g21730	1.737	pme3367	6-MethylCoumarin	Phenylpropanoids	1.13691	0.926	1.56993e-05	3
Cs3g21730	1.737	pma1590	Peonidin O-hexoside	Anthocyanins	16.1615	0.951	2.1117e-06	3
Cs3g21730	1.737	pmb1178	O-Feruloyl 2-hydroxylcoumarin	Phenylpropanoids	1.06051	0.958	9.268e-07	3
Cs3g21730	1.737	pmb2940	1-O-beta-D-Glucopyranosyl sinapate	Phenylpropanoids	-1.12331	-0.935	8.3418e-06	9
Cs3g21730	1.737	pme1580	Eriodictyol	Flavanone	-1.25087	-0.918	2.57455e-05	9
Cs3g21730	1.737	pmf0285	4-Hydroxy-3-methoxycinnamaldehyde	Phenylpropanoids	-3.26037	-0.905	5.12897e-05	9
Cs3g21730	1.737	pme3305	p-Coumaryl alcohol	Phenylpropanoids	-1.78613	-0.903	5.73101e-05	9
Cs3g21730	1.737	pme1646	Pinoresinol	Phenylpropanoids	-2.06133	-0.901	6.29485e-05	9
Cs3g21730	1.737	pmf0320	Acetosyringone	Phenylpropanoids	-2.15138	-0.896	7.99167e-05	9
Cs3g21730	1.737	pmb3028	Tricin O-sinapic acid	Flavone	-1.70011	-0.878	0.000171589	9
Cs3g21730	1.737	pmb0423	Hydroxy-methoxycinnamate	Phenylpropanoids	-1.00738	-0.866	0.000273685	9
Cs3g21730	1.737	pmb0628	Eriodictiol C-hexosyl-O-hexoside	Flavone	-1.06108	-0.857	0.000372494	9
Cs3g21730	1.737	pme1637	Coniferyl alcohol	Phenylpropanoids	-2.26926	-0.85	0.000462079	9
Cs3g21730	1.737	pmb2984	Acetyl-eriodictyol O-hexoside	Flavone	-2.57282	-0.844	0.000559521	9
Cs3g21730	1.737	pme0424	trans-cinnamaldehyde	Phenylpropanoids	-2.05154	-0.835	0.000723171	9
Cs3g21730	1.737	pmb0475	Gallic acid O-feruloyl-O-hexosyl-O-hexoside	Phenylpropanoids	-1.54232	-0.829	0.000858635	9
Cs3g21730	1.737	pmf0479	8-Methoxypsoralen	Phenylpropanoids	-1.73849	-0.82	0.00110201	9
Cs3g01140	1.788	pma1590	Peonidin O-hexoside	Anthocyanins	16.1615	0.849	0.000481564	3
Cs3g01140	1.788	pme3237	Liquiritigenin	Flavanone	1.09032	0.873	0.000208266	3
Cs3g01140	1.788	pme1478	Myricetin	Flavonol	-13.6703	-0.848	0.000490695	9
Cs3g01140	1.788	pme1580	Eriodictyol	Flavanone	-1.25087	-0.836	0.000695409	9
Cs3g01140	1.788	pmb2940	1-O-beta-D-Glucopyranosyl sinapate	Phenylpropanoids	-1.12331	-0.818	0.00113812	9
Cs3g01140	1.788	pmf0285	4-Hydroxy-3-methoxycinnamaldehyde	Phenylpropanoids	-3.26037	-0.815	0.00123264	9
orange1.1t01957	1.93	pme3250	Biochanin A	Isoflavone	1.14275	0.825	0.000946095	3
orange1.1t02043	1.96	pmf0320	Acetosyringone	Phenylpropanoids	-2.15138	-0.821	0.00105546	9
Cs3g17760	2.866	pma1590	Peonidin O-hexoside	Anthocyanins	16.1615	-0.802	0.0016962	3
Cs3g17760	2.866	pme1478	Myricetin	Flavonol	-13.6703	0.803	0.00168009	9
orange1.1t01955	3.425	pma1590	Peonidin O-hexoside	Anthocyanins	16.1615	-0.908	4.46941e-05	3
orange1.1t01955	3.425	pme3237	Liquiritigenin	Flavanone	1.09032	-0.859	0.000347176	3
orange1.1t01955	3.425	pmb1178	O-Feruloyl 2-hydroxylcoumarin	Phenylpropanoids	1.06051	-0.818	0.00115408	3
orange1.1t01955	3.425	pme3250	Biochanin A	Isoflavone	1.14275	-0.812	0.00134249	3
orange1.1t01955	3.425	pmb2940	1-O-beta-D-Glucopyranosyl sinapate	Phenylpropanoids	-1.12331	0.833	0.000773262	9
orange1.1t01955	3.425	pmf0479	8-Methoxypsoralen	Phenylpropanoids	-1.73849	0.838	0.000669461	9
orange1.1t01955	3.425	pmf0285	4-Hydroxy-3-methoxycinnamaldehyde	Phenylpropanoids	-3.26037	0.842	0.000593879	9
orange1.1t01955	3.425	pmf0320	Acetosyringone	Phenylpropanoids	-2.15138	0.854	0.000410595	9
orange1.1t01955	3.425	pme1580	Eriodictyol	Flavanone	-1.25087	0.865	0.000281336	9
orange1.1t01955	3.425	pme1478	Myricetin	Flavonol	-13.6703	0.908	4.4405e-05	9
