# Supplementary material for: Integrative analysis of metabolome and transcriptome profiles provides insight into the fruit pericarp pigmentation disorder caused by ‘Candidatus Liberibacter asiaticus’ infection
Source: BMC Plant Biol. 2021 Aug 25;21:397. doi: 10.1186/s12870-021-03167-3 (PMC8385863; doi:10.1186/s12870-021-03167-3)
Supplement: Supplementary file 11 — Additional file 11: Supplemental Table S9. Differentially expression transcription factors in WGF, TYBGF and WLYF compared with WDYF. [file 12870_2021_3167_MOESM11_ESM.xlsx]

## Sheet: WGF vs WDYF
Supplemental Table S9a. Differentially expressed transcription factors in WGF compared with WDYF
Gene ID	Family	Category	Classification	FPKM-WDYF	FPKM-WGF	Log2 FC	P-Value	FDR	Symbol	Description
Cs1g02580	bHLH	TF	bHLH	5.60116	2.75049	-1.07	0.00228431	0.0108892	BH091	Transcription factor bHLH91;
Cs2g05960	bHLH	TF	bHLH	17.7494	39.7264	1.23	1.73506e-05	0.000167071	BH162	Transcription factor bHLH162;
Cs2g14440	bHLH	TF	bHLH	0.183516	0.585127	1.588	0.00556056	0.0226323	ICE1	Transcription factor ICE1;
Cs3g17300	bHLH	TF	bHLH	5.72101	14.3463	1.24	3.08771e-07	4.62548e-06	BH030	Transcription factor bHLH30;
Cs3g23430	bHLH	TF	bHLH	0.131764	0	-4.836	0.0104527	0.0374905	HEC2	Transcription factor HEC2;
Cs4g04210	bHLH	TF	bHLH	11.7948	28.9546	1.22	5.21664e-06	5.81035e-05	BH035	Transcription factor bHLH35;
Cs4g06760	bHLH	TF	bHLH	6.8903	2.0487	-1.809	1.15186e-08	2.35606e-07	BH082	Transcription factor bHLH82;
Cs4g14510	bHLH	TF	bHLH	1.97348	5.88528	1.431	0.0121924	0.0423616	BH041	Putative transcription factor bHLH041;
Cs5g05300	bHLH	TF	bHLH	2.39639	8.54043	1.727	3.14577e-05	0.000282276	BH162	Transcription factor bHLH162;
Cs5g31400	bHLH	TF	bHLH	3.52583	0.355509	-3.333	1.14961e-14	5.79468e-13	BHLHW	Basic helix-loop-helix protein A;
Cs6g18610	bHLH	TF	bHLH	2.97155	0.647496	-2.36	9.40421e-06	9.78503e-05	BEE3	Transcription factor BEE 3;
Cs7g16660	bHLH	TF	bHLH	10.4258	3.56994	-1.641	2.10173e-06	2.58903e-05	BH062	Transcription factor bHLH62;
Cs7g19780	bHLH	TF	bHLH	4.13372	2.00093	-1.214	2.3487e-07	3.63461e-06	ICE1	Transcription factor ICE1;
Cs7g19870	bHLH	TF	bHLH	177.047	59.4148	-1.82	1.50517e-19	1.32914e-17	BH137	Transcription factor bHLH137;
Cs7g25850	bHLH	TF	bHLH	40.4944	13.4295	-1.79	9.63405e-16	5.58238e-14	BIM1	Transcription factor BIM1;
Cs8g15580	bHLH	TF	bHLH	0.776905	0	-5.52	3.76328e-06	4.32317e-05	FIT	Transcription factor FER-LIKE IRON DEFICIENCY-INDUCED TRANSCRIPTION FACTOR;
Cs8g15600	bHLH	TF	bHLH	0.572923	0.0352387	-3.442	0.00102452	0.0055477	FIT	Transcription factor FER-LIKE IRON DEFICIENCY-INDUCED TRANSCRIPTION FACTOR;
Cs9g06130	bHLH	TF	bHLH	0.335409	0	-5.655	0.000741374	0.00423866	MUTE	Transcription factor MUTE;
Cs9g08460	bHLH	TF	bHLH	15.3781	45.005	1.541	0.00175423	0.00874109	BH092	Transcription factor bHLH92;
Cs9g13980	bHLH	TF	bHLH	11.6609	26.9027	1.104	1.35546e-05	0.000134925	BH048	Transcription factor bHLH48;
Cs9g16390	bHLH	TF	bHLH	0.97874	3.42974	1.715	0.00135922	0.00705643	BH036	Transcription factor bHLH36;
orange1.1t00185	bHLH	TF	bHLH	5.0179	13.2874	1.297	5.3763e-06	5.968e-05	UNE10	Transcription factor UNE10;
orange1.1t00550	bHLH	TF	bHLH	67.6025	23.3415	-1.61	9.12359e-08	1.56487e-06	MYC2	Transcription factor MYC2; Short=AtMYC2;
orange1.1t02482	bHLH	TF	bHLH	12.6619	57.9444	2.088	1.46643e-09	3.50366e-08	BH162	Transcription factor bHLH162;
Cs6g04120	ERF	TF	AP2/ERF->AP2/ERF-AP2	8.505	18.0543	1.027	0.00269467	0.0125045	AP2	Floral homeotic protein APETALA 2
Cs8g17390	ERF	TF	AP2/ERF->AP2/ERF-AP2	33.1576	120.302	1.948	1.81485e-18	1.46366e-16	RAP27	Ethylene-responsive transcription factor RAP2-7;
Cs1g03290	ERF	TF	AP2/ERF->AP2/ERF-ERF	1.99794	5.7657	1.451	0.00348669	0.0154747	ERF99	Ethylene-responsive transcription factor 13; Short=AtERF13;
Cs1g08720	ERF	TF	AP2/ERF->AP2/ERF-ERF	5.90928	14.0272	1.226	0.000403987	0.002556	PTI6	Pathogenesis-related genes transcriptional activator PTI6;
Cs1g11880	ERF	TF	AP2/ERF->AP2/ERF-ERF	33.4242	6.96148	-2.354	2.46064e-12	8.83994e-11	ERF03	Ethylene-responsive transcription factor ERF003;
Cs2g05620	ERF	TF	AP2/ERF->AP2/ERF-ERF	105.222	241.257	1.122	0.000410638	0.00259061	ERF4	Ethylene-responsive transcription factor 4;
Cs2g05640	ERF	TF	AP2/ERF->AP2/ERF-ERF	7.432	18.7412	1.255	1.72446e-06	2.16892e-05	ERF81	Ethylene-responsive transcription factor 12; Short=AtERF12;
Cs3g23270	ERF	TF	AP2/ERF->AP2/ERF-ERF	81.5469	33.1407	-1.383	6.42733e-05	0.000522194	RAP21	Ethylene-responsive transcription factor RAP2-1;
Cs4g02210	ERF	TF	AP2/ERF->AP2/ERF-ERF	0.082373	0.382286	2.392	0.00309951	0.0140402	AP2L1	AP2-like ethylene-responsive transcription factor At1g16060;
Cs5g02340	ERF	TF	AP2/ERF->AP2/ERF-ERF	141.227	44.6025	-1.741	1.71128e-14	8.41122e-13	ERF61	Ethylene-responsive transcription factor ERF061;
Cs5g08360	ERF	TF	AP2/ERF->AP2/ERF-ERF	89.1336	15.1525	-2.628	1.06731e-09	2.60958e-08	EF100	Ethylene-responsive transcription factor 1A; Short=AtERF1A;
Cs5g12350	ERF	TF	AP2/ERF->AP2/ERF-ERF	0.941984	9.74045	3.295	0.00925077	0.0339309	DRE1C	Dehydration-responsive element-binding protein 1C; Short=Protein DREB1C;
Cs5g29870	ERF	TF	AP2/ERF->AP2/ERF-ERF	81.9143	3.07306	-4.844	1.15391e-40	6.7059e-38	ERF92	Ethylene-responsive transcription factor 1B; Short=AtERF1B;
Cs5g29900	ERF	TF	AP2/ERF->AP2/ERF-ERF	5.86405	0.707649	-3.056	5.26654e-05	0.000438893	ERF98	Ethylene-responsive transcription factor ERF098;
Cs9g10650	ERF	TF	AP2/ERF->AP2/ERF-ERF	19.5811	0.931269	-4.469	2.41988e-18	1.91258e-16	ERF92	Ethylene-responsive transcription factor 1B; Short=AtERF1B;
orange1.1t00456	ERF	TF	AP2/ERF->AP2/ERF-ERF	4.53893	0.814297	-2.56	1.04308e-06	1.38883e-05	CRF5	Ethylene-responsive transcription factor CRF5;
orange1.1t00851	ERF	TF	AP2/ERF->AP2/ERF-ERF	23.4112	9.83584	-1.33	3.45683e-05	0.000305745	ERF53	Ethylene-responsive transcription factor ERF053
orange1.1t02436	ERF	TF	AP2/ERF->AP2/ERF-ERF	4.0266	0.129111	-4.958	6.61925e-28	1.42163e-25	ERF62	Ethylene-responsive transcription factor ERF062;
Cs6g18930	ERF	TF	AP2/ERF->AP2/ERF-RAV	3.3735	0.022915	-7.311	1.89878e-07	2.99187e-06	RAV2	AP2/ERF and B3 domain-containing transcription repressor RAV2;
Cs3g17260	MADS	TF	MADS->MADS-MIKC	0.20756	2.00048	3.026	5.72001e-07	8.10772e-06	SVP	MADS-box protein SVP
Cs5g17820	MADS	TF	MADS->MADS-MIKC	1.91406	0.78311	-1.604	4.82737e-06	5.41955e-05	AGL11	Agamous-like MADS-box protein AGL11;
Cs7g02340	MADS	TF	MADS->MADS-MIKC	6.32202	33.5444	1.852	0.00984537	0.0357535	AGL15	Agamous-like MADS-box protein AGL15;
Cs7g13730	MADS	TF	MADS->MADS-MIKC	0.30493	0.0510607	-2.271	0.0148161	0.049577	TT16	Protein TRANSPARENT TESTA 16;
Cs8g02950	MADS	TF	MADS->MADS-MIKC	2.29311	0.937934	-1.407	2.76067e-07	4.20247e-06	MAD27	MADS-box transcription factor 27;
orange1.1t02588	MADS	TF	MADS->MADS-MIKC	0.0309583	0.413179	4.375	0.00116134	0.00617017	CAL	Transcription factor CAULIFLOWER; Short=AtCAL;
Cs3g22940	MADS	TF	MADS->MADS-M-type	3.3279	0.821017	-2.085	3.65619e-06	4.21979e-05	AGL80	Agamous-like MADS-box protein AGL80;
Cs6g13550	MADS	TF	MADS->MADS-M-type	0.735726	0.306675	-1.38	0.00670971	0.0262633	AGL80	Agamous-like MADS-box protein AGL80;
Cs6g19700	MADS	TF	MADS->MADS-M-type	1.43934	4.30463	1.351	0.00571352	0.0231197	AGL8	Agamous-like MADS-box protein AGL8;
Cs1g19400	MYB	TF	MYB->MYB	3.0237	0.574804	-2.441	9.65955e-09	2.0112e-07	MYB08	Myb-related protein 308;
Cs1g19970	MYB	TF	MYB->MYB	3.05094	1.42733	-1.225	0.000537808	0.00324079	MYB78	Transcription factor MYB78
Cs2g06950	MYB	TF	MYB->MYB	6.28993	2.88049	-1.211	0.00159576	0.0080703	MY102	Transcription factor MYB102
Cs2g12700	MYB	TF	MYB->MYB	4.86949	1.79016	-1.53	1.2439e-06	1.62233e-05	MYB62	Transcription factor MYB62
Cs2g22610	MYB	TF	MYB->MYB	2.53045	15.0013	2.502	1.6153e-05	0.000156916	MYB15	Transcription factor MYB15
Cs2g22630	MYB	TF	MYB->MYB	0.751605	2.12183	1.338	0.0139503	0.0472318	MYB15	Transcription factor MYB15
Cs4g06130	MYB	TF	MYB->MYB	0.328353	0	-3.745	0.00336235	0.0150173	MYB5	Transcription repressor MYB5;
Cs4g12760	MYB	TF	MYB->MYB	11.5848	1.56143	-2.994	3.03548e-15	1.62984e-13	MYB58	Transcription factor MYB58
Cs4g13170	MYB	TF	MYB->MYB	0.144507	2.52375	4.09	2.54021e-09	5.84306e-08	MYB36	Transcription factor MYB36
Cs6g21530	MYB	TF	MYB->MYB	1.76804	4.71981	1.313	0.00216853	0.0104456	MYB16	Transcription factor MYB16
Cs7g03660	MYB	TF	MYB->MYB	0.850914	0.0505277	-4.272	2.15901e-07	3.37232e-06	MY105	Transcription factor MYB105
Cs7g16380	MYB	TF	MYB->MYB	10.49	2.67123	-2.072	2.63721e-13	1.10634e-11	MYB06	Myb-related protein 306;
Cs7g26930	MYB	TF	MYB->MYB	64.8873	27.3845	-1.444	1.39243e-06	1.79706e-05	MYB62	Transcription factor MYB62
Cs9g01750	MYB	TF	MYB->MYB	1.46854	0.297862	-2.292	0.00111524	0.00595568	MYB2	Transcription factor MYB2
Cs9g03070	MYB	TF	MYB->MYB	0.495035	0.010626	-5.553	1.21677e-05	0.000122539	MYB5	Transcription repressor MYB5;
Cs9g14240	MYB	TF	MYB->MYB	0.0258727	1.13223	5.562	4.71796e-06	5.31786e-05	ODO1	Protein ODORANT1;
orange1.1t00520	MYB	TF	MYB->MYB	1.2895	0.367736	-1.843	0.000279859	0.00187643	MYB3	Transcription factor MYB3;
orange1.1t01728	MYB	TF	MYB->MYB	0.436718	1.77412	1.889	0.00387908	0.0168491	MYB2	Transcription factor MYB2
orange1.1t01787	MYB	TF	MYB->MYB	4.91174	1.44133	-1.852	9.15783e-13	3.52042e-11	MYB61	Transcription factor MYB61
orange1.1t04785	MYB	TF	MYB->MYB	0.506488	0.0668663	-3.437	0.00569239	0.0230578	MYB6	Transcription repressor MYB6;
Cs2g16440	MYB	TF	MYB->MYB-related	0.0915397	0.863669	3.128	0.00899148	0.0331846	RADL6	Protein RADIALIS-like 6; Short=AtRL6; Short=Protein RAD-like 6;
Cs4g13690	MYB	TF	MYB->MYB-related	4.43784	9.87384	1.065	0.00040808	0.00257855	MYBS3	Transcription factor MYBS3
Cs5g16540	MYB	TF	MYB->MYB-related	20.1675	9.28718	-1.225	0.000292168	0.0019431	RVE7	Protein REVEILLE 7;
Cs6g16000	MYB	TF	MYB->MYB-related	62.7167	30.2225	-1.14	3.62906e-07	5.35524e-06	RVE1	Protein REVEILLE 1;
Cs6g17570	MYB	TF	MYB->MYB-related	0.554242	0.080469	-2.985	0.00515388	0.0212867	MY113	Transcription factor MYB113;
Cs8g17920	MYB	TF	MYB->MYB-related	6.27936	1.97553	-1.725	2.69689e-14	1.29339e-12	MYB48	Transcription factor MYB48;
orange1.1t00473	MYB	TF	MYB->MYB-related	1.39728	4.19837	1.464	9.69789e-06	0.000100535	TRY	Transcription factor TRY;
Cs1g06750	NAC	TF	NAC	97.0447	47.6042	-1.126	3.81474e-10	9.87883e-09	NAC56	NAC transcription factor 56
Cs1g06760	NAC	TF	NAC	397.744	69.878	-2.587	2.18173e-16	1.35563e-14	NAC72	NAC domain-containing protein 72; Short=ANAC072;
Cs1g09510	NAC	TF	NAC	0	0.40472	6.336	1.12529e-05	0.000114493	NC104	NAC domain-containing protein 104
Cs2g06460	NAC	TF	NAC	44.108	21.8657	-1.094	4.74998e-10	1.21889e-08	NAC25	NAC transcription factor 25; Short=AtNAC025;
Cs2g13920	NAC	TF	NAC	13.0933	85.0371	2.655	1.02221e-12	3.87674e-11	NAC83	NAC domain-containing protein 83
Cs3g19890	NAC	TF	NAC	226.817	77.9055	-1.611	8.80194e-10	2.17397e-08	NAC2	NAC domain-containing protein 2; Short=ANAC002;
Cs3g27630	NAC	TF	NAC	0.17871	1.75481	3.293	0.000247876	0.0016965	NAC31	Protein CUP-SHAPED COTYLEDON 3;
Cs5g26130	NAC	TF	NAC	146.246	72.2856	-1.1	6.31147e-06	6.88236e-05	NAC47	NAC transcription factor 47
Cs5g26150	NAC	TF	NAC	26.2469	13.0475	-1.087	0.000667669	0.00387444	NAC46	NAC domain-containing protein 46
Cs5g29650	NAC	TF	NAC	0.82219	0.253055	-1.926	0.00100922	0.00548137	NAC22	NAC domain-containing protein 21/22; Short=ANAC021/ANAC022;
Cs6g16600	NAC	TF	NAC	0.038199	0.55314	3.835	0.00277411	0.0128189	NAC78	NAC domain-containing protein 78
Cs7g11190	NAC	TF	NAC	5.94195	2.33148	-1.42	2.76057e-08	5.20975e-07	NAC45	NAC domain-containing protein 45
Cs7g11240	NAC	TF	NAC	1.56873	0.519688	-1.474	0.00047172	0.00290546	NAC10	NAC transcription factor ONAC010;
Cs7g17600	NAC	TF	NAC	15.992	29.3188	1.012	2.72161e-09	6.20973e-08	NAC42	Transcription factor JUNGBRUNNEN 1;
Cs8g01860	NAC	TF	NAC	6.88989	95.3918	3.723	9.33414e-53	1.22956e-49	NAC22	NAC domain-containing protein 22
Cs8g14700	NAC	TF	NAC	3.98117	44.7201	3.362	0.000687992	0.00397835	NAC90	NAC domain-containing protein 90; Short=ANAC090;
orange1.1t00588	NAC	TF	NAC	2.65307	0.104885	-4.412	8.07728e-07	1.10526e-05	NTL9	Protein NTM1-like 9
orange1.1t00590	NAC	TF	NAC	2.51419	0.223421	-3.582	3.3014e-13	1.36469e-11	NAC62	NAC domain-containing protein 62
orange1.1t00591	NAC	TF	NAC	2.64072	0.406417	-3.262	2.60539e-09	5.96522e-08	NAC14	NAC domain-containing protein 14
orange1.1t03242	NAC	TF	NAC	13.6856	3.86161	-1.898	1.15756e-26	2.15777e-24	NAC86	NAC domain-containing protein 86
Cs2g17860	Others	TR	Others	2.88881	8.44177	1.483	2.56283e-05	0.000235311	AHK4	Histidine kinase 4; EC=2.7.13.3;
Cs2g24030	Others	TR	Others	3.06504	6.5185	1.007	0.00221729	0.0106132	CIA2	Protein CHLOROPLAST IMPORT APPARATUS 2; Flags: Precursor;
Cs3g24360	Others	TR	Others	1.85233	5.28107	1.397	1.46479e-06	1.87818e-05	DA1	Protein DA1;
Cs5g04810	Others	TR	Others	1.32337	3.20461	1.198	2.2032e-05	0.000206122	ARR5	Two-component response regulator ARR5;
Cs5g15940	Others	TR	Others	3.89489	1.40587	-1.563	1.00668e-07	1.71032e-06	COL1	Zinc finger protein CONSTANS-LIKE 1;
Cs7g07010	Others	TR	Others	0.530368	0.151843	-1.763	4.47368e-06	5.05984e-05	AHK5	Histidine kinase 5; EC=2.7.13.3;
Cs7g32050	Others	TR	Others	0.761903	0.24109	-1.65	0.000103992	0.000791519	DAR2	Protein DA1-related 2;
Cs8g20740	Others	TR	Others	0.093504	0.764212	2.959	0.000351055	0.00226683	CIA2	Protein CHLOROPLAST IMPORT APPARATUS 2; Flags: Precursor;
Cs9g08850	Others	TR	Others	122.456	17.0735	-2.917	4.00067e-17	2.74477e-15	ETR2	Ethylene receptor 2; Short=AtETR2; EC=2.7.11.-;
orange1.1t01583	Others	TR	Others	0.478844	6.02757	3.079	1.22421e-14	6.10836e-13	BBX22	B-box zinc finger protein 22
orange1.1t01850	Others	TR	Others	0.569532	4.98988	2.93	4.99814e-11	1.48286e-09	ARR9	Two-component response regulator ARR9;
Cs4g05760	WRKY	TF	WRKY	15.0382	59.6342	1.888	2.68172e-06	3.20557e-05	WRK50	Probable WRKY transcription factor 50;
Cs5g04160	WRKY	TF	WRKY	0.396543	1.43165	1.747	0.000335555	0.00218172	WRK72	Probable WRKY transcription factor 72;
Cs6g09420	WRKY	TF	WRKY	3.61922	21.9504	2.583	5.30963e-09	1.15036e-07	WRK33	Probable WRKY transcription factor 33;
Cs6g21990	WRKY	TF	WRKY	16.8455	7.44367	-1.24	9.34805e-06	9.74199e-05	WRKY4	Probable WRKY transcription factor 4;
Cs7g07140	WRKY	TF	WRKY	40.2462	92.866	1.076	2.00576e-11	6.27084e-10	WRK11	Probable WRKY transcription factor 11;
Cs7g17180	WRKY	TF	WRKY	49.4162	24.2084	-1.106	1.49407e-14	7.38034e-13	WRK28	Probable WRKY transcription factor 28;
Cs7g29580	WRKY	TF	WRKY	0.246707	1.44929	2.501	6.56228e-05	0.000532065	WRK55	WRKY transcription factor 55;
Cs9g03310	WRKY	TF	WRKY	1.34639	0.704843	-1.128	0.00543269	0.0222384	WRK57	Probable WRKY transcription factor 57;
Cs9g18480	WRKY	TF	WRKY	0.792553	2.0979	1.324	0.00537937	0.0220566	WRK41	Probable WRKY transcription factor 41;
orange1.1t00472	WRKY	TF	WRKY	28.6069	116.449	1.947	2.56772e-09	5.89948e-08	WRK46	Probable WRKY transcription factor 46;
orange1.1t05133	WRKY	TF	WRKY	9.24803	24.4015	1.318	2.22066e-06	2.70685e-05	WRK31	Probable WRKY transcription factor 31;

## Sheet: TYBGF vs WDYF
Supplemental Table S9b. Differentially expressed transcription factors in TYBGF compared with WDYF
Gene ID	Family	Category	Classification	FPKM-WDYF	FPKM-TYBGF	Log2 FC	P-Value	FDR	Symbol	Description
Cs1g19150	bHLH	TF	bHLH	0.0399607	0.380701	3.182	0.0119594	0.0397919	BH087	Basic helix-loop-helix protein bHLH87
Cs3g17300	bHLH	TF	bHLH	5.72101	12.9634	1.1	0.00042233	0.0025559	BH030	Basic helix-loop-helix protein bHLH30
Cs4g04210	bHLH	TF	bHLH	11.7948	29.7122	1.218	0.0154793	0.0490091	BH035	Basic helix-loop-helix protein bHLH35
Cs4g06760	bHLH	TF	bHLH	6.8903	2.86645	-1.362	1.42195e-08	2.86816e-07	BH082	Basic helix-loop-helix protein bHLH82
Cs5g05300	bHLH	TF	bHLH	2.39639	9.02433	1.801	4.51414e-05	0.000383071	BH162	Basic helix-loop-helix protein bHLH162
Cs5g09950	bHLH	TF	bHLH	12.0973	5.14626	-1.271	0.00183238	0.00871486	BH036	Basic helix-loop-helix protein bHLH36
Cs5g31400	bHLH	TF	bHLH	3.52583	0.569435	-2.67	1.99941e-16	1.42535e-14	BHLHW	Basic helix-loop-helix protein A;
Cs7g19780	bHLH	TF	bHLH	4.13372	1.84615	-1.125	2.16185e-09	5.0761e-08	ICE1	Basic helix-loop-helix protein ICE1
Cs7g19870	bHLH	TF	bHLH	177.047	52.8403	-1.983	7.40437e-19	6.96257e-17	BH137	Basic helix-loop-helix protein bHLH137
Cs7g25850	bHLH	TF	bHLH	40.4944	19.6134	-1.23	2.66504e-10	7.49849e-09	BIM1	Basic helix-loop-helix protein BIM1
Cs7g30860	bHLH	TF	bHLH	0.076053	0.46411	2.064	0.00713808	0.0263223	BH051	Basic helix-loop-helix protein bHLH51
Cs8g03200	bHLH	TF	bHLH	0.488918	2.40792	2.219	0.000157618	0.00110733	BH025	Basic helix-loop-helix protein bHLH25
Cs8g15580	bHLH	TF	bHLH	0.776905	0	-7.355	2.26566e-08	4.38198e-07	FIT	Basic helix-loop-helix protein FER-LIKE IRON DEFICIENCY-INDUCED
Cs8g15600	bHLH	TF	bHLH	0.572923	0.0245503	-4.76	0.000158717	0.00111418	FIT	Basic helix-loop-helix protein FER-LIKE IRON DEFICIENCY-INDUCED
Cs9g06130	bHLH	TF	bHLH	0.335409	0	-5.621	0.000589307	0.00337893	MUTE	Basic helix-loop-helix protein MUTE
Cs9g08460	bHLH	TF	bHLH	15.3781	56.3944	1.861	0.00175728	0.00842258	BH092	Basic helix-loop-helix protein bHLH92
Cs9g13930	bHLH	TF	bHLH	30.2598	15.9713	-1.009	0.000133858	0.000962682	BH130	Basic helix-loop-helix protein bHLH130
Cs9g16390	bHLH	TF	bHLH	0.97874	3.87094	1.898	0.000105709	0.000790098	BH036	Basic helix-loop-helix protein bHLH36
orange1.1t00185	bHLH	TF	bHLH	5.0179	12.1792	1.183	4.07752e-05	0.000350234	UNE10	Basic helix-loop-helix protein UNE10
orange1.1t00550	bHLH	TF	bHLH	67.6025	24.4741	-1.525	7.16458e-05	0.00057048	MYC2	Basic helix-loop-helix protein MYC2
orange1.1t02482	bHLH	TF	bHLH	12.6619	50.7919	1.924	1.22236e-14	6.93621e-13	BH162	Basic helix-loop-helix protein bHLH162
Cs6g04120	ERF	TF	AP2/ERF->AP2/ERF-AP2	8.505	19.3426	1.145	0.00080798	0.00440862	AP2	Floral homeotic protein APETALA 2
Cs8g17390	ERF	TF	AP2/ERF->AP2/ERF-AP2	33.1576	123.092	1.778	2.98285e-15	1.8013e-13	RAP27	Ethylene-responsive transcription factor RAP2-7
Cs1g03290	ERF	TF	AP2/ERF->AP2/ERF-ERF	1.99794	4.35628	1.063	0.0125912	0.0414813	ERF99	Ethylene-responsive transcription factor 13
Cs1g11880	ERF	TF	AP2/ERF->AP2/ERF-ERF	33.4242	8.69772	-2.032	9.54397e-07	1.27513e-05	ERF03	Ethylene-responsive transcription factor ERF003;
Cs3g23270	ERF	TF	AP2/ERF->AP2/ERF-ERF	81.5469	38.5633	-1.163	6.45548e-05	0.000521162	RAP21	Ethylene-responsive transcription factor RAP2-1
Cs4g02210	ERF	TF	AP2/ERF->AP2/ERF-ERF	0.082373	0.431232	2.542	0.000417326	0.002531	AP2L1	AP2-like ethylene-responsive transcription factor At1g16060;
Cs5g02340	ERF	TF	AP2/ERF->AP2/ERF-ERF	141.227	55.1952	-1.439	0.000188374	0.0012891	ERF61	Ethylene-responsive transcription factor ERF061;
Cs5g08360	ERF	TF	AP2/ERF->AP2/ERF-ERF	89.1336	16.9948	-2.452	2.581e-12	1.04014e-10	EF100	Ethylene-responsive transcription factor 1A
Cs5g12350	ERF	TF	AP2/ERF->AP2/ERF-ERF	0.941984	8.96931	3.214	0.00111415	0.00576245	DRE1C	Dehydration-responsive element-binding protein 1C
Cs5g29870	ERF	TF	AP2/ERF->AP2/ERF-ERF	81.9143	3.06683	-4.849	1.09048e-35	5.25215e-33	ERF92	Ethylene-responsive transcription factor 1B
Cs5g29900	ERF	TF	AP2/ERF->AP2/ERF-ERF	5.86405	0.632623	-3.256	0.000376491	0.00232767	ERF98	Ethylene-responsive transcription factor ERF098;
Cs8g05910	ERF	TF	AP2/ERF->AP2/ERF-ERF	3.83661	31.6261	3.004	0.0133011	0.043314	EF109	Ethylene-responsive transcription factor ERF109;
Cs9g10650	ERF	TF	AP2/ERF->AP2/ERF-ERF	19.5811	0.486028	-5.407	9.27871e-15	5.32636e-13	ERF92	Ethylene-responsive transcription factor 1B
orange1.1t00456	ERF	TF	AP2/ERF->AP2/ERF-ERF	4.53893	1.67967	-1.514	0.00403804	0.0166019	CRF5	Ethylene-responsive transcription factor CRF5
orange1.1t00851	ERF	TF	AP2/ERF->AP2/ERF-ERF	23.4112	9.16023	-1.417	0.000756823	0.00417458	ERF53	Ethylene-responsive transcription factor ERF053
orange1.1t01042	ERF	TF	AP2/ERF->AP2/ERF-ERF	0.436417	0.130681	-2.171	0.00123413	0.00628427	PLET2	AP2-like ethylene-responsive transcription factor PLT2
orange1.1t01154	ERF	TF	AP2/ERF->AP2/ERF-ERF	1.03126	6.52796	2.615	0.00381717	0.0158991	DRE1C	Dehydration-responsive element-binding protein 1C
orange1.1t02436	ERF	TF	AP2/ERF->AP2/ERF-ERF	4.0266	0.13733	-4.975	3.85831e-10	1.0538e-08	ERF62	Ethylene-responsive transcription factor ERF062;
Cs6g18930	ERF	TF	AP2/ERF->AP2/ERF-RAV	3.3735	0.0910383	-5.283	7.57709e-12	2.77083e-10	RAV2	AP2/ERF and B3 domain-containing transcription repressor RAV2
Cs3g17260	MADS	TF	MADS->MADS-MIKC	0.20756	1.55241	2.586	4.45529e-07	6.41996e-06	SVP	MADS-box protein SVP
Cs5g17820	MADS	TF	MADS->MADS-MIKC	1.91406	0.72644	-1.777	2.60853e-07	3.95627e-06	AGL11	Agamous-like MADS-box protein AGL11
orange1.1t02588	MADS	TF	MADS->MADS-MIKC	0.0309583	0.771419	5.305	3.55465e-05	0.000310454	CAL	Transcription factor CAULIFLOWER
Cs3g22940	MADS	TF	MADS->MADS-M-type	3.3279	0.900052	-1.913	3.97201e-05	0.000342362	AGL80	Agamous-like MADS-box protein AGL80;
Cs6g13550	MADS	TF	MADS->MADS-M-type	0.735726	0.357914	-1.079	0.00836835	0.0298987	AGL80	Agamous-like MADS-box protein AGL80;
Cs6g19700	MADS	TF	MADS->MADS-M-type	1.43934	3.24215	1.029	0.00828197	0.029702	AGL8	Agamous-like MADS-box protein AGL8
Cs1g06220	MYB	TF	MYB->MYB	4.4664	1.99992	-1.224	0.000568775	0.0032793	MY102	Transcription factor MYB102
Cs1g19400	MYB	TF	MYB->MYB	3.0237	0.584853	-2.46	3.43632e-07	5.08748e-06	MYB08	Myb-related protein 308;
Cs1g19970	MYB	TF	MYB->MYB	3.05094	1.05164	-1.624	6.09605e-09	1.3185e-07	MYB78	Transcription factor MYB78
Cs2g06950	MYB	TF	MYB->MYB	6.28993	3.28533	-1.009	0.0029048	0.0127526	MY102	Transcription factor MYB102
Cs2g07040	MYB	TF	MYB->MYB	1.43833	4.15124	1.53	0.0105657	0.0359726	MYB14	Transcription factor MYB14
Cs2g12700	MYB	TF	MYB->MYB	4.86949	1.80617	-1.51	1.26828e-05	0.000126425	MYB62	Transcription factor MYB62
Cs2g27410	MYB	TF	MYB->MYB	0.0325443	0.672324	3.924	0.00790149	0.0285875	MYB15	Transcription factor MYB15
Cs3g22220	MYB	TF	MYB->MYB	2.71749	1.09605	-1.445	0.000883363	0.00475826	MYB30	Myb-related protein 330;
Cs4g06130	MYB	TF	MYB->MYB	0.328353	0.016954	-3.772	0.000789858	0.00433138	MYB5	Transcription repressor MYB5
Cs4g12760	MYB	TF	MYB->MYB	11.5848	1.21425	-3.372	2.07596e-06	2.53675e-05	MYB58	Transcription factor MYB58
Cs4g13170	MYB	TF	MYB->MYB	0.144507	2.96219	4.267	6.71892e-15	3.91382e-13	MYB36	Transcription factor MYB36
Cs5g05980	MYB	TF	MYB->MYB	0.357299	0.0325757	-3.522	0.000700333	0.00391215	MYB86	Transcription factor MYB86
Cs6g01750	MYB	TF	MYB->MYB	0.593797	0.110434	-2.57	7.3727e-06	7.80036e-05	MYB61	Transcription factor MYB61
Cs7g03660	MYB	TF	MYB->MYB	0.850914	0.160836	-2.469	2.45261e-05	0.000225789	MY105	Transcription factor MYB105
Cs7g16380	MYB	TF	MYB->MYB	10.49	3.1871	-1.812	4.37037e-06	4.94283e-05	MYB06	Myb-related protein 306;
Cs7g26930	MYB	TF	MYB->MYB	64.8873	20.5617	-1.82	4.16465e-09	9.32419e-08	MYB62	Transcription factor MYB62
Cs8g12680	MYB	TF	MYB->MYB	38.2683	15.1471	-1.408	3.86782e-28	9.31437e-26	MYB4	Transcription factor MYB4
Cs9g01750	MYB	TF	MYB->MYB	1.46854	0.323947	-2.204	9.73527e-05	0.000738542	MYB2	Transcription factor MYB2
Cs9g02640	MYB	TF	MYB->MYB	1.16358	2.57988	1.097	0.000104461	0.000783441	MY111	Transcription factor MYB111
Cs9g03070	MYB	TF	MYB->MYB	0.495035	0.0251207	-4.448	9.56587e-05	0.000727647	MYB5	Transcription repressor MYB5
orange1.1t00520	MYB	TF	MYB->MYB	1.2895	0.46422	-1.596	0.000717774	0.00399377	MYB3	Transcription factor MYB3
orange1.1t01787	MYB	TF	MYB->MYB	4.91174	2.43017	-1.09	0.000103283	0.000776962	MYB61	Transcription factor MYB61
orange1.1t04785	MYB	TF	MYB->MYB	0.506488	0.0401753	-2.67	0.00195059	0.00916231	MYB6	Transcription repressor MYB6
Cs2g01900	MYB	TF	MYB->MYB-related	1.94481	4.09156	1.081	8.06533e-06	8.4626e-05	TAD2B	Transcriptional adapter ADA2b
Cs5g16540	MYB	TF	MYB->MYB-related	20.1675	7.61384	-1.493	6.56788e-05	0.000528724	RVE7	Protein REVEILLE 7
Cs8g17920	MYB	TF	MYB->MYB-related	6.27936	2.04986	-1.644	8.72753e-08	1.47175e-06	MYB48	Transcription factor MYB48
orange1.1t00473	MYB	TF	MYB->MYB-related	1.39728	3.79807	1.28	0.00015931	0.00111795	TRY	Transcription factor TRY
Cs1g06750	NAC	TF	NAC	97.0447	50.7987	-1.042	0.0105635	0.0359713	NAC56	NAC transcription factor 56
Cs1g06760	NAC	TF	NAC	397.744	69.1014	-2.592	3.01894e-12	1.19469e-10	NAC72	NAC domain-containing protein 72
Cs1g09510	NAC	TF	NAC	0	0.229806	5.545	0.000697571	0.00389893	NC104	NAC domain-containing protein 104
Cs1g09650	NAC	TF	NAC	1.15228	2.56291	1.1	4.91364e-07	7.02604e-06	NAC5	NAC domain-containing protein 5
Cs2g06460	NAC	TF	NAC	44.108	21.0136	-1.143	2.20594e-08	4.27905e-07	NAC25	NAC transcription factor 25
Cs2g13920	NAC	TF	NAC	13.0933	71.6423	2.39	1.54125e-07	2.47038e-06	NAC83	NAC domain-containing protein 83
Cs3g19890	NAC	TF	NAC	226.817	98.528	-1.264	8.48041e-09	1.77397e-07	NAC2	NAC domain-containing protein 2
Cs3g27630	NAC	TF	NAC	0.17871	1.66858	3.251	0.00331661	0.0141821	NAC31	Protein CUP-SHAPED COTYLEDON 3
Cs5g01350	NAC	TF	NAC	0.96897	0.066793	-3.915	6.85899e-10	1.78923e-08	NAC12	NAC domain-containing protein 12
Cs5g16180	NAC	TF	NAC	37.3068	127.136	1.651	0.00385329	0.0160115	NAC62	NAC domain-containing protein 62
Cs5g26130	NAC	TF	NAC	146.246	55.6573	-1.479	1.53137e-07	2.46004e-06	NAC47	NAC transcription factor 47
Cs5g26150	NAC	TF	NAC	26.2469	12.4903	-1.128	0.00140609	0.00700633	NAC46	NAC domain-containing protein 46
Cs5g29650	NAC	TF	NAC	0.82219	0.149966	-2.468	5.04855e-05	0.000423508	NAC22	NAC domain-containing protein 21/22
Cs5g31140	NAC	TF	NAC	0.803257	0.127825	-2.069	0.00770735	0.0280134	NAC72	NAC domain-containing protein 72
Cs7g11190	NAC	TF	NAC	5.94195	2.4268	-1.338	5.4631e-08	9.71564e-07	NAC45	NAC domain-containing protein 45
Cs7g11240	NAC	TF	NAC	1.56873	0.196678	-2.371	2.8497e-07	4.28584e-06	NAC10	NAC transcription factor ONAC010;
Cs8g01860	NAC	TF	NAC	6.88989	78.7673	3.45	2.88728e-65	9.50251e-62	NAC22	NAC domain-containing protein 22
Cs8g14700	NAC	TF	NAC	3.98117	66.7127	3.955	0.000522095	0.00305114	NAC90	NAC domain-containing protein 90
orange1.1t00588	NAC	TF	NAC	2.65307	0.143084	-4.187	3.73087e-05	0.000324696	NTL9	Protein NTM1-like 9
orange1.1t00590	NAC	TF	NAC	2.51419	0.257911	-3.171	1.37231e-08	2.77369e-07	NAC62	NAC domain-containing protein 62
orange1.1t00591	NAC	TF	NAC	2.64072	0.279079	-3.296	5.34674e-07	7.56319e-06	NAC14	NAC domain-containing protein 14
orange1.1t03242	NAC	TF	NAC	13.6856	3.06097	-2.226	1.21087e-15	7.76333e-14	NAC86	NAC domain-containing protein 86
Cs2g17860	Others	TR	Others	2.88881	10.5907	1.81	1.43835e-06	1.83483e-05	AHK4	Histidine kinase 4
Cs2g24030	Others	TR	Others	3.06504	8.84916	1.447	0.000180716	0.00124384	CIA2	Protein CHLOROPLAST IMPORT APPARATUS 2
Cs4g04150	Others	TR	Others	2.25348	5.72782	1.22	0.000104635	0.000784147	CIA2	Protein CHLOROPLAST IMPORT APPARATUS 2
Cs5g04810	Others	TR	Others	1.32337	4.03522	1.535	0.00052611	0.00306915	ARR5	Two-component response regulator ARR5
Cs5g15940	Others	TR	Others	3.89489	1.40688	-1.524	1.59941e-05	0.000155508	COL1	Zinc finger protein CONSTANS-LIKE 1;
Cs5g24320	Others	TR	Others	4.37074	2.09777	-1.113	6.54374e-05	0.00052721	EMB74	Protein EMBRYO DEFECTIVE 1674
Cs7g07010	Others	TR	Others	0.530368	0.222753	-1.231	0.000353216	0.00220726	AHK5	Histidine kinase 5
Cs7g32050	Others	TR	Others	0.761903	0.361394	-1.109	0.00146887	0.00726597	DAR2	Protein DA1-related 2;
Cs8g20740	Others	TR	Others	0.093504	0.402609	2.044	0.0128281	0.0421283	CIA2	Protein CHLOROPLAST IMPORT APPARATUS 2
Cs9g08850	Others	TR	Others	122.456	24.826	-2.364	1.03382e-09	2.60062e-08	ETR2	Ethylene receptor 2
orange1.1t01583	Others	TR	Others	0.478844	6.46132	3.19	2.53214e-17	1.99211e-15	BBX22	B-box zinc finger protein 22
orange1.1t01850	Others	TR	Others	0.569532	4.20373	2.678	3.46902e-05	0.000303647	ARR9	Two-component response regulator ARR9
Cs2g25560	WRKY	TF	WRKY	6.24753	2.14348	-1.686	0.000200249	0.00135329	WRK75	Probable WRKY transcription factor 75
Cs4g05760	WRKY	TF	WRKY	15.0382	59.7295	1.897	2.84408e-07	4.28064e-06	WRK50	Probable WRKY transcription factor 50
Cs5g04160	WRKY	TF	WRKY	0.396543	1.73718	2.045	1.2121e-05	0.000121131	WRK72	Probable WRKY transcription factor 72
Cs6g09420	WRKY	TF	WRKY	3.61922	20.4016	2.505	7.71616e-08	1.31809e-06	WRK33	Probable WRKY transcription factor 33
Cs6g21990	WRKY	TF	WRKY	16.8455	9.02096	-1.083	0.00103306	0.0054068	WRKY4	Probable WRKY transcription factor 4
Cs7g17180	WRKY	TF	WRKY	49.4162	17.5315	-1.561	7.79823e-45	9.62448e-42	WRK28	Probable WRKY transcription factor 28
Cs7g29570	WRKY	TF	WRKY	22.1216	51.9774	1.118	0.0142268	0.0457328	WRK70	Probable WRKY transcription factor 70
Cs7g29580	WRKY	TF	WRKY	0.246707	0.897518	1.813	0.00166741	0.00806229	WRK55	WRKY transcription factor 55
Cs9g03310	WRKY	TF	WRKY	1.34639	0.525818	-1.361	0.000367446	0.00227888	WRK57	Probable WRKY transcription factor 57
orange1.1t00472	WRKY	TF	WRKY	28.6069	137.896	2.205	5.13516e-08	9.21854e-07	WRK46	Probable WRKY transcription factor 46

## Sheet: WLYF vs WDYF
Supplemental Table S9c. Differentially expressed transcription factors in WLYF compared with WDYF
Gene ID	Family	Category	Classification	FPKM-WDYF	FPKM-WLYF	Log2 FC	P-Value	FDR	Symbol	Description
Cs1g19150	bHLH	TF	bHLH	0.0399607	0.550184	3.808	0.000534764	0.00746732	BH087	Basic helix-loop-helix protein bHLH87
Cs3g17300	bHLH	TF	bHLH	5.72101	20.2632	1.801	1.8844e-06	7.6274e-05	BH030	Basic helix-loop-helix protein bHLH30
Cs7g16660	bHLH	TF	bHLH	10.4258	34.8588	1.745	3.54902e-06	0.000128056	BH062	Basic helix-loop-helix protein bHLH62
orange1.1t00185	bHLH	TF	bHLH	5.0179	21.095	2.057	1.56938e-11	2.77838e-09	UNE10	Basic helix-loop-helix protein UNE10
orange1.1t02482	bHLH	TF	bHLH	12.6619	28.6177	1.177	0.00248428	0.0236006	BH162	Basic helix-loop-helix protein bHLH162
Cs7g04300	ERF	TF	AP2/ERF->AP2/ERF-AP2	2.4873	5.29213	1.106	0.000264849	0.00437786	WRI1	Ethylene-responsive transcription factor WRI1
Cs8g17390	ERF	TF	AP2/ERF->AP2/ERF-AP2	33.1576	86.7797	1.245	2.58002e-08	2.04491e-06	RAP27	Ethylene-responsive transcription factor RAP2-7
Cs1g08720	ERF	TF	AP2/ERF->AP2/ERF-ERF	5.90928	11.9361	1.064	5.24545e-05	0.0012192	PTI6	Pathogenesis-related genes transcriptional activator PTI6
Cs3g19420	ERF	TF	AP2/ERF->AP2/ERF-ERF	3.44589	1.3738	-1.338	0.000128677	0.00249236	ERF12	Ethylene-responsive transcription factor ERF012
Cs4g02210	ERF	TF	AP2/ERF->AP2/ERF-ERF	0.082373	0.394148	2.34	0.00491476	0.0392497	AP2L1	AP2-like ethylene-responsive transcription factor At1g16060
Cs4g07040	ERF	TF	AP2/ERF->AP2/ERF-ERF	34.7782	73.7054	1.072	0.000443401	0.00648098	ERF17	Ethylene-responsive transcription factor ERF017
Cs5g10240	ERF	TF	AP2/ERF->AP2/ERF-ERF	21.9313	50.2843	1.186	2.72081e-11	4.48177e-09	DRE1B	Dehydration-responsive element-binding protein 1B
Cs5g10250	ERF	TF	AP2/ERF->AP2/ERF-ERF	2.53328	19.1339	2.884	3.04059e-07	1.67924e-05	ERF25	Ethylene-responsive transcription factor ERF025
Cs5g12350	ERF	TF	AP2/ERF->AP2/ERF-ERF	0.941984	2.78149	1.567	0.000836605	0.0104537	DRE1C	Dehydration-responsive element-binding protein 1C
Cs7g05360	ERF	TF	AP2/ERF->AP2/ERF-ERF	3.38196	8.67763	1.335	1.19378e-14	3.47904e-12	SHN2	Ethylene-responsive transcription factor SHINE 2
Cs9g16820	ERF	TF	AP2/ERF->AP2/ERF-ERF	68.1691	154.262	1.168	0.00268328	0.0249503	ERF26	Ethylene-responsive transcription factor ERF026
orange1.1t01154	ERF	TF	AP2/ERF->AP2/ERF-ERF	1.03126	2.18794	1.091	0.00456615	0.037283	DRE1C	Dehydration-responsive element-binding protein 1C
Cs6g18930	ERF	TF	AP2/ERF->AP2/ERF-RAV	3.3735	12.4973	1.904	5.64546e-05	0.00128536	RAV2	AP2/ERF and B3 domain-containing transcription repressor RAV2
Cs7g12870	ERF	TF	AP2/ERF->AP2/ERF-RAV	105.781	217.167	1.033	0.00141781	0.0154088	RAV2	AP2/ERF and B3 domain-containing transcription repressor RAV2
Cs5g10050	MADS	TF	MADS->MADS-MIKC	0.769468	1.90982	1.255	0.00212547	0.0209048	AGL19	Agamous-like MADS-box protein AGL19
Cs6g19700	MADS	TF	MADS->MADS-M-type	1.43934	3.18036	1.006	0.00318435	0.02844	AGL8	Agamous-like MADS-box protein AGL8
Cs4g12760	MYB	TF	MYB->MYB	11.5848	2.83745	-2.059	2.53668e-10	3.38396e-08	MYB58	Myb-related protein MYB58
Cs7g03660	MYB	TF	MYB->MYB	0.850914	0.2762	-1.658	0.00435226	0.0359864	MY105	Myb-related protein MYB105
Cs9g03070	MYB	TF	MYB->MYB	0.495035	0.0126683	-5.377	1.79565e-05	0.000499486	MYB5	Transcription repressor MYB5
orange1.1t01728	MYB	TF	MYB->MYB	0.436718	1.58474	1.835	0.000284789	0.00461881	MYB2	Transcription factor MYB2
Cs4g13690	MYB	TF	MYB->MYB-related	4.43784	9.55548	1.108	0.000105166	0.00211796	MYBS3	Myb-related protein MYBS3
Cs8g17920	MYB	TF	MYB->MYB-related	6.27936	1.31293	-2.353	8.81979e-13	1.96557e-10	MYB48	Myb-related protein MYB48
Cs3g27630	NAC	TF	NAC	0.17871	0.57904	1.623	0.00474154	0.0383024	NAC31	Protein CUP-SHAPED COTYLEDON 3
Cs8g01860	NAC	TF	NAC	6.88989	23.0341	1.735	1.33755e-08	1.12111e-06	NAC22	NAC domain-containing protein 22
orange1.1t00590	NAC	TF	NAC	2.51419	1.03369	-1.318	0.002265	0.0219467	NAC62	NAC domain-containing protein 62
orange1.1t03242	NAC	TF	NAC	13.6856	6.86624	-1.011	0.00436567	0.0360658	NAC86	NAC domain-containing protein 86
Cs2g07080	Others	TR	Others	0.957983	4.06089	2.152	3.76778e-05	0.000924523	BBX32	B-box zinc finger protein 32
Cs2g17860	Others	TR	Others	2.88881	9.31341	1.707	8.62073e-11	1.29605e-08	AHK4	Histidine kinase 4 EC=2.7.13.3
Cs3g19780	Others	TR	Others	0.0861893	0.670373	2.864	0.00100324	0.0120291	ORR9	Two-component response regulator ORR9
Cs4g04150	Others	TR	Others	2.25348	5.30546	1.162	4.68397e-05	0.00111049	CIA2	Protein CHLOROPLAST IMPORT APPARATUS 2 Flags: Precursor
Cs5g04810	Others	TR	Others	1.32337	5.57412	2.075	1.01578e-09	1.16618e-07	ARR5	Two-component response regulator ARR5
Cs5g15940	Others	TR	Others	3.89489	1.58354	-1.288	8.67785e-05	0.00180687	COL1	Zinc finger protein CONSTANS-LIKE 1
Cs5g34540	Others	TR	Others	0.446772	1.56929	1.766	0.00499239	0.0397191	ARR22	Two-component response regulator ARR22
orange1.1t01583	Others	TR	Others	0.478844	2.39856	2.071	1.66066e-09	1.82894e-07	BBX22	B-box zinc finger protein 22
orange1.1t01850	Others	TR	Others	0.569532	3.81866	2.624	6.46317e-15	1.9795e-12	ARR9	Two-component response regulator ARR9
Cs5g03010	WRKY	TF	WRKY	1.14655	3.52231	1.593	0.00128181	0.0142747	WRK22	WRKY transcription factor 22
Cs5g04160	WRKY	TF	WRKY	0.396543	1.90619	2.255	0.000681126	0.00903541	WRK72	Probable WRKY transcription factor 72
orange1.1t05133	WRKY	TF	WRKY	9.24803	23.0888	1.308	3.54713e-08	2.6664e-06	WRK31	Probable WRKY transcription factor 31
