# Supplementary material for: Integrative analysis of metabolome and transcriptome profiles provides insight into the fruit pericarp pigmentation disorder caused by ‘Candidatus Liberibacter asiaticus’ infection
Source: BMC Plant Biol. 2021 Aug 25;21:397. doi: 10.1186/s12870-021-03167-3 (PMC8385863; doi:10.1186/s12870-021-03167-3)
Supplement: Supplementary file 12 — Additional file 12: Supplemental Table S10. Pearson correlation coefficient of TFs and metabolites involved in the flavonoid metabolic pathway in WGF, TYBGF and WLYF compared with WDYF. [file 12870_2021_3167_MOESM12_ESM.xlsx]

## Sheet: WGF vs WDYF
Supplemental Table S10a. Pearson correlation coefficient of TFs and metabolites involved in the flavonoids metabolic pathway in WGF compared with WDYF
GeneID	Family	Symbol	Log2 FC	MetaID	Compounds	Class	Log2 FC	PCC	PCCP	Ninequadrants
orange1.1t00185	bHLH	UNE10	1.297	pmf0320	Acetosyringone	Phenylpropanoids	-2.16013	-0.911	3.77466e-05	9
Cs7g25850	bHLH	BIM1	-1.79	pme3369	Rhamnetin (7-O-methxyl quercetin)	Flavonol	1.27673	-0.909	4.17328e-05	1
Cs7g25850	bHLH	BIM1	-1.79	pme1662	sakuranetin	Flavone	1.87515	-0.906	4.85042e-05	1
Cs7g16660	bHLH	BH062	-1.641	pme3288	3,7-Di-O-methylquercetin	Flavonol	1.28732	-0.905	5.11235e-05	1
Cs3g17300	bHLH	BH030	1.24	pmf0320	Acetosyringone	Phenylpropanoids	-2.16013	-0.9	6.55667e-05	9
orange1.1t02482	bHLH	BH162	2.088	pmb2795	4-Methoxycinnamic acid	Phenylpropanoids	-1.1986	-0.892	9.41669e-05	9
orange1.1t02482	bHLH	BH162	2.088	pmf0098	trans-4-Hydroxycinnamic acid Methyl Ester	Phenylpropanoids	-1.22052	-0.888	0.000115884	9
orange1.1t02482	bHLH	BH162	2.088	pmb0235	O-Feruloyl coumarin	Phenylpropanoids	-1.23871	-0.879	0.0001675	9
Cs7g25850	bHLH	BIM1	-1.79	pmf0014	Scopolin	Phenylpropanoids	1.07876	-0.878	0.000173417	1
Cs7g19870	bHLH	BH137	-1.82	pme3464	Isosakuranetin (4'-Methylnaringenin)	Flavanone	1.89628	-0.872	0.000220424	1
Cs7g16660	bHLH	BH062	-1.641	pme2319	Hesperetin	Flavanone	1.57884	-0.866	0.000272027	1
Cs7g16660	bHLH	BH062	-1.641	pmf0527	Osthole	Phenylpropanoids	1.54203	-0.866	0.000265831	1
Cs2g14440	bHLH	ICE1	1.588	pmb0604	Kaempferol 3-O-glucoside (Astragalin)	Flavonol	-1.39642	-0.865	0.000280271	9
Cs2g14440	bHLH	ICE1	1.588	pmb2984	Acetyl-eriodictyol O-hexoside	Flavone	-5.52013	-0.864	0.000287742	9
Cs7g25850	bHLH	BIM1	-1.79	pma0791	Naringenin O-malonylhexoside	Flavanone	2.31721	-0.864	0.00028973	1
Cs9g13980	bHLH	BH048	1.104	pme2459	Luteolin 7-O-glucoside (Cynaroside)	Flavone	-1.34273	-0.862	0.000312444	9
Cs7g19780	bHLH	ICE1	-1.214	pmf0014	Scopolin	Phenylpropanoids	1.07876	-0.861	0.000326462	1
Cs2g14440	bHLH	ICE1	1.588	pmf0415	Zingerone	Phenylpropanoids	-1.61073	-0.857	0.000363922	9
orange1.1t00185	bHLH	UNE10	1.297	pme1478	Myricetin	Flavonol	-13.6703	-0.856	0.000377155	9
orange1.1t02482	bHLH	BH162	2.088	pme2459	Luteolin 7-O-glucoside (Cynaroside)	Flavone	-1.34273	-0.856	0.000379762	9
Cs3g17300	bHLH	BH030	1.24	pme1478	Myricetin	Flavonol	-13.6703	-0.855	0.000394597	9
Cs9g06130	bHLH	MUTE	-5.655	pme3367	6-MethylCoumarin	Phenylpropanoids	2.24207	-0.848	0.000497191	1
Cs2g14440	bHLH	ICE1	1.588	pmf0498	Eleutheroside E	Phenylpropanoids	-1.88978	-0.846	0.000525228	9
Cs7g25850	bHLH	BIM1	-1.79	pmb0666	6-C-hexosyl-apigenin O-sinapoylhexoside	Flavone	1.16859	-0.846	0.000520666	1
Cs9g13980	bHLH	BH048	1.104	pmb0604	Kaempferol 3-O-glucoside (Astragalin)	Flavonol	-1.39642	-0.845	0.000533843	9
orange1.1t02482	bHLH	BH162	2.088	pmb2940	1-O-beta-D-Glucopyranosyl sinapate	Phenylpropanoids	-1.5917	-0.844	0.000558261	9
Cs2g14440	bHLH	ICE1	1.588	pme0391	4-Methylumbelliferone	Phenylpropanoids	-1.73381	-0.843	0.000569676	9
Cs7g19870	bHLH	BH137	-1.82	pme1662	sakuranetin	Flavone	1.87515	-0.843	0.000576175	1
Cs7g25850	bHLH	BIM1	-1.79	pmb3046	Tricin 7-O-hexoside	Flavone	1.78406	-0.843	0.00057919	1
Cs7g25850	bHLH	BIM1	-1.79	pme3464	Isosakuranetin (4'-Methylnaringenin)	Flavanone	1.89628	-0.842	0.000586693	1
Cs2g14440	bHLH	ICE1	1.588	pme3123	Sinapyl alcohol	Phenylpropanoids	-1.05049	-0.84	0.000630139	9
Cs3g23430	bHLH	HEC2	-4.836	pma1590	Peonidin O-hexoside	Anthocyanins	17.3043	-0.84	0.000619204	1
Cs3g23430	bHLH	HEC2	-4.836	pme3550	Bergapten	Phenylpropanoids	1.2227	-0.839	0.000644702	1
Cs9g13980	bHLH	BH048	1.104	pme3131	6,7-Dimethoxy-4-methylcoumarin	Phenylpropanoids	-13.7655	-0.839	0.00064287	9
orange1.1t02482	bHLH	BH162	2.088	pmb0604	Kaempferol 3-O-glucoside (Astragalin)	Flavonol	-1.39642	-0.839	0.00065172	9
Cs2g14440	bHLH	ICE1	1.588	pme2459	Luteolin 7-O-glucoside (Cynaroside)	Flavone	-1.34273	-0.838	0.000672794	9
Cs3g23430	bHLH	HEC2	-4.836	pme3367	6-MethylCoumarin	Phenylpropanoids	2.24207	-0.837	0.000686568	1
orange1.1t02482	bHLH	BH162	2.088	pme1580	Eriodictyol	Flavanone	-1.37132	-0.837	0.000687293	9
Cs2g05960	bHLH	BH162	1.23	pmb0808	6,7-dihydroxycoumarin 6-O-quinic acid	Phenylpropanoids	-1.13332	-0.836	0.000705293	9
Cs7g25850	bHLH	BIM1	-1.79	pmf0203	Peonidin 3-O-glucoside chloride	Anthocyanins	1.81608	-0.836	0.000696576	1
Cs2g14440	bHLH	ICE1	1.588	pmb0746	Tricin 4'-O-β-guaiacylglycerol	Flavone	-15.0797	-0.835	0.000722498	9
Cs7g25850	bHLH	BIM1	-1.79	pme3215	Isoliquiritigenin	Flavanone	1.16824	-0.835	0.000727328	1
orange1.1t02482	bHLH	BH162	2.088	pme3407	Laricitrin	Flavonol	-1.75525	-0.832	0.00079341	9
Cs2g05960	bHLH	BH162	1.23	pmb0235	O-Feruloyl coumarin	Phenylpropanoids	-1.23871	-0.831	0.000820337	9
Cs2g14440	bHLH	ICE1	1.588	pmb0423	Hydroxy-methoxycinnamate	Phenylpropanoids	-2.00245	-0.826	0.000930374	9
Cs2g14440	bHLH	ICE1	1.588	pmb3028	Tricin O-sinapic acid	Flavone	-3.59051	-0.825	0.000944451	9
Cs7g16660	bHLH	BH062	-1.641	pmb3046	Tricin 7-O-hexoside	Flavone	1.78406	-0.823	0.000996331	1
Cs2g05960	bHLH	BH162	1.23	pmb2940	1-O-beta-D-Glucopyranosyl sinapate	Phenylpropanoids	-1.5917	-0.822	0.00104656	9
Cs7g19780	bHLH	ICE1	-1.214	pma0791	Naringenin O-malonylhexoside	Flavanone	2.31721	-0.822	0.00104572	1
Cs9g06130	bHLH	MUTE	-5.655	pme1662	sakuranetin	Flavone	1.87515	-0.821	0.00106063	1
Cs7g19870	bHLH	BH137	-1.82	pmf0203	Peonidin 3-O-glucoside chloride	Anthocyanins	1.81608	-0.82	0.00109066	1
Cs7g25850	bHLH	BIM1	-1.79	pme3367	6-MethylCoumarin	Phenylpropanoids	2.24207	-0.819	0.00111354	1
Cs7g25850	bHLH	BIM1	-1.79	pme2319	Hesperetin	Flavanone	1.57884	-0.817	0.00118228	1
Cs9g13980	bHLH	BH048	1.104	pmf0415	Zingerone	Phenylpropanoids	-1.61073	-0.815	0.00125163	9
Cs2g05960	bHLH	BH162	1.23	pme3407	Laricitrin	Flavonol	-1.75525	-0.814	0.00127987	9
Cs2g14440	bHLH	ICE1	1.588	pmb3041	Tricin O-saccharic acid	Flavone	-1.40298	-0.814	0.00125708	9
Cs2g05960	bHLH	BH162	1.23	pmb3028	Tricin O-sinapic acid	Flavone	-3.59051	-0.813	0.00130606	9
Cs7g25850	bHLH	BIM1	-1.79	pmf0572	Paeonol	Phenylpropanoids	1.61288	-0.813	0.00129567	1
Cs2g14440	bHLH	ICE1	1.588	pmb0475	Gallic acid O-feruloyl-O-hexosyl-O-hexoside	Phenylpropanoids	-3.02669	-0.811	0.00135891	9
Cs2g14440	bHLH	ICE1	1.588	pme0419	3-(4-Hydroxyphenyl)propionic acid	Phenylpropanoids	-1.23025	-0.811	0.00138319	9
Cs7g19870	bHLH	BH137	-1.82	pme3369	Rhamnetin (7-O-methxyl quercetin)	Flavonol	1.27673	-0.81	0.00141149	1
orange1.1t00550	bHLH	MYC2	-1.61	pmb0666	6-C-hexosyl-apigenin O-sinapoylhexoside	Flavone	1.16859	-0.809	0.0014501	1
Cs2g05960	bHLH	BH162	1.23	pmb0423	Hydroxy-methoxycinnamate	Phenylpropanoids	-2.00245	-0.808	0.00147473	9
Cs2g14440	bHLH	ICE1	1.588	pme1637	Coniferyl alcohol	Phenylpropanoids	-4.478	-0.808	0.00147989	9
Cs9g13980	bHLH	BH048	1.104	pme3569	Scoparone	Phenylpropanoids	-1.61733	-0.808	0.00147044	9
Cs2g14440	bHLH	ICE1	1.588	pme3131	6,7-Dimethoxy-4-methylcoumarin	Phenylpropanoids	-13.7655	-0.807	0.00152389	9
Cs2g14440	bHLH	ICE1	1.588	pme1201	Phloretin	Flavanone	-1.2293	-0.805	0.0015784	9
Cs3g23430	bHLH	HEC2	-4.836	pmb0566	Luteolin O-hexosyl-O-pentoside	Flavone	1.19163	-0.805	0.00159141	1
orange1.1t02482	bHLH	BH162	2.088	pme0391	4-Methylumbelliferone	Phenylpropanoids	-1.73381	-0.805	0.0015712	9
orange1.1t02482	bHLH	BH162	2.088	pmb3028	Tricin O-sinapic acid	Flavone	-3.59051	-0.804	0.00161961	9
Cs2g05960	bHLH	BH162	1.23	pme0424	trans-cinnamaldehyde	Phenylpropanoids	-4.04939	-0.803	0.00166485	9
Cs2g05960	bHLH	BH162	1.23	pme1637	Coniferyl alcohol	Phenylpropanoids	-4.478	-0.803	0.00165192	9
Cs7g19780	bHLH	ICE1	-1.214	pme1662	sakuranetin	Flavone	1.87515	-0.803	0.00166498	1
orange1.1t02482	bHLH	BH162	2.088	pme1478	Myricetin	Flavonol	-13.6703	-0.801	0.00173756	9
Cs3g17300	bHLH	BH030	1.24	pme1580	Eriodictyol	Flavanone	-1.37132	-0.8	0.00177091	9
Cs2g14440	bHLH	ICE1	1.588	pme3369	Rhamnetin (7-O-methxyl quercetin)	Flavonol	1.27673	0.8	0.00178056	3
Cs3g23430	bHLH	HEC2	-4.836	pmb0423	Hydroxy-methoxycinnamate	Phenylpropanoids	-2.00245	0.8	0.00176616	7
orange1.1t00550	bHLH	MYC2	-1.61	pmb0746	Tricin 4'-O-β-guaiacylglycerol	Flavone	-15.0797	0.8	0.00177823	7
Cs4g04210	bHLH	BH035	1.22	pme3464	Isosakuranetin (4'-Methylnaringenin)	Flavanone	1.89628	0.803	0.00165231	3
orange1.1t02482	bHLH	BH162	2.088	pma1590	Peonidin O-hexoside	Anthocyanins	17.3043	0.803	0.00165911	3
Cs3g23430	bHLH	HEC2	-4.836	pmb3028	Tricin O-sinapic acid	Flavone	-3.59051	0.804	0.00161491	7
Cs3g23430	bHLH	HEC2	-4.836	pmf0285	4-Hydroxy-3-methoxycinnamaldehyde	Phenylpropanoids	-4.14895	0.806	0.0015537	7
Cs7g25850	bHLH	BIM1	-1.79	pmb0604	Kaempferol 3-O-glucoside (Astragalin)	Flavonol	-1.39642	0.806	0.00153374	7
Cs7g25850	bHLH	BIM1	-1.79	pme3131	6,7-Dimethoxy-4-methylcoumarin	Phenylpropanoids	-13.7655	0.806	0.0015301	7
Cs9g06130	bHLH	MUTE	-5.655	pme3407	Laricitrin	Flavonol	-1.75525	0.807	0.00151117	7
Cs7g19780	bHLH	ICE1	-1.214	pme3131	6,7-Dimethoxy-4-methylcoumarin	Phenylpropanoids	-13.7655	0.808	0.00146963	7
Cs7g25850	bHLH	BIM1	-1.79	pme2459	Luteolin 7-O-glucoside (Cynaroside)	Flavone	-1.34273	0.809	0.00145217	7
Cs9g06130	bHLH	MUTE	-5.655	pmb2940	1-O-beta-D-Glucopyranosyl sinapate	Phenylpropanoids	-1.5917	0.809	0.00142949	7
Cs3g23430	bHLH	HEC2	-4.836	pmf0320	Acetosyringone	Phenylpropanoids	-2.16013	0.813	0.00131699	7
Cs2g14440	bHLH	ICE1	1.588	pmf0572	Paeonol	Phenylpropanoids	1.61288	0.815	0.00122647	3
orange1.1t02482	bHLH	BH162	2.088	pme1773	Cyanidin 3-O-rutinoside (Keracyanin)	Anthocyanins	1.10962	0.815	0.00122488	3
Cs3g17300	bHLH	BH030	1.24	pme3550	Bergapten	Phenylpropanoids	1.2227	0.816	0.00119396	3
Cs3g23430	bHLH	HEC2	-4.836	pme3305	p-Coumaryl alcohol	Phenylpropanoids	-2.58296	0.819	0.00113081	7
Cs7g25850	bHLH	BIM1	-1.79	pmb3028	Tricin O-sinapic acid	Flavone	-3.59051	0.819	0.00111315	7
Cs7g25850	bHLH	BIM1	-1.79	pmb0808	6,7-dihydroxycoumarin 6-O-quinic acid	Phenylpropanoids	-1.13332	0.825	0.000964999	7
Cs9g06130	bHLH	MUTE	-5.655	pmb0235	O-Feruloyl coumarin	Phenylpropanoids	-1.23871	0.826	0.000933113	7
orange1.1t00550	bHLH	MYC2	-1.61	pme3131	6,7-Dimethoxy-4-methylcoumarin	Phenylpropanoids	-13.7655	0.827	0.000916605	7
Cs7g25850	bHLH	BIM1	-1.79	pmb0235	O-Feruloyl coumarin	Phenylpropanoids	-1.23871	0.828	0.000869939	7
Cs7g19870	bHLH	BH137	-1.82	pmb0235	O-Feruloyl coumarin	Phenylpropanoids	-1.23871	0.829	0.000862908	7
Cs3g23430	bHLH	HEC2	-4.836	pmb2940	1-O-beta-D-Glucopyranosyl sinapate	Phenylpropanoids	-1.5917	0.836	0.000709783	7
Cs7g25850	bHLH	BIM1	-1.79	pme1637	Coniferyl alcohol	Phenylpropanoids	-4.478	0.836	0.000709659	7
Cs3g23430	bHLH	HEC2	-4.836	pme1478	Myricetin	Flavonol	-13.6703	0.839	0.000638299	7
Cs7g19870	bHLH	BH137	-1.82	pme2997	4-Hydroxycoumarin	Phenylpropanoids	-1.10906	0.844	0.000556716	7
Cs7g19870	bHLH	BH137	-1.82	pme3569	Scoparone	Phenylpropanoids	-1.61733	0.846	0.00051634	7
Cs7g19870	bHLH	BH137	-1.82	pmb0808	6,7-dihydroxycoumarin 6-O-quinic acid	Phenylpropanoids	-1.13332	0.848	0.000495799	7
Cs7g25850	bHLH	BIM1	-1.79	pme0424	trans-cinnamaldehyde	Phenylpropanoids	-4.04939	0.849	0.00047434	7
Cs7g25850	bHLH	BIM1	-1.79	pmb2795	4-Methoxycinnamic acid	Phenylpropanoids	-1.1986	0.851	0.000449352	7
Cs7g25850	bHLH	BIM1	-1.79	pme1578	Genistein (4',5,7-Trihydroxyisoflavone)	Isoflavone	-14.2221	0.851	0.000444438	7
orange1.1t02482	bHLH	BH162	2.088	pmb0566	Luteolin O-hexosyl-O-pentoside	Flavone	1.19163	0.852	0.00043028	3
Cs2g05960	bHLH	BH162	1.23	pme3367	6-MethylCoumarin	Phenylpropanoids	2.24207	0.853	0.000426001	3
Cs3g17300	bHLH	BH030	1.24	pma1590	Peonidin O-hexoside	Anthocyanins	17.3043	0.854	0.000410642	3
Cs7g25850	bHLH	BIM1	-1.79	pmb2984	Acetyl-eriodictyol O-hexoside	Flavone	-5.52013	0.855	0.000391243	7
Cs7g25850	bHLH	BIM1	-1.79	pmb3041	Tricin O-saccharic acid	Flavone	-1.40298	0.855	0.000397189	7
orange1.1t00185	bHLH	UNE10	1.297	pma1590	Peonidin O-hexoside	Anthocyanins	17.3043	0.855	0.000393987	3
Cs2g14440	bHLH	ICE1	1.588	pma6216	Acacetin C-hexoside	Flavone	1.32638	0.856	0.000386078	3
Cs7g19870	bHLH	BH137	-1.82	pme3407	Laricitrin	Flavonol	-1.75525	0.859	0.000347862	7
Cs2g14440	bHLH	ICE1	1.588	pmb3046	Tricin 7-O-hexoside	Flavone	1.78406	0.862	0.000307826	3
Cs3g23430	bHLH	HEC2	-4.836	pme1580	Eriodictyol	Flavanone	-1.37132	0.863	0.00029904	7
Cs7g19870	bHLH	BH137	-1.82	pme1201	Phloretin	Flavanone	-1.2293	0.864	0.000289358	7
Cs7g25850	bHLH	BIM1	-1.79	pmf0098	trans-4-Hydroxycinnamic acid Methyl Ester	Phenylpropanoids	-1.22052	0.866	0.000267207	7
Cs7g19870	bHLH	BH137	-1.82	pme3131	6,7-Dimethoxy-4-methylcoumarin	Phenylpropanoids	-13.7655	0.867	0.000265755	7
Cs7g25850	bHLH	BIM1	-1.79	pme0419	3-(4-Hydroxyphenyl)propionic acid	Phenylpropanoids	-1.23025	0.868	0.000248068	7
Cs9g06130	bHLH	MUTE	-5.655	pmb0808	6,7-dihydroxycoumarin 6-O-quinic acid	Phenylpropanoids	-1.13332	0.868	0.000249166	7
Cs7g19780	bHLH	ICE1	-1.214	pmf0098	trans-4-Hydroxycinnamic acid Methyl Ester	Phenylpropanoids	-1.22052	0.869	0.000245812	7
Cs7g19780	bHLH	ICE1	-1.214	pmb2795	4-Methoxycinnamic acid	Phenylpropanoids	-1.1986	0.882	0.000144464	7
Cs7g25850	bHLH	BIM1	-1.79	pme2997	4-Hydroxycoumarin	Phenylpropanoids	-1.10906	0.898	7.46111e-05	7
Cs7g19870	bHLH	BH137	-1.82	pmf0415	Zingerone	Phenylpropanoids	-1.61073	0.901	6.37825e-05	7
Cs7g19870	bHLH	BH137	-1.82	pme0391	4-Methylumbelliferone	Phenylpropanoids	-1.73381	0.905	5.15589e-05	7
orange1.1t02482	bHLH	BH162	2.088	pmb1178	O-Feruloyl 2-hydroxylcoumarin	Phenylpropanoids	1.16278	0.913	3.47409e-05	3
Cs8g17390	ERF	RAP27	1.948	pme1478	Myricetin	Flavonol	-13.6703	-0.949	2.4384e-06	9
Cs8g17390	ERF	RAP27	1.948	pmb2940	1-O-beta-D-Glucopyranosyl sinapate	Phenylpropanoids	-1.5917	-0.948	2.778e-06	9
Cs8g17390	ERF	RAP27	1.948	pmb0808	6,7-dihydroxycoumarin 6-O-quinic acid	Phenylpropanoids	-1.13332	-0.942	4.885e-06	9
Cs8g17390	ERF	RAP27	1.948	pme0367	Apigenin 7-rutinoside (Isorhoifolin)	Flavone	-1.13381	-0.927	1.45142e-05	9
Cs5g02340	ERF	ERF61	-1.741	pme3464	Isosakuranetin (4'-Methylnaringenin)	Flavanone	1.89628	-0.926	1.57416e-05	1
Cs8g17390	ERF	RAP27	1.948	pmb0235	O-Feruloyl coumarin	Phenylpropanoids	-1.23871	-0.924	1.74633e-05	9
Cs8g17390	ERF	RAP27	1.948	pme0332	Apigenin 7-O-neohesperidoside (Rhoifolin)	Flavone	-1.00084	-0.918	2.58249e-05	9
Cs8g17390	ERF	RAP27	1.948	pme3407	Laricitrin	Flavonol	-1.75525	-0.902	6.08792e-05	9
Cs8g17390	ERF	RAP27	1.948	pmf0320	Acetosyringone	Phenylpropanoids	-2.16013	-0.902	6.00572e-05	9
Cs8g17390	ERF	RAP27	1.948	pme1580	Eriodictyol	Flavanone	-1.37132	-0.899	7.09062e-05	9
Cs8g17390	ERF	RAP27	1.948	pme3305	p-Coumaryl alcohol	Phenylpropanoids	-2.58296	-0.898	7.19724e-05	9
Cs8g17390	ERF	RAP27	1.948	pmf0285	4-Hydroxy-3-methoxycinnamaldehyde	Phenylpropanoids	-4.14895	-0.896	7.85338e-05	9
Cs8g17390	ERF	RAP27	1.948	pmb3028	Tricin O-sinapic acid	Flavone	-3.59051	-0.885	0.000131912	9
Cs8g17390	ERF	RAP27	1.948	pme1646	Pinoresinol	Phenylpropanoids	-2.88635	-0.88	0.000159884	9
Cs5g29870	ERF	ERF92	-4.844	pme3464	Isosakuranetin (4'-Methylnaringenin)	Flavanone	1.89628	-0.878	0.000175978	1
Cs8g17390	ERF	RAP27	1.948	pmf0479	8-Methoxypsoralen	Phenylpropanoids	-1.33573	-0.875	0.000195418	9
Cs8g17390	ERF	RAP27	1.948	pmb2984	Acetyl-eriodictyol O-hexoside	Flavone	-5.52013	-0.872	0.000215672	9
Cs8g17390	ERF	RAP27	1.948	pme1637	Coniferyl alcohol	Phenylpropanoids	-4.478	-0.869	0.000244906	9
Cs8g17390	ERF	RAP27	1.948	pmb0423	Hydroxy-methoxycinnamate	Phenylpropanoids	-2.00245	-0.866	0.000274069	9
Cs1g11880	ERF	ERF03	-2.354	pme3464	Isosakuranetin (4'-Methylnaringenin)	Flavanone	1.89628	-0.863	0.000300156	1
Cs8g17390	ERF	RAP27	1.948	pmf0098	trans-4-Hydroxycinnamic acid Methyl Ester	Phenylpropanoids	-1.22052	-0.863	0.000304137	9
Cs8g17390	ERF	RAP27	1.948	pmb2795	4-Methoxycinnamic acid	Phenylpropanoids	-1.1986	-0.861	0.000317236	9
Cs3g23270	ERF	RAP21	-1.383	pme3288	3,7-Di-O-methylquercetin	Flavonol	1.28732	-0.856	0.000385229	1
Cs2g05640	ERF	ERF81	1.255	pme2997	4-Hydroxycoumarin	Phenylpropanoids	-1.10906	-0.855	0.000391819	9
Cs8g17390	ERF	RAP27	1.948	pme0424	trans-cinnamaldehyde	Phenylpropanoids	-4.04939	-0.854	0.000412	9
Cs5g02340	ERF	ERF61	-1.741	pme1662	sakuranetin	Flavone	1.87515	-0.851	0.00044917	1
Cs8g17390	ERF	RAP27	1.948	pme0391	4-Methylumbelliferone	Phenylpropanoids	-1.73381	-0.846	0.000530239	9
Cs5g02340	ERF	ERF61	-1.741	pmf0203	Peonidin 3-O-glucoside chloride	Anthocyanins	1.81608	-0.845	0.000545998	1
Cs8g17390	ERF	RAP27	1.948	pme2459	Luteolin 7-O-glucoside (Cynaroside)	Flavone	-1.34273	-0.845	0.000540912	9
Cs8g17390	ERF	RAP27	1.948	pmb0475	Gallic acid O-feruloyl-O-hexosyl-O-hexoside	Phenylpropanoids	-3.02669	-0.842	0.000590273	9
Cs8g17390	ERF	RAP27	1.948	pmf0415	Zingerone	Phenylpropanoids	-1.61073	-0.841	0.000617773	9
Cs5g02340	ERF	ERF61	-1.741	pme3369	Rhamnetin (7-O-methxyl quercetin)	Flavonol	1.27673	-0.839	0.000646553	1
Cs8g17390	ERF	RAP27	1.948	pme3443	Sinapinaldehyde	Phenylpropanoids	-1.03551	-0.835	0.000731293	9
Cs2g05640	ERF	ERF81	1.255	pme0391	4-Methylumbelliferone	Phenylpropanoids	-1.73381	-0.832	0.000787447	9
Cs2g05640	ERF	ERF81	1.255	pmb0604	Kaempferol 3-O-glucoside (Astragalin)	Flavonol	-1.39642	-0.826	0.000938131	9
Cs6g04120	ERF	AP2	1.027	pmf0415	Zingerone	Phenylpropanoids	-1.61073	-0.819	0.00111436	9
Cs5g29870	ERF	ERF92	-4.844	pme1662	sakuranetin	Flavone	1.87515	-0.816	0.00120522	1
Cs4g02210	ERF	AP2L1	2.392	pme1580	Eriodictyol	Flavanone	-1.37132	-0.815	0.00122813	9
Cs5g02340	ERF	ERF61	-1.741	pmf0014	Scopolin	Phenylpropanoids	1.07876	-0.815	0.00124774	1
Cs2g05640	ERF	ERF81	1.255	pmb2984	Acetyl-eriodictyol O-hexoside	Flavone	-5.52013	-0.813	0.00130422	9
Cs2g05640	ERF	ERF81	1.255	pme1637	Coniferyl alcohol	Phenylpropanoids	-4.478	-0.813	0.00129213	9
Cs2g05640	ERF	ERF81	1.255	pmb0475	Gallic acid O-feruloyl-O-hexosyl-O-hexoside	Phenylpropanoids	-3.02669	-0.811	0.00136892	9
Cs5g29870	ERF	ERF92	-4.844	pme3369	Rhamnetin (7-O-methxyl quercetin)	Flavonol	1.27673	-0.811	0.00137728	1
Cs2g05640	ERF	ERF81	1.255	pmf0415	Zingerone	Phenylpropanoids	-1.61073	-0.806	0.00155495	9
Cs5g02340	ERF	ERF61	-1.741	pme3288	3,7-Di-O-methylquercetin	Flavonol	1.28732	-0.805	0.00157871	1
Cs2g05640	ERF	ERF81	1.255	pmb0235	O-Feruloyl coumarin	Phenylpropanoids	-1.23871	-0.804	0.00163518	9
Cs2g05640	ERF	ERF81	1.255	pme3407	Laricitrin	Flavonol	-1.75525	-0.803	0.00165928	9
Cs2g05640	ERF	ERF81	1.255	pme1201	Phloretin	Flavanone	-1.2293	-0.801	0.00172291	9
Cs4g02210	ERF	AP2L1	2.392	pme1478	Myricetin	Flavonol	-13.6703	-0.801	0.00172145	9
Cs8g17390	ERF	RAP27	1.948	pmb0604	Kaempferol 3-O-glucoside (Astragalin)	Flavonol	-1.39642	-0.801	0.00174986	9
Cs5g02340	ERF	ERF61	-1.741	pme1637	Coniferyl alcohol	Phenylpropanoids	-4.478	0.803	0.00167563	7
Cs8g17390	ERF	RAP27	1.948	pma0791	Naringenin O-malonylhexoside	Flavanone	2.31721	0.803	0.00165583	3
Cs1g11880	ERF	ERF03	-2.354	pme3443	Sinapinaldehyde	Phenylpropanoids	-1.03551	0.804	0.00160936	7
Cs5g29870	ERF	ERF92	-4.844	pmb2984	Acetyl-eriodictyol O-hexoside	Flavone	-5.52013	0.806	0.00154955	7
Cs5g02340	ERF	ERF61	-1.741	pmb2984	Acetyl-eriodictyol O-hexoside	Flavone	-5.52013	0.807	0.00152031	7
Cs5g02340	ERF	ERF61	-1.741	pme3569	Scoparone	Phenylpropanoids	-1.61733	0.809	0.00145409	7
Cs5g29870	ERF	ERF92	-4.844	pmb0235	O-Feruloyl coumarin	Phenylpropanoids	-1.23871	0.809	0.00142266	7
Cs2g05640	ERF	ERF81	1.255	pma6558	Velutin	Flavone	1.1743	0.814	0.00128533	3
Cs2g05640	ERF	ERF81	1.255	pme3369	Rhamnetin (7-O-methxyl quercetin)	Flavonol	1.27673	0.821	0.00107348	3
Cs2g05640	ERF	ERF81	1.255	pmf0203	Peonidin 3-O-glucoside chloride	Anthocyanins	1.81608	0.821	0.00106242	3
Cs8g17390	ERF	RAP27	1.948	pmf0014	Scopolin	Phenylpropanoids	1.07876	0.821	0.00105175	3
Cs5g02340	ERF	ERF61	-1.741	pmb0235	O-Feruloyl coumarin	Phenylpropanoids	-1.23871	0.827	0.000915671	7
Cs5g02340	ERF	ERF61	-1.741	pmb0808	6,7-dihydroxycoumarin 6-O-quinic acid	Phenylpropanoids	-1.13332	0.828	0.000878181	7
Cs2g05640	ERF	ERF81	1.255	pme3464	Isosakuranetin (4'-Methylnaringenin)	Flavanone	1.89628	0.829	0.000857895	3
Cs2g05640	ERF	ERF81	1.255	pme3215	Isoliquiritigenin	Flavanone	1.16824	0.835	0.000731361	3
Cs5g29870	ERF	ERF92	-4.844	pme3569	Scoparone	Phenylpropanoids	-1.61733	0.836	0.000700323	7
Cs5g29870	ERF	ERF92	-4.844	pme3443	Sinapinaldehyde	Phenylpropanoids	-1.03551	0.837	0.000682666	7
Cs5g29870	ERF	ERF92	-4.844	pme0391	4-Methylumbelliferone	Phenylpropanoids	-1.73381	0.839	0.000649533	7
Cs5g08360	ERF	EF100	-2.628	pmf0098	trans-4-Hydroxycinnamic acid Methyl Ester	Phenylpropanoids	-1.22052	0.84	0.000619479	7
Cs2g05640	ERF	ERF81	1.255	pma6216	Acacetin C-hexoside	Flavone	1.32638	0.841	0.000613878	3
Cs3g23270	ERF	RAP21	-1.383	pme3131	6,7-Dimethoxy-4-methylcoumarin	Phenylpropanoids	-13.7655	0.841	0.000608754	7
Cs5g02340	ERF	ERF61	-1.741	pme3407	Laricitrin	Flavonol	-1.75525	0.849	0.000477609	7
Cs5g02340	ERF	ERF61	-1.741	pme1578	Genistein (4',5,7-Trihydroxyisoflavone)	Isoflavone	-14.2221	0.851	0.000443181	7
Cs8g17390	ERF	RAP27	1.948	pme3550	Bergapten	Phenylpropanoids	1.2227	0.851	0.00045453	3
Cs5g02340	ERF	ERF61	-1.741	pme1201	Phloretin	Flavanone	-1.2293	0.856	0.000377409	7
Cs8g17390	ERF	RAP27	1.948	pme3237	Liquiritigenin	Flavanone	1.72183	0.856	0.000376918	3
Cs5g02340	ERF	ERF61	-1.741	pme3131	6,7-Dimethoxy-4-methylcoumarin	Phenylpropanoids	-13.7655	0.857	0.000366455	7
Cs4g02210	ERF	AP2L1	2.392	pmb1178	O-Feruloyl 2-hydroxylcoumarin	Phenylpropanoids	1.16278	0.86	0.000333734	3
Cs5g08360	ERF	EF100	-2.628	pmb2795	4-Methoxycinnamic acid	Phenylpropanoids	-1.1986	0.866	0.00027359	7
Cs5g29870	ERF	ERF92	-4.844	pmf0415	Zingerone	Phenylpropanoids	-1.61073	0.866	0.000265956	7
Cs5g02340	ERF	ERF61	-1.741	pmf0415	Zingerone	Phenylpropanoids	-1.61073	0.874	0.000198717	7
Cs5g29870	ERF	ERF92	-4.844	pme3131	6,7-Dimethoxy-4-methylcoumarin	Phenylpropanoids	-13.7655	0.874	0.000205067	7
Cs8g17390	ERF	RAP27	1.948	pme1662	sakuranetin	Flavone	1.87515	0.875	0.0001946	3
Cs5g29870	ERF	ERF92	-4.844	pme2997	4-Hydroxycoumarin	Phenylpropanoids	-1.10906	0.878	0.000175832	7
Cs5g02340	ERF	ERF61	-1.741	pme2997	4-Hydroxycoumarin	Phenylpropanoids	-1.10906	0.886	0.000126314	7
Cs1g11880	ERF	ERF03	-2.354	pme2997	4-Hydroxycoumarin	Phenylpropanoids	-1.10906	0.889	0.000111602	7
Cs5g02340	ERF	ERF61	-1.741	pme0391	4-Methylumbelliferone	Phenylpropanoids	-1.73381	0.894	8.84243e-05	7
Cs8g17390	ERF	RAP27	1.948	pmb1178	O-Feruloyl 2-hydroxylcoumarin	Phenylpropanoids	1.16278	0.916	2.84864e-05	3
Cs8g17390	ERF	RAP27	1.948	pme1773	Cyanidin 3-O-rutinoside (Keracyanin)	Anthocyanins	1.10962	0.92	2.24138e-05	3
Cs8g17390	ERF	RAP27	1.948	pmb0666	6-C-hexosyl-apigenin O-sinapoylhexoside	Flavone	1.16859	0.927	1.44e-05	3
Cs8g17390	ERF	RAP27	1.948	pmb0566	Luteolin O-hexosyl-O-pentoside	Flavone	1.19163	0.937	7.2576e-06	3
Cs8g17390	ERF	RAP27	1.948	pme3367	6-MethylCoumarin	Phenylpropanoids	2.24207	0.943	4.454e-06	3
Cs8g17390	ERF	RAP27	1.948	pma1590	Peonidin O-hexoside	Anthocyanins	17.3043	0.95	2.1696e-06	3
Cs6g13550	MADS	AGL80	-1.38	pmf0014	Scopolin	Phenylpropanoids	1.07876	-0.935	8.4601e-06	1
Cs6g19700	MADS	AGL8	1.351	pme0367	Apigenin 7-rutinoside (Isorhoifolin)	Flavone	-1.13381	-0.897	7.66435e-05	9
Cs6g19700	MADS	AGL8	1.351	pme0332	Apigenin 7-O-neohesperidoside (Rhoifolin)	Flavone	-1.00084	-0.884	0.000137615	9
Cs6g19700	MADS	AGL8	1.351	pme1478	Myricetin	Flavonol	-13.6703	-0.884	0.000136779	9
Cs6g13550	MADS	AGL80	-1.38	pme1662	sakuranetin	Flavone	1.87515	-0.882	0.000146573	1
Cs6g19700	MADS	AGL8	1.351	pmf0320	Acetosyringone	Phenylpropanoids	-2.16013	-0.882	0.0001494	9
Cs6g19700	MADS	AGL8	1.351	pmf0285	4-Hydroxy-3-methoxycinnamaldehyde	Phenylpropanoids	-4.14895	-0.874	0.000201527	9
Cs6g13550	MADS	AGL80	-1.38	pme3367	6-MethylCoumarin	Phenylpropanoids	2.24207	-0.862	0.000315039	1
Cs6g13550	MADS	AGL80	-1.38	pmb0666	6-C-hexosyl-apigenin O-sinapoylhexoside	Flavone	1.16859	-0.86	0.000338159	1
Cs6g19700	MADS	AGL8	1.351	pme1580	Eriodictyol	Flavanone	-1.37132	-0.856	0.000382348	9
Cs6g13550	MADS	AGL80	-1.38	pme1773	Cyanidin 3-O-rutinoside (Keracyanin)	Anthocyanins	1.10962	-0.854	0.00041183	1
Cs6g19700	MADS	AGL8	1.351	pmb2940	1-O-beta-D-Glucopyranosyl sinapate	Phenylpropanoids	-1.5917	-0.841	0.000603252	9
Cs6g13550	MADS	AGL80	-1.38	pmb0566	Luteolin O-hexosyl-O-pentoside	Flavone	1.19163	-0.838	0.000660213	1
Cs6g13550	MADS	AGL80	-1.38	pme3369	Rhamnetin (7-O-methxyl quercetin)	Flavonol	1.27673	-0.836	0.000712221	1
Cs6g13550	MADS	AGL80	-1.38	pmf0203	Peonidin 3-O-glucoside chloride	Anthocyanins	1.81608	-0.835	0.000716902	1
Cs6g13550	MADS	AGL80	-1.38	pma0791	Naringenin O-malonylhexoside	Flavanone	2.31721	-0.813	0.00131208	1
Cs6g19700	MADS	AGL8	1.351	pmb0808	6,7-dihydroxycoumarin 6-O-quinic acid	Phenylpropanoids	-1.13332	-0.807	0.00150877	9
Cs6g13550	MADS	AGL80	-1.38	pmb3046	Tricin 7-O-hexoside	Flavone	1.78406	-0.801	0.00175973	1
Cs6g13550	MADS	AGL80	-1.38	pme0424	trans-cinnamaldehyde	Phenylpropanoids	-4.04939	0.805	0.00158114	7
Cs6g13550	MADS	AGL80	-1.38	pme3305	p-Coumaryl alcohol	Phenylpropanoids	-2.58296	0.814	0.00128419	7
Cs6g13550	MADS	AGL80	-1.38	pmb2940	1-O-beta-D-Glucopyranosyl sinapate	Phenylpropanoids	-1.5917	0.821	0.00106226	7
Cs6g13550	MADS	AGL80	-1.38	pmb0423	Hydroxy-methoxycinnamate	Phenylpropanoids	-2.00245	0.824	0.000972422	7
Cs6g13550	MADS	AGL80	-1.38	pmf0498	Eleutheroside E	Phenylpropanoids	-1.88978	0.825	0.000950715	7
Cs6g19700	MADS	AGL8	1.351	pme1773	Cyanidin 3-O-rutinoside (Keracyanin)	Anthocyanins	1.10962	0.825	0.000951964	3
Cs6g13550	MADS	AGL80	-1.38	pme1637	Coniferyl alcohol	Phenylpropanoids	-4.478	0.827	0.000917541	7
Cs6g13550	MADS	AGL80	-1.38	pmb0604	Kaempferol 3-O-glucoside (Astragalin)	Flavonol	-1.39642	0.828	0.000880133	7
Cs6g13550	MADS	AGL80	-1.38	pmb0808	6,7-dihydroxycoumarin 6-O-quinic acid	Phenylpropanoids	-1.13332	0.829	0.000859012	7
Cs6g13550	MADS	AGL80	-1.38	pme3443	Sinapinaldehyde	Phenylpropanoids	-1.03551	0.829	0.000867327	7
Cs6g13550	MADS	AGL80	-1.38	pmf0098	trans-4-Hydroxycinnamic acid Methyl Ester	Phenylpropanoids	-1.22052	0.835	0.000717227	7
Cs6g13550	MADS	AGL80	-1.38	pmb3028	Tricin O-sinapic acid	Flavone	-3.59051	0.838	0.000667865	7
Cs6g13550	MADS	AGL80	-1.38	pme3407	Laricitrin	Flavonol	-1.75525	0.838	0.000658849	7
Cs6g13550	MADS	AGL80	-1.38	pmb0235	O-Feruloyl coumarin	Phenylpropanoids	-1.23871	0.844	0.000561831	7
Cs6g13550	MADS	AGL80	-1.38	pmb2795	4-Methoxycinnamic acid	Phenylpropanoids	-1.1986	0.847	0.000511784	7
Cs6g13550	MADS	AGL80	-1.38	pme2459	Luteolin 7-O-glucoside (Cynaroside)	Flavone	-1.34273	0.859	0.000341156	7
Cs6g13550	MADS	AGL80	-1.38	pme0391	4-Methylumbelliferone	Phenylpropanoids	-1.73381	0.872	0.00021854	7
Cs6g19700	MADS	AGL8	1.351	pma1590	Peonidin O-hexoside	Anthocyanins	17.3043	0.883	0.000139815	3
Cs6g13550	MADS	AGL80	-1.38	pme3131	6,7-Dimethoxy-4-methylcoumarin	Phenylpropanoids	-13.7655	0.886	0.000123337	7
Cs6g13550	MADS	AGL80	-1.38	pmf0415	Zingerone	Phenylpropanoids	-1.61073	0.886	0.000127182	7
Cs6g13550	MADS	AGL80	-1.38	pmb2984	Acetyl-eriodictyol O-hexoside	Flavone	-5.52013	0.887	0.000117663	7
Cs6g19700	MADS	AGL8	1.351	pmb0566	Luteolin O-hexosyl-O-pentoside	Flavone	1.19163	0.892	9.42049e-05	3
Cs4g12760	MYB	MYB58	-2.994	pme3233	Calycosin	Isoflavone	1.65771	-0.997	0	1
Cs4g06130	MYB	MYB5	-3.745	pme1662	sakuranetin	Flavone	1.87515	-0.907	4.74216e-05	1
Cs4g06130	MYB	MYB5	-3.745	pme3367	6-MethylCoumarin	Phenylpropanoids	2.24207	-0.894	8.99117e-05	1
Cs6g16000	MYB	RVE1	-1.14	pme3288	3,7-Di-O-methylquercetin	Flavonol	1.28732	-0.886	0.000126563	1
Cs4g13690	MYB	MYBS3	1.065	pmf0320	Acetosyringone	Phenylpropanoids	-2.16013	-0.861	0.000327317	9
Cs4g06130	MYB	MYB5	-3.745	pmb0666	6-C-hexosyl-apigenin O-sinapoylhexoside	Flavone	1.16859	-0.855	0.000392294	1
Cs5g16540	MYB	RVE7	-1.225	pme3464	Isosakuranetin (4'-Methylnaringenin)	Flavanone	1.89628	-0.852	0.000429525	1
Cs6g16000	MYB	RVE1	-1.14	pmb3046	Tricin 7-O-hexoside	Flavone	1.78406	-0.847	0.000501293	1
orange1.1t01787	MYB	MYB61	-1.852	pme2319	Hesperetin	Flavanone	1.57884	-0.847	0.000502226	1
Cs6g16000	MYB	RVE1	-1.14	pme3369	Rhamnetin (7-O-methxyl quercetin)	Flavonol	1.27673	-0.845	0.000543119	1
Cs4g06130	MYB	MYB5	-3.745	pme3215	Isoliquiritigenin	Flavanone	1.16824	-0.833	0.000772256	1
Cs6g16000	MYB	RVE1	-1.14	pme1662	sakuranetin	Flavone	1.87515	-0.831	0.000815231	1
Cs4g06130	MYB	MYB5	-3.745	pme3369	Rhamnetin (7-O-methxyl quercetin)	Flavonol	1.27673	-0.828	0.000875885	1
Cs4g06130	MYB	MYB5	-3.745	pme1773	Cyanidin 3-O-rutinoside (Keracyanin)	Anthocyanins	1.10962	-0.826	0.00092135	1
Cs4g06130	MYB	MYB5	-3.745	pma0791	Naringenin O-malonylhexoside	Flavanone	2.31721	-0.818	0.00113643	1
Cs6g16000	MYB	RVE1	-1.14	pme3464	Isosakuranetin (4'-Methylnaringenin)	Flavanone	1.89628	-0.806	0.00156238	1
Cs7g03660	MYB	MY105	-4.272	pmf0320	Acetosyringone	Phenylpropanoids	-2.16013	-0.805	0.00158916	7
orange1.1t04785	MYB	MYB6	-3.437	pme0367	Apigenin 7-rutinoside (Isorhoifolin)	Flavone	-1.13381	0.807	0.00151176	7
Cs4g06130	MYB	MYB5	-3.745	pmb0423	Hydroxy-methoxycinnamate	Phenylpropanoids	-2.00245	0.813	0.00130983	7
orange1.1t01787	MYB	MYB61	-1.852	pmb3041	Tricin O-saccharic acid	Flavone	-1.40298	0.813	0.00129654	7
Cs4g06130	MYB	MYB5	-3.745	pme0419	3-(4-Hydroxyphenyl)propionic acid	Phenylpropanoids	-1.23025	0.818	0.00114847	7
orange1.1t01787	MYB	MYB61	-1.852	pme2997	4-Hydroxycoumarin	Phenylpropanoids	-1.10906	0.818	0.00114434	7
Cs9g03070	MYB	MYB5	-5.553	pmf0320	Acetosyringone	Phenylpropanoids	-2.16013	0.819	0.00112288	7
Cs6g16000	MYB	RVE1	-1.14	pmb0746	Tricin 4'-O-β-guaiacylglycerol	Flavone	-15.0797	0.82	0.00108085	7
Cs4g06130	MYB	MYB5	-3.745	pmb2795	4-Methoxycinnamic acid	Phenylpropanoids	-1.1986	0.821	0.00106114	7
Cs4g06130	MYB	MYB5	-3.745	pmb2940	1-O-beta-D-Glucopyranosyl sinapate	Phenylpropanoids	-1.5917	0.822	0.00103987	7
Cs6g16000	MYB	RVE1	-1.14	pmb0604	Kaempferol 3-O-glucoside (Astragalin)	Flavonol	-1.39642	0.822	0.00104777	7
Cs4g06130	MYB	MYB5	-3.745	pme0424	trans-cinnamaldehyde	Phenylpropanoids	-4.04939	0.823	0.00100306	7
Cs5g16540	MYB	RVE7	-1.225	pmf0415	Zingerone	Phenylpropanoids	-1.61073	0.823	0.000998763	7
Cs4g06130	MYB	MYB5	-3.745	pmf0098	trans-4-Hydroxycinnamic acid Methyl Ester	Phenylpropanoids	-1.22052	0.824	0.000969823	7
Cs6g16000	MYB	RVE1	-1.14	pme2459	Luteolin 7-O-glucoside (Cynaroside)	Flavone	-1.34273	0.824	0.000986667	7
Cs4g06130	MYB	MYB5	-3.745	pme2459	Luteolin 7-O-glucoside (Cynaroside)	Flavone	-1.34273	0.825	0.000957519	7
Cs5g16540	MYB	RVE7	-1.225	pme3131	6,7-Dimethoxy-4-methylcoumarin	Phenylpropanoids	-13.7655	0.826	0.000921145	7
orange1.1t01787	MYB	MYB61	-1.852	pme3123	Sinapyl alcohol	Phenylpropanoids	-1.05049	0.826	0.000940183	7
Cs4g06130	MYB	MYB5	-3.745	pme2997	4-Hydroxycoumarin	Phenylpropanoids	-1.10906	0.828	0.000885679	7
Cs4g06130	MYB	MYB5	-3.745	pme3131	6,7-Dimethoxy-4-methylcoumarin	Phenylpropanoids	-13.7655	0.832	0.000780696	7
Cs4g06130	MYB	MYB5	-3.745	pmf0415	Zingerone	Phenylpropanoids	-1.61073	0.835	0.000728641	7
Cs4g06130	MYB	MYB5	-3.745	pme1637	Coniferyl alcohol	Phenylpropanoids	-4.478	0.837	0.000693437	7
Cs4g06130	MYB	MYB5	-3.745	pme3569	Scoparone	Phenylpropanoids	-1.61733	0.837	0.000675394	7
Cs7g26930	MYB	MYB62	-1.444	pmf0415	Zingerone	Phenylpropanoids	-1.61073	0.838	0.000669867	7
Cs4g06130	MYB	MYB5	-3.745	pmb0604	Kaempferol 3-O-glucoside (Astragalin)	Flavonol	-1.39642	0.84	0.000625807	7
orange1.1t01787	MYB	MYB61	-1.852	pme1578	Genistein (4',5,7-Trihydroxyisoflavone)	Isoflavone	-14.2221	0.849	0.000473902	7
Cs4g06130	MYB	MYB5	-3.745	pmb2984	Acetyl-eriodictyol O-hexoside	Flavone	-5.52013	0.854	0.000407872	7
Cs4g06130	MYB	MYB5	-3.745	pmb3028	Tricin O-sinapic acid	Flavone	-3.59051	0.862	0.000310161	7
Cs4g06130	MYB	MYB5	-3.745	pme0391	4-Methylumbelliferone	Phenylpropanoids	-1.73381	0.871	0.000226617	7
Cs9g14240	MYB	ODO1	5.562	pme3453	p-Coumaraldehyde	Phenylpropanoids	-5.66113	0.881	0.000154086	9
Cs4g06130	MYB	MYB5	-3.745	pme3407	Laricitrin	Flavonol	-1.75525	0.884	0.000135546	7
Cs7g26930	MYB	MYB62	-1.444	pme3131	6,7-Dimethoxy-4-methylcoumarin	Phenylpropanoids	-13.7655	0.894	8.94615e-05	7
Cs4g06130	MYB	MYB5	-3.745	pmb0235	O-Feruloyl coumarin	Phenylpropanoids	-1.23871	0.908	4.54758e-05	7
Cs6g16000	MYB	RVE1	-1.14	pme3131	6,7-Dimethoxy-4-methylcoumarin	Phenylpropanoids	-13.7655	0.915	3.08512e-05	7
Cs4g06130	MYB	MYB5	-3.745	pmb0808	6,7-dihydroxycoumarin 6-O-quinic acid	Phenylpropanoids	-1.13332	0.921	2.06181e-05	7
Cs1g19970	MYB	MYB78	-1.225	pme3233	Calycosin	Isoflavone	1.65771	0.973	9.97e-08	1
Cs8g01860	NAC	NAC22	3.723	pmb0235	O-Feruloyl coumarin	Phenylpropanoids	-1.23871	-0.961	6.428e-07	9
Cs8g01860	NAC	NAC22	3.723	pmb2940	1-O-beta-D-Glucopyranosyl sinapate	Phenylpropanoids	-1.5917	-0.961	6.305e-07	9
Cs8g01860	NAC	NAC22	3.723	pme3407	Laricitrin	Flavonol	-1.75525	-0.942	4.7764e-06	9
Cs7g11190	NAC	NAC45	-1.42	pmb0566	Luteolin O-hexosyl-O-pentoside	Flavone	1.19163	-0.939	6.1285e-06	1
Cs8g01860	NAC	NAC22	3.723	pme2459	Luteolin 7-O-glucoside (Cynaroside)	Flavone	-1.34273	-0.938	6.4808e-06	9
Cs8g01860	NAC	NAC22	3.723	pme1580	Eriodictyol	Flavanone	-1.37132	-0.935	8.0106e-06	9
Cs7g11190	NAC	NAC45	-1.42	pme3367	6-MethylCoumarin	Phenylpropanoids	2.24207	-0.926	1.58178e-05	1
Cs8g01860	NAC	NAC22	3.723	pmf0098	trans-4-Hydroxycinnamic acid Methyl Ester	Phenylpropanoids	-1.22052	-0.925	1.68773e-05	9
Cs8g01860	NAC	NAC22	3.723	pmb2795	4-Methoxycinnamic acid	Phenylpropanoids	-1.1986	-0.923	1.90393e-05	9
Cs7g11190	NAC	NAC45	-1.42	pmf0014	Scopolin	Phenylpropanoids	1.07876	-0.921	2.12745e-05	1
Cs8g01860	NAC	NAC22	3.723	pmb3028	Tricin O-sinapic acid	Flavone	-3.59051	-0.919	2.35837e-05	9
Cs8g01860	NAC	NAC22	3.723	pme1478	Myricetin	Flavonol	-13.6703	-0.919	2.34035e-05	9
Cs8g01860	NAC	NAC22	3.723	pmb0808	6,7-dihydroxycoumarin 6-O-quinic acid	Phenylpropanoids	-1.13332	-0.915	2.95751e-05	9
Cs8g01860	NAC	NAC22	3.723	pmf0285	4-Hydroxy-3-methoxycinnamaldehyde	Phenylpropanoids	-4.14895	-0.909	4.2006e-05	9
Cs8g01860	NAC	NAC22	3.723	pmb0423	Hydroxy-methoxycinnamate	Phenylpropanoids	-2.00245	-0.903	5.6029e-05	9
Cs8g01860	NAC	NAC22	3.723	pme1637	Coniferyl alcohol	Phenylpropanoids	-4.478	-0.902	5.9663e-05	9
Cs3g19890	NAC	NAC2	-1.611	pme3288	3,7-Di-O-methylquercetin	Flavonol	1.28732	-0.901	6.23067e-05	1
Cs8g01860	NAC	NAC22	3.723	pmb0604	Kaempferol 3-O-glucoside (Astragalin)	Flavonol	-1.39642	-0.9	6.71784e-05	9
Cs8g01860	NAC	NAC22	3.723	pme0391	4-Methylumbelliferone	Phenylpropanoids	-1.73381	-0.899	7.02901e-05	9
Cs8g01860	NAC	NAC22	3.723	pme0367	Apigenin 7-rutinoside (Isorhoifolin)	Flavone	-1.13381	-0.898	7.1656e-05	9
Cs2g06460	NAC	NAC25	-1.094	pme1662	sakuranetin	Flavone	1.87515	-0.896	7.8915e-05	1
Cs8g01860	NAC	NAC22	3.723	pmb2984	Acetyl-eriodictyol O-hexoside	Flavone	-5.52013	-0.896	7.9543e-05	9
Cs8g01860	NAC	NAC22	3.723	pmf0415	Zingerone	Phenylpropanoids	-1.61073	-0.895	8.26115e-05	9
Cs7g11190	NAC	NAC45	-1.42	pme1773	Cyanidin 3-O-rutinoside (Keracyanin)	Anthocyanins	1.10962	-0.894	8.90887e-05	1
Cs7g11190	NAC	NAC45	-1.42	pme1662	sakuranetin	Flavone	1.87515	-0.888	0.000115751	1
Cs8g01860	NAC	NAC22	3.723	pme3305	p-Coumaryl alcohol	Phenylpropanoids	-2.58296	-0.883	0.000139977	9
Cs8g01860	NAC	NAC22	3.723	pmb0475	Gallic acid O-feruloyl-O-hexosyl-O-hexoside	Phenylpropanoids	-3.02669	-0.879	0.000168467	9
Cs3g19890	NAC	NAC2	-1.611	pmb3046	Tricin 7-O-hexoside	Flavone	1.78406	-0.875	0.000194332	1
Cs1g06760	NAC	NAC72	-2.587	pme1662	sakuranetin	Flavone	1.87515	-0.872	0.000220198	1
Cs1g09510	NAC	NC104	6.336	pme3123	Sinapyl alcohol	Phenylpropanoids	-1.05049	-0.872	0.000220868	9
Cs3g19890	NAC	NAC2	-1.611	pme3369	Rhamnetin (7-O-methxyl quercetin)	Flavonol	1.27673	-0.868	0.000249573	1
Cs7g11190	NAC	NAC45	-1.42	pmf0572	Paeonol	Phenylpropanoids	1.61288	-0.866	0.000267905	1
Cs1g06760	NAC	NAC72	-2.587	pme3464	Isosakuranetin (4'-Methylnaringenin)	Flavanone	1.89628	-0.864	0.000286812	1
Cs7g11190	NAC	NAC45	-1.42	pmb0666	6-C-hexosyl-apigenin O-sinapoylhexoside	Flavone	1.16859	-0.864	0.000289919	1
Cs8g01860	NAC	NAC22	3.723	pme1646	Pinoresinol	Phenylpropanoids	-2.88635	-0.861	0.000322764	9
Cs8g01860	NAC	NAC22	3.723	pme0332	Apigenin 7-O-neohesperidoside (Rhoifolin)	Flavone	-1.00084	-0.859	0.000339482	9
Cs3g19890	NAC	NAC2	-1.611	pme3464	Isosakuranetin (4'-Methylnaringenin)	Flavanone	1.89628	-0.858	0.000352418	1
Cs8g01860	NAC	NAC22	3.723	pme0424	trans-cinnamaldehyde	Phenylpropanoids	-4.04939	-0.857	0.000372935	9
Cs3g19890	NAC	NAC2	-1.611	pmf0014	Scopolin	Phenylpropanoids	1.07876	-0.854	0.000413334	1
Cs1g06760	NAC	NAC72	-2.587	pme3369	Rhamnetin (7-O-methxyl quercetin)	Flavonol	1.27673	-0.852	0.000440709	1
Cs2g06460	NAC	NAC25	-1.094	pme3369	Rhamnetin (7-O-methxyl quercetin)	Flavonol	1.27673	-0.851	0.000449474	1
Cs3g19890	NAC	NAC2	-1.611	pme1662	sakuranetin	Flavone	1.87515	-0.849	0.000472351	1
Cs2g06460	NAC	NAC25	-1.094	pmb0666	6-C-hexosyl-apigenin O-sinapoylhexoside	Flavone	1.16859	-0.847	0.000509295	1
Cs1g06760	NAC	NAC72	-2.587	pme3288	3,7-Di-O-methylquercetin	Flavonol	1.28732	-0.844	0.000560304	1
Cs1g09510	NAC	NC104	6.336	pmb3041	Tricin O-saccharic acid	Flavone	-1.40298	-0.844	0.000564591	9
Cs1g09510	NAC	NC104	6.336	pme3443	Sinapinaldehyde	Phenylpropanoids	-1.03551	-0.843	0.000568929	9
Cs8g01860	NAC	NAC22	3.723	pme0419	3-(4-Hydroxyphenyl)propionic acid	Phenylpropanoids	-1.23025	-0.843	0.000573373	9
Cs1g06750	NAC	NAC56	-1.126	pme3464	Isosakuranetin (4'-Methylnaringenin)	Flavanone	1.89628	-0.842	0.000583572	1
Cs7g11190	NAC	NAC45	-1.42	pmb1178	O-Feruloyl 2-hydroxylcoumarin	Phenylpropanoids	1.16278	-0.837	0.00069264	1
Cs1g09510	NAC	NC104	6.336	pmb2984	Acetyl-eriodictyol O-hexoside	Flavone	-5.52013	-0.836	0.000711164	9
Cs7g11190	NAC	NAC45	-1.42	pma0791	Naringenin O-malonylhexoside	Flavanone	2.31721	-0.835	0.00071782	1
Cs1g09510	NAC	NC104	6.336	pmb0604	Kaempferol 3-O-glucoside (Astragalin)	Flavonol	-1.39642	-0.834	0.000737786	9
Cs7g11190	NAC	NAC45	-1.42	pmb3046	Tricin 7-O-hexoside	Flavone	1.78406	-0.831	0.000815719	1
Cs8g01860	NAC	NAC22	3.723	pmf0320	Acetosyringone	Phenylpropanoids	-2.16013	-0.831	0.000813047	9
Cs7g11190	NAC	NAC45	-1.42	pmf0203	Peonidin 3-O-glucoside chloride	Anthocyanins	1.81608	-0.828	0.000878787	1
Cs1g09510	NAC	NC104	6.336	pme0419	3-(4-Hydroxyphenyl)propionic acid	Phenylpropanoids	-1.23025	-0.823	0.000996466	9
Cs1g09510	NAC	NC104	6.336	pme2459	Luteolin 7-O-glucoside (Cynaroside)	Flavone	-1.34273	-0.823	0.001017	9
Cs8g01860	NAC	NAC22	3.723	pmf0498	Eleutheroside E	Phenylpropanoids	-1.88978	-0.821	0.00106398	9
Cs8g01860	NAC	NAC22	3.723	pme3131	6,7-Dimethoxy-4-methylcoumarin	Phenylpropanoids	-13.7655	-0.819	0.0011183	9
Cs2g06460	NAC	NAC25	-1.094	pmf0203	Peonidin 3-O-glucoside chloride	Anthocyanins	1.81608	-0.818	0.00116262	1
Cs7g11190	NAC	NAC45	-1.42	pme3550	Bergapten	Phenylpropanoids	1.2227	-0.817	0.00118302	1
Cs8g01860	NAC	NAC22	3.723	pme3443	Sinapinaldehyde	Phenylpropanoids	-1.03551	-0.816	0.00120919	9
Cs1g06760	NAC	NAC72	-2.587	pmb3046	Tricin 7-O-hexoside	Flavone	1.78406	-0.815	0.00124859	1
Cs1g09510	NAC	NC104	6.336	pmb3028	Tricin O-sinapic acid	Flavone	-3.59051	-0.815	0.00122862	9
Cs2g06460	NAC	NAC25	-1.094	pme1773	Cyanidin 3-O-rutinoside (Keracyanin)	Anthocyanins	1.10962	-0.814	0.00125859	1
Cs7g11190	NAC	NAC45	-1.42	pma1590	Peonidin O-hexoside	Anthocyanins	17.3043	-0.813	0.00130229	1
Cs3g19890	NAC	NAC2	-1.611	pme2319	Hesperetin	Flavanone	1.57884	-0.81	0.00140557	1
Cs1g09510	NAC	NC104	6.336	pmb0746	Tricin 4'-O-β-guaiacylglycerol	Flavone	-15.0797	-0.805	0.0015732	9
Cs2g06460	NAC	NAC25	-1.094	pme3464	Isosakuranetin (4'-Methylnaringenin)	Flavanone	1.89628	-0.805	0.00157242	1
Cs7g11190	NAC	NAC45	-1.42	pme3369	Rhamnetin (7-O-methxyl quercetin)	Flavonol	1.27673	-0.805	0.00158149	1
Cs2g06460	NAC	NAC25	-1.094	pme3215	Isoliquiritigenin	Flavanone	1.16824	-0.803	0.00167795	1
Cs1g06760	NAC	NAC72	-2.587	pmb0666	6-C-hexosyl-apigenin O-sinapoylhexoside	Flavone	1.16859	-0.802	0.00168642	1
Cs1g09510	NAC	NC104	6.336	pme3569	Scoparone	Phenylpropanoids	-1.61733	-0.801	0.00176037	9
Cs1g06760	NAC	NAC72	-2.587	pmb2984	Acetyl-eriodictyol O-hexoside	Flavone	-5.52013	0.803	0.0016774	7
Cs3g19890	NAC	NAC2	-1.611	pme0391	4-Methylumbelliferone	Phenylpropanoids	-1.73381	0.803	0.00167439	7
Cs1g06760	NAC	NAC72	-2.587	pme1201	Phloretin	Flavanone	-1.2293	0.805	0.00157076	7
Cs3g19890	NAC	NAC2	-1.611	pmb2984	Acetyl-eriodictyol O-hexoside	Flavone	-5.52013	0.805	0.001579	7
Cs3g19890	NAC	NAC2	-1.611	pme0419	3-(4-Hydroxyphenyl)propionic acid	Phenylpropanoids	-1.23025	0.805	0.00156567	7
Cs3g19890	NAC	NAC2	-1.611	pmb0746	Tricin 4'-O-β-guaiacylglycerol	Flavone	-15.0797	0.806	0.00156121	7
Cs1g06760	NAC	NAC72	-2.587	pme2997	4-Hydroxycoumarin	Phenylpropanoids	-1.10906	0.808	0.00147007	7
Cs2g06460	NAC	NAC25	-1.094	pmb3028	Tricin O-sinapic acid	Flavone	-3.59051	0.808	0.00147366	7
Cs7g11190	NAC	NAC45	-1.42	pme3443	Sinapinaldehyde	Phenylpropanoids	-1.03551	0.808	0.00145921	7
Cs7g11190	NAC	NAC45	-1.42	pme1478	Myricetin	Flavonol	-13.6703	0.81	0.001395	7
Cs8g01860	NAC	NAC22	3.723	pma0791	Naringenin O-malonylhexoside	Flavanone	2.31721	0.811	0.00136688	3
Cs8g01860	NAC	NAC22	3.723	pme3550	Bergapten	Phenylpropanoids	1.2227	0.811	0.0013637	3
Cs7g11190	NAC	NAC45	-1.42	pme0332	Apigenin 7-O-neohesperidoside (Rhoifolin)	Flavone	-1.00084	0.813	0.00130677	7
Cs1g09510	NAC	NC104	6.336	pmf0572	Paeonol	Phenylpropanoids	1.61288	0.814	0.00126531	3
Cs3g19890	NAC	NAC2	-1.611	pmb3041	Tricin O-saccharic acid	Flavone	-1.40298	0.815	0.00124489	7
Cs3g19890	NAC	NAC2	-1.611	pme2997	4-Hydroxycoumarin	Phenylpropanoids	-1.10906	0.815	0.00125212	7
Cs5g26130	NAC	NAC47	-1.1	pme0391	4-Methylumbelliferone	Phenylpropanoids	-1.73381	0.815	0.00125106	7
Cs1g09510	NAC	NC104	6.336	pme3367	6-MethylCoumarin	Phenylpropanoids	2.24207	0.816	0.00121714	3
Cs1g09510	NAC	NC104	6.336	pme3369	Rhamnetin (7-O-methxyl quercetin)	Flavonol	1.27673	0.821	0.00105546	3
Cs1g06760	NAC	NAC72	-2.587	pme3407	Laricitrin	Flavonol	-1.75525	0.824	0.000982894	7
Cs2g06460	NAC	NAC25	-1.094	pme2459	Luteolin 7-O-glucoside (Cynaroside)	Flavone	-1.34273	0.824	0.000969361	7
Cs1g06750	NAC	NAC56	-1.126	pme2997	4-Hydroxycoumarin	Phenylpropanoids	-1.10906	0.826	0.000930549	7
Cs1g06760	NAC	NAC72	-2.587	pmb0235	O-Feruloyl coumarin	Phenylpropanoids	-1.23871	0.829	0.000850925	7
Cs3g19890	NAC	NAC2	-1.611	pmf0098	trans-4-Hydroxycinnamic acid Methyl Ester	Phenylpropanoids	-1.22052	0.831	0.000803091	7
Cs7g11190	NAC	NAC45	-1.42	pme1580	Eriodictyol	Flavanone	-1.37132	0.832	0.000796843	7
Cs7g11190	NAC	NAC45	-1.42	pmf0285	4-Hydroxy-3-methoxycinnamaldehyde	Phenylpropanoids	-4.14895	0.834	0.000738341	7
Cs3g19890	NAC	NAC2	-1.611	pmb2795	4-Methoxycinnamic acid	Phenylpropanoids	-1.1986	0.835	0.000718498	7
Cs1g06760	NAC	NAC72	-2.587	pmb0604	Kaempferol 3-O-glucoside (Astragalin)	Flavonol	-1.39642	0.839	0.000650771	7
Cs2g06460	NAC	NAC25	-1.094	pmb0235	O-Feruloyl coumarin	Phenylpropanoids	-1.23871	0.839	0.000652361	7
Cs3g19890	NAC	NAC2	-1.611	pme2459	Luteolin 7-O-glucoside (Cynaroside)	Flavone	-1.34273	0.84	0.000621142	7
Cs7g11190	NAC	NAC45	-1.42	pme0424	trans-cinnamaldehyde	Phenylpropanoids	-4.04939	0.841	0.000602903	7
Cs2g06460	NAC	NAC25	-1.094	pmb0808	6,7-dihydroxycoumarin 6-O-quinic acid	Phenylpropanoids	-1.13332	0.842	0.000591052	7
Cs7g11190	NAC	NAC45	-1.42	pme0419	3-(4-Hydroxyphenyl)propionic acid	Phenylpropanoids	-1.23025	0.842	0.000593351	7
Cs7g11190	NAC	NAC45	-1.42	pmb0475	Gallic acid O-feruloyl-O-hexosyl-O-hexoside	Phenylpropanoids	-3.02669	0.843	0.000571787	7
Cs1g06760	NAC	NAC72	-2.587	pme2459	Luteolin 7-O-glucoside (Cynaroside)	Flavone	-1.34273	0.846	0.000529638	7
Cs7g11190	NAC	NAC45	-1.42	pme1646	Pinoresinol	Phenylpropanoids	-2.88635	0.846	0.000524292	7
Cs3g19890	NAC	NAC2	-1.611	pmb0604	Kaempferol 3-O-glucoside (Astragalin)	Flavonol	-1.39642	0.847	0.00050968	7
Cs2g06460	NAC	NAC25	-1.094	pme1201	Phloretin	Flavanone	-1.2293	0.851	0.000454885	7
Cs5g26130	NAC	NAC47	-1.1	pmf0415	Zingerone	Phenylpropanoids	-1.61073	0.851	0.000453581	7
Cs1g09510	NAC	NC104	6.336	pmb3046	Tricin 7-O-hexoside	Flavone	1.78406	0.852	0.000436449	3
Cs7g11190	NAC	NAC45	-1.42	pme0367	Apigenin 7-rutinoside (Isorhoifolin)	Flavone	-1.13381	0.853	0.000418549	7
Cs8g01860	NAC	NAC22	3.723	pmf0014	Scopolin	Phenylpropanoids	1.07876	0.855	0.000388987	3
Cs1g06760	NAC	NAC72	-2.587	pme3569	Scoparone	Phenylpropanoids	-1.61733	0.857	0.000365637	7
Cs8g01860	NAC	NAC22	3.723	pmf0203	Peonidin 3-O-glucoside chloride	Anthocyanins	1.81608	0.862	0.000308802	3
Cs7g11190	NAC	NAC45	-1.42	pmb0808	6,7-dihydroxycoumarin 6-O-quinic acid	Phenylpropanoids	-1.13332	0.866	0.000273472	7
Cs2g06460	NAC	NAC25	-1.094	pme3407	Laricitrin	Flavonol	-1.75525	0.867	0.000265311	7
Cs7g11190	NAC	NAC45	-1.42	pmf0498	Eleutheroside E	Phenylpropanoids	-1.88978	0.867	0.00026042	7
Cs8g01860	NAC	NAC22	3.723	pmf0572	Paeonol	Phenylpropanoids	1.61288	0.867	0.000262522	3
Cs7g11190	NAC	NAC45	-1.42	pmb0746	Tricin 4'-O-β-guaiacylglycerol	Flavone	-15.0797	0.873	0.00020637	7
Cs2g06460	NAC	NAC25	-1.094	pme0391	4-Methylumbelliferone	Phenylpropanoids	-1.73381	0.877	0.000179172	7
Cs1g06760	NAC	NAC72	-2.587	pme0391	4-Methylumbelliferone	Phenylpropanoids	-1.73381	0.878	0.000169825	7
Cs7g11190	NAC	NAC45	-1.42	pme3131	6,7-Dimethoxy-4-methylcoumarin	Phenylpropanoids	-13.7655	0.879	0.000168298	7
Cs8g01860	NAC	NAC22	3.723	pme1662	sakuranetin	Flavone	1.87515	0.882	0.00014497	3
Cs7g11190	NAC	NAC45	-1.42	pme1637	Coniferyl alcohol	Phenylpropanoids	-4.478	0.883	0.000139829	7
Cs2g06460	NAC	NAC25	-1.094	pmf0415	Zingerone	Phenylpropanoids	-1.61073	0.887	0.000119604	7
Cs8g01860	NAC	NAC22	3.723	pmb0666	6-C-hexosyl-apigenin O-sinapoylhexoside	Flavone	1.16859	0.887	0.000120686	3
Cs7g11190	NAC	NAC45	-1.42	pmb0423	Hydroxy-methoxycinnamate	Phenylpropanoids	-2.00245	0.89	0.000106084	7
Cs7g11190	NAC	NAC45	-1.42	pmf0415	Zingerone	Phenylpropanoids	-1.61073	0.89	0.000103863	7
Cs2g06460	NAC	NAC25	-1.094	pme3569	Scoparone	Phenylpropanoids	-1.61733	0.891	9.91798e-05	7
Cs8g01860	NAC	NAC22	3.723	pme3237	Liquiritigenin	Flavanone	1.72183	0.891	0.000100491	3
Cs7g11190	NAC	NAC45	-1.42	pme0391	4-Methylumbelliferone	Phenylpropanoids	-1.73381	0.893	9.2743e-05	7
Cs1g06760	NAC	NAC72	-2.587	pmf0415	Zingerone	Phenylpropanoids	-1.61073	0.896	7.87042e-05	7
Cs7g11190	NAC	NAC45	-1.42	pme3407	Laricitrin	Flavonol	-1.75525	0.896	8.09232e-05	7
Cs7g11190	NAC	NAC45	-1.42	pme3305	p-Coumaryl alcohol	Phenylpropanoids	-2.58296	0.897	7.77203e-05	7
Cs7g11190	NAC	NAC45	-1.42	pmb3028	Tricin O-sinapic acid	Flavone	-3.59051	0.904	5.36636e-05	7
Cs2g06460	NAC	NAC25	-1.094	pme3131	6,7-Dimethoxy-4-methylcoumarin	Phenylpropanoids	-13.7655	0.909	4.29695e-05	7
Cs8g01860	NAC	NAC22	3.723	pme1773	Cyanidin 3-O-rutinoside (Keracyanin)	Anthocyanins	1.10962	0.913	3.4287e-05	3
Cs7g11190	NAC	NAC45	-1.42	pmb0235	O-Feruloyl coumarin	Phenylpropanoids	-1.23871	0.916	2.90379e-05	7
Cs7g11190	NAC	NAC45	-1.42	pmb0604	Kaempferol 3-O-glucoside (Astragalin)	Flavonol	-1.39642	0.917	2.7523e-05	7
Cs7g11190	NAC	NAC45	-1.42	pmb2940	1-O-beta-D-Glucopyranosyl sinapate	Phenylpropanoids	-1.5917	0.918	2.48674e-05	7
Cs7g11190	NAC	NAC45	-1.42	pmb2984	Acetyl-eriodictyol O-hexoside	Flavone	-5.52013	0.918	2.55412e-05	7
Cs3g19890	NAC	NAC2	-1.611	pme3131	6,7-Dimethoxy-4-methylcoumarin	Phenylpropanoids	-13.7655	0.921	2.07137e-05	7
Cs8g01860	NAC	NAC22	3.723	pma1590	Peonidin O-hexoside	Anthocyanins	17.3043	0.922	2.02264e-05	3
Cs8g01860	NAC	NAC22	3.723	pme3367	6-MethylCoumarin	Phenylpropanoids	2.24207	0.922	1.98705e-05	3
Cs7g11190	NAC	NAC45	-1.42	pme2459	Luteolin 7-O-glucoside (Cynaroside)	Flavone	-1.34273	0.93	1.20831e-05	7
Cs7g11190	NAC	NAC45	-1.42	pmf0098	trans-4-Hydroxycinnamic acid Methyl Ester	Phenylpropanoids	-1.22052	0.939	6.022e-06	7
Cs7g11190	NAC	NAC45	-1.42	pmb2795	4-Methoxycinnamic acid	Phenylpropanoids	-1.1986	0.946	3.1867e-06	7
Cs8g01860	NAC	NAC22	3.723	pmb0566	Luteolin O-hexosyl-O-pentoside	Flavone	1.19163	0.946	3.3356e-06	3
Cs8g01860	NAC	NAC22	3.723	pmb1178	O-Feruloyl 2-hydroxylcoumarin	Phenylpropanoids	1.16278	0.954	1.4535e-06	3
Cs1g06760	NAC	NAC72	-2.587	pme3131	6,7-Dimethoxy-4-methylcoumarin	Phenylpropanoids	-13.7655	0.962	6.112e-07	7
Cs5g15940	Others	COL1	-1.563	pme3233	Calycosin	Isoflavone	1.65771	-0.962	5.535e-07	1
Cs7g07010	Others	AHK5	-1.763	pme3237	Liquiritigenin	Flavanone	1.72183	-0.937	7.2944e-06	1
Cs7g07010	Others	AHK5	-1.763	pma1590	Peonidin O-hexoside	Anthocyanins	17.3043	-0.918	2.48571e-05	1
Cs2g17860	Others	AHK4	1.483	pmf0320	Acetosyringone	Phenylpropanoids	-2.16013	-0.901	6.41032e-05	9
Cs7g07010	Others	AHK5	-1.763	pme3367	6-MethylCoumarin	Phenylpropanoids	2.24207	-0.901	6.18342e-05	1
Cs7g07010	Others	AHK5	-1.763	pmb0666	6-C-hexosyl-apigenin O-sinapoylhexoside	Flavone	1.16859	-0.889	0.000110179	1
Cs7g07010	Others	AHK5	-1.763	pmb0566	Luteolin O-hexosyl-O-pentoside	Flavone	1.19163	-0.887	0.000117521	1
Cs7g07010	Others	AHK5	-1.763	pmf0203	Peonidin 3-O-glucoside chloride	Anthocyanins	1.81608	-0.882	0.000149989	1
Cs7g07010	Others	AHK5	-1.763	pme1773	Cyanidin 3-O-rutinoside (Keracyanin)	Anthocyanins	1.10962	-0.868	0.000253537	1
Cs2g17860	Others	AHK4	1.483	pme1478	Myricetin	Flavonol	-13.6703	-0.865	0.000276675	9
Cs7g07010	Others	AHK5	-1.763	pmb1178	O-Feruloyl 2-hydroxylcoumarin	Phenylpropanoids	1.16278	-0.853	0.000425726	1
Cs9g08850	Others	ETR2	-2.917	pmb3046	Tricin 7-O-hexoside	Flavone	1.78406	-0.844	0.000552695	1
Cs7g07010	Others	AHK5	-1.763	pme3550	Bergapten	Phenylpropanoids	1.2227	-0.839	0.000651734	1
Cs7g07010	Others	AHK5	-1.763	pmf0014	Scopolin	Phenylpropanoids	1.07876	-0.838	0.000672784	1
Cs9g08850	Others	ETR2	-2.917	pme1662	sakuranetin	Flavone	1.87515	-0.835	0.000723051	1
Cs2g17860	Others	AHK4	1.483	pmf0285	4-Hydroxy-3-methoxycinnamaldehyde	Phenylpropanoids	-4.14895	-0.834	0.000744313	9
Cs7g07010	Others	AHK5	-1.763	pme1662	sakuranetin	Flavone	1.87515	-0.833	0.000773989	1
Cs2g17860	Others	AHK4	1.483	pme0367	Apigenin 7-rutinoside (Isorhoifolin)	Flavone	-1.13381	-0.827	0.000900592	9
Cs2g17860	Others	AHK4	1.483	pme1580	Eriodictyol	Flavanone	-1.37132	-0.827	0.000916069	9
Cs7g07010	Others	AHK5	-1.763	pma0791	Naringenin O-malonylhexoside	Flavanone	2.31721	-0.826	0.000931373	1
Cs2g17860	Others	AHK4	1.483	pme0332	Apigenin 7-O-neohesperidoside (Rhoifolin)	Flavone	-1.00084	-0.823	0.00102002	9
Cs5g04810	Others	ARR5	1.198	pmf0320	Acetosyringone	Phenylpropanoids	-2.16013	-0.822	0.00104312	9
Cs9g08850	Others	ETR2	-2.917	pmf0014	Scopolin	Phenylpropanoids	1.07876	-0.822	0.00103886	1
Cs2g17860	Others	AHK4	1.483	pmb2940	1-O-beta-D-Glucopyranosyl sinapate	Phenylpropanoids	-1.5917	-0.819	0.00110592	9
Cs9g08850	Others	ETR2	-2.917	pme3369	Rhamnetin (7-O-methxyl quercetin)	Flavonol	1.27673	-0.818	0.00116304	1
Cs9g08850	Others	ETR2	-2.917	pme3288	3,7-Di-O-methylquercetin	Flavonol	1.28732	-0.813	0.00129594	1
Cs7g07010	Others	AHK5	-1.763	pmf0572	Paeonol	Phenylpropanoids	1.61288	-0.811	0.00137787	1
Cs2g24030	Others	CIA2	1.007	pmf0320	Acetosyringone	Phenylpropanoids	-2.16013	-0.803	0.00167473	9
Cs7g07010	Others	AHK5	-1.763	pmf0415	Zingerone	Phenylpropanoids	-1.61073	0.805	0.00159007	7
Cs7g07010	Others	AHK5	-1.763	pme0419	3-(4-Hydroxyphenyl)propionic acid	Phenylpropanoids	-1.23025	0.806	0.00153403	7
orange1.1t01583	Others	BBX22	3.079	pmf0320	Acetosyringone	Phenylpropanoids	-2.16013	0.806	0.00153919	9
Cs7g07010	Others	AHK5	-1.763	pmf0098	trans-4-Hydroxycinnamic acid Methyl Ester	Phenylpropanoids	-1.22052	0.812	0.00132319	7
Cs7g07010	Others	AHK5	-1.763	pmf0498	Eleutheroside E	Phenylpropanoids	-1.88978	0.814	0.00125945	7
Cs7g07010	Others	AHK5	-1.763	pmb2795	4-Methoxycinnamic acid	Phenylpropanoids	-1.1986	0.815	0.00123345	7
Cs2g17860	Others	AHK4	1.483	pmb1178	O-Feruloyl 2-hydroxylcoumarin	Phenylpropanoids	1.16278	0.816	0.00122157	3
Cs9g08850	Others	ETR2	-2.917	pmb0604	Kaempferol 3-O-glucoside (Astragalin)	Flavonol	-1.39642	0.834	0.00074803	7
Cs9g08850	Others	ETR2	-2.917	pme2459	Luteolin 7-O-glucoside (Cynaroside)	Flavone	-1.34273	0.835	0.000719553	7
Cs7g07010	Others	AHK5	-1.763	pme2459	Luteolin 7-O-glucoside (Cynaroside)	Flavone	-1.34273	0.841	0.00060515	7
Cs7g07010	Others	AHK5	-1.763	pmb0235	O-Feruloyl coumarin	Phenylpropanoids	-1.23871	0.842	0.000589642	7
Cs2g17860	Others	AHK4	1.483	pmb0566	Luteolin O-hexosyl-O-pentoside	Flavone	1.19163	0.843	0.000582162	3
Cs7g07010	Others	AHK5	-1.763	pmf0320	Acetosyringone	Phenylpropanoids	-2.16013	0.845	0.00053427	7
Cs7g07010	Others	AHK5	-1.763	pmb2984	Acetyl-eriodictyol O-hexoside	Flavone	-5.52013	0.852	0.000433604	7
Cs9g08850	Others	ETR2	-2.917	pmb0746	Tricin 4'-O-β-guaiacylglycerol	Flavone	-15.0797	0.854	0.000404703	7
Cs7g07010	Others	AHK5	-1.763	pme3443	Sinapinaldehyde	Phenylpropanoids	-1.03551	0.857	0.000373321	7
Cs7g07010	Others	AHK5	-1.763	pme1637	Coniferyl alcohol	Phenylpropanoids	-4.478	0.858	0.000351513	7
Cs7g07010	Others	AHK5	-1.763	pme3407	Laricitrin	Flavonol	-1.75525	0.858	0.000359608	7
Cs2g17860	Others	AHK4	1.483	pma1590	Peonidin O-hexoside	Anthocyanins	17.3043	0.864	0.000287841	3
Cs7g07010	Others	AHK5	-1.763	pme1580	Eriodictyol	Flavanone	-1.37132	0.864	0.000291027	7
Cs9g08850	Others	ETR2	-2.917	pmf0098	trans-4-Hydroxycinnamic acid Methyl Ester	Phenylpropanoids	-1.22052	0.866	0.000267151	7
Cs7g07010	Others	AHK5	-1.763	pme0424	trans-cinnamaldehyde	Phenylpropanoids	-4.04939	0.867	0.000265192	7
Cs7g07010	Others	AHK5	-1.763	pmb0808	6,7-dihydroxycoumarin 6-O-quinic acid	Phenylpropanoids	-1.13332	0.869	0.000246007	7
Cs7g07010	Others	AHK5	-1.763	pmb3028	Tricin O-sinapic acid	Flavone	-3.59051	0.871	0.000223249	7
Cs7g07010	Others	AHK5	-1.763	pmb0475	Gallic acid O-feruloyl-O-hexosyl-O-hexoside	Phenylpropanoids	-3.02669	0.875	0.000191216	7
Cs7g07010	Others	AHK5	-1.763	pmb0423	Hydroxy-methoxycinnamate	Phenylpropanoids	-2.00245	0.88	0.000162647	7
Cs7g07010	Others	AHK5	-1.763	pme0332	Apigenin 7-O-neohesperidoside (Rhoifolin)	Flavone	-1.00084	0.882	0.000146595	7
Cs9g08850	Others	ETR2	-2.917	pme3131	6,7-Dimethoxy-4-methylcoumarin	Phenylpropanoids	-13.7655	0.882	0.000149661	7
Cs9g08850	Others	ETR2	-2.917	pmb2795	4-Methoxycinnamic acid	Phenylpropanoids	-1.1986	0.889	0.000107489	7
Cs7g07010	Others	AHK5	-1.763	pme0367	Apigenin 7-rutinoside (Isorhoifolin)	Flavone	-1.13381	0.895	8.52732e-05	7
Cs7g07010	Others	AHK5	-1.763	pme1646	Pinoresinol	Phenylpropanoids	-2.88635	0.895	8.54409e-05	7
Cs7g07010	Others	AHK5	-1.763	pmf0285	4-Hydroxy-3-methoxycinnamaldehyde	Phenylpropanoids	-4.14895	0.895	8.36787e-05	7
Cs7g07010	Others	AHK5	-1.763	pmb2940	1-O-beta-D-Glucopyranosyl sinapate	Phenylpropanoids	-1.5917	0.904	5.56045e-05	7
Cs7g07010	Others	AHK5	-1.763	pme3305	p-Coumaryl alcohol	Phenylpropanoids	-2.58296	0.912	3.59253e-05	7
Cs7g07010	Others	AHK5	-1.763	pme1478	Myricetin	Flavonol	-13.6703	0.916	2.85042e-05	7
Cs6g21990	WRKY	WRKY4	-1.24	pme3464	Isosakuranetin (4'-Methylnaringenin)	Flavanone	1.89628	-0.977	4.84e-08	1
orange1.1t00472	WRKY	WRK46	1.947	pmf0415	Zingerone	Phenylpropanoids	-1.61073	-0.946	3.4483e-06	9
orange1.1t05133	WRKY	WRK31	1.318	pmf0320	Acetosyringone	Phenylpropanoids	-2.16013	-0.935	8.0521e-06	9
orange1.1t00472	WRKY	WRK46	1.947	pme0391	4-Methylumbelliferone	Phenylpropanoids	-1.73381	-0.928	1.34801e-05	9
orange1.1t00472	WRKY	WRK46	1.947	pme3407	Laricitrin	Flavonol	-1.75525	-0.909	4.19218e-05	9
orange1.1t00472	WRKY	WRK46	1.947	pme2459	Luteolin 7-O-glucoside (Cynaroside)	Flavone	-1.34273	-0.894	8.71218e-05	9
orange1.1t00472	WRKY	WRK46	1.947	pmb0235	O-Feruloyl coumarin	Phenylpropanoids	-1.23871	-0.891	0.000101409	9
orange1.1t00472	WRKY	WRK46	1.947	pme3131	6,7-Dimethoxy-4-methylcoumarin	Phenylpropanoids	-13.7655	-0.883	0.000139401	9
orange1.1t00472	WRKY	WRK46	1.947	pmb0604	Kaempferol 3-O-glucoside (Astragalin)	Flavonol	-1.39642	-0.878	0.00017334	9
orange1.1t05133	WRKY	WRK31	1.318	pme1478	Myricetin	Flavonol	-13.6703	-0.87	0.000235732	9
orange1.1t05133	WRKY	WRK31	1.318	pmf0285	4-Hydroxy-3-methoxycinnamaldehyde	Phenylpropanoids	-4.14895	-0.869	0.00024047	9
Cs7g17180	WRKY	WRK28	-1.106	pmb0666	6-C-hexosyl-apigenin O-sinapoylhexoside	Flavone	1.16859	-0.865	0.000281862	1
orange1.1t00472	WRKY	WRK46	1.947	pmb2940	1-O-beta-D-Glucopyranosyl sinapate	Phenylpropanoids	-1.5917	-0.861	0.000320189	9
orange1.1t00472	WRKY	WRK46	1.947	pmb2984	Acetyl-eriodictyol O-hexoside	Flavone	-5.52013	-0.861	0.000327038	9
Cs4g05760	WRKY	WRK50	1.888	pme2459	Luteolin 7-O-glucoside (Cynaroside)	Flavone	-1.34273	-0.849	0.000473611	9
orange1.1t00472	WRKY	WRK46	1.947	pmb0423	Hydroxy-methoxycinnamate	Phenylpropanoids	-2.00245	-0.849	0.000475936	9
orange1.1t00472	WRKY	WRK46	1.947	pmb0475	Gallic acid O-feruloyl-O-hexosyl-O-hexoside	Phenylpropanoids	-3.02669	-0.848	0.000492114	9
Cs7g17180	WRKY	WRK28	-1.106	pme1662	sakuranetin	Flavone	1.87515	-0.847	0.000502108	1
orange1.1t00472	WRKY	WRK46	1.947	pmb0808	6,7-dihydroxycoumarin 6-O-quinic acid	Phenylpropanoids	-1.13332	-0.846	0.000523386	9
orange1.1t00472	WRKY	WRK46	1.947	pme1637	Coniferyl alcohol	Phenylpropanoids	-4.478	-0.845	0.000534985	9
orange1.1t00472	WRKY	WRK46	1.947	pmb3028	Tricin O-sinapic acid	Flavone	-3.59051	-0.842	0.000584033	9
Cs4g05760	WRKY	WRK50	1.888	pmb0604	Kaempferol 3-O-glucoside (Astragalin)	Flavonol	-1.39642	-0.837	0.00068219	9
Cs6g21990	WRKY	WRKY4	-1.24	pme3369	Rhamnetin (7-O-methxyl quercetin)	Flavonol	1.27673	-0.837	0.000678384	1
orange1.1t00472	WRKY	WRK46	1.947	pme1201	Phloretin	Flavanone	-1.2293	-0.834	0.00074917	9
Cs4g05760	WRKY	WRK50	1.888	pme3131	6,7-Dimethoxy-4-methylcoumarin	Phenylpropanoids	-13.7655	-0.83	0.000841001	9
orange1.1t05133	WRKY	WRK31	1.318	pme1580	Eriodictyol	Flavanone	-1.37132	-0.827	0.000900264	9
orange1.1t05133	WRKY	WRK31	1.318	pme1646	Pinoresinol	Phenylpropanoids	-2.88635	-0.824	0.000981355	9
orange1.1t00472	WRKY	WRK46	1.947	pme3569	Scoparone	Phenylpropanoids	-1.61733	-0.821	0.0010687	9
Cs7g17180	WRKY	WRK28	-1.106	pme1773	Cyanidin 3-O-rutinoside (Keracyanin)	Anthocyanins	1.10962	-0.818	0.00114301	1
Cs6g21990	WRKY	WRKY4	-1.24	pmf0203	Peonidin 3-O-glucoside chloride	Anthocyanins	1.81608	-0.816	0.00119596	1
orange1.1t00472	WRKY	WRK46	1.947	pme2997	4-Hydroxycoumarin	Phenylpropanoids	-1.10906	-0.812	0.00132851	9
Cs4g05760	WRKY	WRK50	1.888	pmf0415	Zingerone	Phenylpropanoids	-1.61073	-0.807	0.00150221	9
Cs6g21990	WRKY	WRKY4	-1.24	pmf0014	Scopolin	Phenylpropanoids	1.07876	-0.804	0.00162895	1
orange1.1t05133	WRKY	WRK31	1.318	pmb2940	1-O-beta-D-Glucopyranosyl sinapate	Phenylpropanoids	-1.5917	-0.801	0.00174695	9
Cs6g21990	WRKY	WRKY4	-1.24	pme0391	4-Methylumbelliferone	Phenylpropanoids	-1.73381	0.805	0.00157808	7
Cs6g21990	WRKY	WRKY4	-1.24	pmf0415	Zingerone	Phenylpropanoids	-1.61073	0.805	0.00157944	7
orange1.1t00472	WRKY	WRK46	1.947	pmf0014	Scopolin	Phenylpropanoids	1.07876	0.809	0.00144471	3
Cs7g17180	WRKY	WRK28	-1.106	pmb2940	1-O-beta-D-Glucopyranosyl sinapate	Phenylpropanoids	-1.5917	0.81	0.001403	7
Cs7g17180	WRKY	WRK28	-1.106	pme3407	Laricitrin	Flavonol	-1.75525	0.811	0.00136611	7
Cs7g17180	WRKY	WRK28	-1.106	pmb0808	6,7-dihydroxycoumarin 6-O-quinic acid	Phenylpropanoids	-1.13332	0.814	0.00126599	7
Cs7g17180	WRKY	WRK28	-1.106	pmf0479	8-Methoxypsoralen	Phenylpropanoids	-1.33573	0.818	0.00115662	7
Cs6g21990	WRKY	WRKY4	-1.24	pme3131	6,7-Dimethoxy-4-methylcoumarin	Phenylpropanoids	-13.7655	0.823	0.00101118	7
orange1.1t00472	WRKY	WRK46	1.947	pme3369	Rhamnetin (7-O-methxyl quercetin)	Flavonol	1.27673	0.824	0.000973777	3
Cs7g17180	WRKY	WRK28	-1.106	pme0391	4-Methylumbelliferone	Phenylpropanoids	-1.73381	0.826	0.000940507	7
Cs7g17180	WRKY	WRK28	-1.106	pmb0235	O-Feruloyl coumarin	Phenylpropanoids	-1.23871	0.828	0.00088307	7
orange1.1t00472	WRKY	WRK46	1.947	pme3464	Isosakuranetin (4'-Methylnaringenin)	Flavanone	1.89628	0.828	0.000890104	3
orange1.1t05133	WRKY	WRK31	1.318	pmb1178	O-Feruloyl 2-hydroxylcoumarin	Phenylpropanoids	1.16278	0.836	0.000711429	3
orange1.1t00472	WRKY	WRK46	1.947	pma6216	Acacetin C-hexoside	Flavone	1.32638	0.837	0.000682477	3
Cs7g17180	WRKY	WRK28	-1.106	pme3131	6,7-Dimethoxy-4-methylcoumarin	Phenylpropanoids	-13.7655	0.849	0.00047642	7
orange1.1t00472	WRKY	WRK46	1.947	pme1662	sakuranetin	Flavone	1.87515	0.867	0.000258742	3
orange1.1t05133	WRKY	WRK31	1.318	pma1590	Peonidin O-hexoside	Anthocyanins	17.3043	0.87	0.000231401	3
Cs6g21990	WRKY	WRKY4	-1.24	pme1578	Genistein (4',5,7-Trihydroxyisoflavone)	Isoflavone	-14.2221	0.873	0.000209936	7
Cs7g17180	WRKY	WRK28	-1.106	pmf0415	Zingerone	Phenylpropanoids	-1.61073	0.883	0.000139062	7
orange1.1t00472	WRKY	WRK46	1.947	pmf0203	Peonidin 3-O-glucoside chloride	Anthocyanins	1.81608	0.886	0.000125337	3
Cs6g21990	WRKY	WRKY4	-1.24	pme2997	4-Hydroxycoumarin	Phenylpropanoids	-1.10906	0.917	2.69743e-05	7

## Sheet: TYBGF vs WDYF
Supplemental Table S10b. Pearson correlation coefficient of TFs and metabolites involved in the flavonoids metabolic pathway in TYBGF compared with WDYF
GeneID	Family	Symbol	Log2 FC	MetaID	Compounds	Class	Log2 FC	PCC	PCCP	Ninequadrants
Cs8g01860	NAC	NAC22	3.45	pmb0235	O-Feruloyl coumarin	Phenylpropanoids	-1.16701	-0.961	6.428e-07	9
Cs8g01860	NAC	NAC22	3.45	pmb2940	1-O-beta-D-Glucopyranosyl sinapate	Phenylpropanoids	-1.56071	-0.961	6.305e-07	9
Cs2g01900	MYB	TAD2B	1.081	pme1478	Myricetin	Flavonol	-13.6703	-0.96	7.469e-07	9
Cs8g17390	ERF	RAP27	1.778	pme1478	Myricetin	Flavonol	-13.6703	-0.949	2.4384e-06	9
Cs8g17390	ERF	RAP27	1.778	pmb2940	1-O-beta-D-Glucopyranosyl sinapate	Phenylpropanoids	-1.56071	-0.948	2.778e-06	9
orange1.1t00472	WRKY	WRK46	2.205	pmf0415	Zingerone	Phenylpropanoids	-1.66394	-0.946	3.4483e-06	9
Cs2g01900	MYB	TAD2B	1.081	pmb2940	1-O-beta-D-Glucopyranosyl sinapate	Phenylpropanoids	-1.56071	-0.943	4.192e-06	9
Cs8g01860	NAC	NAC22	3.45	pme3407	Laricitrin	Flavonol	-1.55618	-0.942	4.7764e-06	9
Cs7g11190	NAC	NAC45	-1.338	pmb0566	Luteolin O-hexosyl-O-pentoside	Flavone	1.1352	-0.939	6.1285e-06	1
Cs2g01900	MYB	TAD2B	1.081	pme1580	Eriodictyol	Flavanone	-1.31295	-0.938	6.504e-06	9
Cs8g01860	NAC	NAC22	3.45	pme2459	Luteolin 7-O-glucoside (Cynaroside)	Flavone	-1.04082	-0.938	6.4808e-06	9
Cs7g07010	Others	AHK5	-1.231	pme3237	Liquiritigenin	Flavanone	1.29481	-0.937	7.2944e-06	1
Cs8g01860	NAC	NAC22	3.45	pme1580	Eriodictyol	Flavanone	-1.31295	-0.935	8.0106e-06	9
Cs2g01900	MYB	TAD2B	1.081	pmf0320	Acetosyringone	Phenylpropanoids	-1.71009	-0.931	1.09597e-05	9
orange1.1t00472	WRKY	WRK46	2.205	pme0391	4-Methylumbelliferone	Phenylpropanoids	-1.57437	-0.928	1.34801e-05	9
Cs8g17390	ERF	RAP27	1.778	pme0367	Apigenin 7-rutinoside (Isorhoifolin)	Flavone	-1.2314	-0.927	1.45142e-05	9
Cs7g11190	NAC	NAC45	-1.338	pme3367	6-MethylCoumarin	Phenylpropanoids	1.6939	-0.926	1.58178e-05	1
Cs8g01860	NAC	NAC22	3.45	pmf0098	trans-4-Hydroxycinnamic acid Methyl Ester	Phenylpropanoids	-1.04962	-0.925	1.68773e-05	9
Cs8g17390	ERF	RAP27	1.778	pmb0235	O-Feruloyl coumarin	Phenylpropanoids	-1.16701	-0.924	1.74633e-05	9
Cs2g01900	MYB	TAD2B	1.081	pmf0285	4-Hydroxy-3-methoxycinnamaldehyde	Phenylpropanoids	-3.30192	-0.923	1.93029e-05	9
Cs8g01860	NAC	NAC22	3.45	pmb2795	4-Methoxycinnamic acid	Phenylpropanoids	-1.09681	-0.923	1.90393e-05	9
Cs2g01900	MYB	TAD2B	1.081	pme0367	Apigenin 7-rutinoside (Isorhoifolin)	Flavone	-1.2314	-0.92	2.23757e-05	9
Cs8g17390	ERF	RAP27	1.778	pmb1108	Luteolin 6-C-hexoside 8-C-hexosyl-O-hexoside	Flavone	-1.24718	-0.919	2.37723e-05	9
Cs8g01860	NAC	NAC22	3.45	pmb3028	Tricin O-sinapic acid	Flavone	-2.59767	-0.919	2.35837e-05	9
Cs8g01860	NAC	NAC22	3.45	pme1478	Myricetin	Flavonol	-13.6703	-0.919	2.34035e-05	9
Cs8g17390	ERF	RAP27	1.778	pme0332	Apigenin 7-O-neohesperidoside (Rhoifolin)	Flavone	-1.10344	-0.918	2.58249e-05	9
Cs7g07010	Others	AHK5	-1.231	pma1590	Peonidin O-hexoside	Anthocyanins	16.5328	-0.918	2.48571e-05	1
orange1.1t00185	bHLH	UNE10	1.183	pmf0320	Acetosyringone	Phenylpropanoids	-1.71009	-0.911	3.77466e-05	9
Cs8g01860	NAC	NAC22	3.45	pmf0285	4-Hydroxy-3-methoxycinnamaldehyde	Phenylpropanoids	-3.30192	-0.909	4.2006e-05	9
orange1.1t00472	WRKY	WRK46	2.205	pme3407	Laricitrin	Flavonol	-1.55618	-0.909	4.19218e-05	9
Cs8g01860	NAC	NAC22	3.45	pmf0123	Methyl ferulate	Phenylpropanoids	-1.11148	-0.908	4.35743e-05	9
Cs2g01900	MYB	TAD2B	1.081	pmb0235	O-Feruloyl coumarin	Phenylpropanoids	-1.16701	-0.907	4.7472e-05	9
Cs4g06130	MYB	MYB5	-3.772	pme1662	sakuranetin	Flavone	1.52209	-0.907	4.74216e-05	1
Cs7g25850	bHLH	BIM1	-1.23	pme1662	sakuranetin	Flavone	1.52209	-0.906	4.85042e-05	1
Cs2g01900	MYB	TAD2B	1.081	pme0332	Apigenin 7-O-neohesperidoside (Rhoifolin)	Flavone	-1.10344	-0.905	5.14235e-05	9
Cs8g01860	NAC	NAC22	3.45	pmb0423	Hydroxy-methoxycinnamate	Phenylpropanoids	-1.35919	-0.903	5.6029e-05	9
Cs8g17390	ERF	RAP27	1.778	pme3407	Laricitrin	Flavonol	-1.55618	-0.902	6.08792e-05	9
Cs8g17390	ERF	RAP27	1.778	pmf0320	Acetosyringone	Phenylpropanoids	-1.71009	-0.902	6.00572e-05	9
Cs8g01860	NAC	NAC22	3.45	pme1637	Coniferyl alcohol	Phenylpropanoids	-3.07304	-0.902	5.9663e-05	9
Cs7g07010	Others	AHK5	-1.231	pme3367	6-MethylCoumarin	Phenylpropanoids	1.6939	-0.901	6.18342e-05	1
Cs2g17860	Others	AHK4	1.81	pmf0320	Acetosyringone	Phenylpropanoids	-1.71009	-0.901	6.41032e-05	9
Cs3g17300	bHLH	BH030	1.1	pmf0320	Acetosyringone	Phenylpropanoids	-1.71009	-0.9	6.55667e-05	9
Cs8g01860	NAC	NAC22	3.45	pmb0604	Kaempferol 3-O-glucoside (Astragalin)	Flavonol	-1.01649	-0.9	6.71784e-05	9
Cs8g17390	ERF	RAP27	1.778	pme1580	Eriodictyol	Flavanone	-1.31295	-0.899	7.09062e-05	9
Cs8g01860	NAC	NAC22	3.45	pme0391	4-Methylumbelliferone	Phenylpropanoids	-1.57437	-0.899	7.02901e-05	9
Cs8g17390	ERF	RAP27	1.778	pme3305	p-Coumaryl alcohol	Phenylpropanoids	-1.8861	-0.898	7.19724e-05	9
Cs8g01860	NAC	NAC22	3.45	pme0367	Apigenin 7-rutinoside (Isorhoifolin)	Flavone	-1.2314	-0.898	7.1656e-05	9
Cs6g19700	MADS	AGL8	1.029	pme0367	Apigenin 7-rutinoside (Isorhoifolin)	Flavone	-1.2314	-0.897	7.66435e-05	9
Cs8g17390	ERF	RAP27	1.778	pmf0285	4-Hydroxy-3-methoxycinnamaldehyde	Phenylpropanoids	-3.30192	-0.896	7.85338e-05	9
Cs8g01860	NAC	NAC22	3.45	pmb2984	Acetyl-eriodictyol O-hexoside	Flavone	-4.27924	-0.896	7.9543e-05	9
Cs2g06460	NAC	NAC25	-1.143	pme1662	sakuranetin	Flavone	1.52209	-0.896	7.8915e-05	1
Cs8g01860	NAC	NAC22	3.45	pmf0415	Zingerone	Phenylpropanoids	-1.66394	-0.895	8.26115e-05	9
Cs4g06130	MYB	MYB5	-3.772	pme3367	6-MethylCoumarin	Phenylpropanoids	1.6939	-0.894	8.99117e-05	1
Cs7g11190	NAC	NAC45	-1.338	pme1773	Cyanidin 3-O-rutinoside (Keracyanin)	Anthocyanins	1.20681	-0.894	8.90887e-05	1
orange1.1t00472	WRKY	WRK46	2.205	pme2459	Luteolin 7-O-glucoside (Cynaroside)	Flavone	-1.04082	-0.894	8.71218e-05	9
orange1.1t02482	bHLH	BH162	1.924	pmb2795	4-Methoxycinnamic acid	Phenylpropanoids	-1.09681	-0.892	9.41669e-05	9
orange1.1t00472	WRKY	WRK46	2.205	pmb0235	O-Feruloyl coumarin	Phenylpropanoids	-1.16701	-0.891	0.000101409	9
Cs7g07010	Others	AHK5	-1.231	pmb0666	6-C-hexosyl-apigenin O-sinapoylhexoside	Flavone	1.09068	-0.889	0.000110179	1
orange1.1t02482	bHLH	BH162	1.924	pmf0098	trans-4-Hydroxycinnamic acid Methyl Ester	Phenylpropanoids	-1.04962	-0.888	0.000115884	9
Cs2g01900	MYB	TAD2B	1.081	pme3407	Laricitrin	Flavonol	-1.55618	-0.888	0.000112513	9
Cs7g11190	NAC	NAC45	-1.338	pme1662	sakuranetin	Flavone	1.52209	-0.888	0.000115751	1
Cs7g07010	Others	AHK5	-1.231	pmb0566	Luteolin O-hexosyl-O-pentoside	Flavone	1.1352	-0.887	0.000117521	1
Cs8g17390	ERF	RAP27	1.778	pmb3028	Tricin O-sinapic acid	Flavone	-2.59767	-0.885	0.000131912	9
Cs6g19700	MADS	AGL8	1.029	pme0332	Apigenin 7-O-neohesperidoside (Rhoifolin)	Flavone	-1.10344	-0.884	0.000137615	9
Cs6g19700	MADS	AGL8	1.029	pme1478	Myricetin	Flavonol	-13.6703	-0.884	0.000136779	9
Cs8g01860	NAC	NAC22	3.45	pme3305	p-Coumaryl alcohol	Phenylpropanoids	-1.8861	-0.883	0.000139977	9
orange1.1t00472	WRKY	WRK46	2.205	pme3131	6,7-Dimethoxy-4-methylcoumarin	Phenylpropanoids	-13.7655	-0.883	0.000139401	9
Cs6g13550	MADS	AGL80	-1.079	pme1662	sakuranetin	Flavone	1.52209	-0.882	0.000146573	1
Cs6g19700	MADS	AGL8	1.029	pmf0320	Acetosyringone	Phenylpropanoids	-1.71009	-0.882	0.0001494	9
Cs7g07010	Others	AHK5	-1.231	pmf0203	Peonidin 3-O-glucoside chloride	Anthocyanins	1.22811	-0.882	0.000149989	1
Cs4g04150	Others	CIA2	1.22	pmb1108	Luteolin 6-C-hexoside 8-C-hexosyl-O-hexoside	Flavone	-1.24718	-0.881	0.000152959	9
Cs8g17390	ERF	RAP27	1.778	pme1646	Pinoresinol	Phenylpropanoids	-1.95055	-0.88	0.000159884	9
orange1.1t02482	bHLH	BH162	1.924	pmb0235	O-Feruloyl coumarin	Phenylpropanoids	-1.16701	-0.879	0.0001675	9
Cs8g01860	NAC	NAC22	3.45	pmb0475	Gallic acid O-feruloyl-O-hexosyl-O-hexoside	Phenylpropanoids	-1.92961	-0.879	0.000168467	9
orange1.1t00472	WRKY	WRK46	2.205	pmb0604	Kaempferol 3-O-glucoside (Astragalin)	Flavonol	-1.01649	-0.878	0.00017334	9
Cs8g17390	ERF	RAP27	1.778	pmf0479	8-Methoxypsoralen	Phenylpropanoids	-2.30825	-0.875	0.000195418	9
Cs6g01750	MYB	MYB61	-2.57	pmb1178	O-Feruloyl 2-hydroxylcoumarin	Phenylpropanoids	1.34363	-0.875	0.00019229	1
Cs8g01860	NAC	NAC22	3.45	pmb1108	Luteolin 6-C-hexoside 8-C-hexosyl-O-hexoside	Flavone	-1.24718	-0.875	0.000192192	9
Cs6g19700	MADS	AGL8	1.029	pmf0285	4-Hydroxy-3-methoxycinnamaldehyde	Phenylpropanoids	-3.30192	-0.874	0.000201527	9
Cs8g17390	ERF	RAP27	1.778	pmb2984	Acetyl-eriodictyol O-hexoside	Flavone	-4.27924	-0.872	0.000215672	9
Cs1g06760	NAC	NAC72	-2.592	pme1662	sakuranetin	Flavone	1.52209	-0.872	0.000220198	1
Cs4g04150	Others	CIA2	1.22	pme0332	Apigenin 7-O-neohesperidoside (Rhoifolin)	Flavone	-1.10344	-0.871	0.000223256	9
Cs8g17390	ERF	RAP27	1.778	pme1637	Coniferyl alcohol	Phenylpropanoids	-3.07304	-0.869	0.000244906	9
Cs4g04150	Others	CIA2	1.22	pme1478	Myricetin	Flavonol	-13.6703	-0.868	0.000254345	9
Cs7g07010	Others	AHK5	-1.231	pme1773	Cyanidin 3-O-rutinoside (Keracyanin)	Anthocyanins	1.20681	-0.868	0.000253537	1
Cs8g17390	ERF	RAP27	1.778	pmf0123	Methyl ferulate	Phenylpropanoids	-1.11148	-0.867	0.00026263	9
Cs8g17390	ERF	RAP27	1.778	pmb0423	Hydroxy-methoxycinnamate	Phenylpropanoids	-1.35919	-0.866	0.000274069	9
Cs2g01900	MYB	TAD2B	1.081	pmb1108	Luteolin 6-C-hexoside 8-C-hexosyl-O-hexoside	Flavone	-1.24718	-0.866	0.000269911	9
Cs2g17860	Others	AHK4	1.81	pme1478	Myricetin	Flavonol	-13.6703	-0.865	0.000276675	9
Cs7g17180	WRKY	WRK28	-1.561	pmb0666	6-C-hexosyl-apigenin O-sinapoylhexoside	Flavone	1.09068	-0.865	0.000281862	1
Cs7g25850	bHLH	BIM1	-1.23	pma0791	Naringenin O-malonylhexoside	Flavanone	1.48553	-0.864	0.00028973	1
Cs7g11190	NAC	NAC45	-1.338	pmb0666	6-C-hexosyl-apigenin O-sinapoylhexoside	Flavone	1.09068	-0.864	0.000289919	1
Cs8g17390	ERF	RAP27	1.778	pmf0098	trans-4-Hydroxycinnamic acid Methyl Ester	Phenylpropanoids	-1.04962	-0.863	0.000304137	9
Cs6g13550	MADS	AGL80	-1.079	pme3367	6-MethylCoumarin	Phenylpropanoids	1.6939	-0.862	0.000315039	1
Cs8g17390	ERF	RAP27	1.778	pmb2795	4-Methoxycinnamic acid	Phenylpropanoids	-1.09681	-0.861	0.000317236	9
Cs2g01900	MYB	TAD2B	1.081	pme3305	p-Coumaryl alcohol	Phenylpropanoids	-1.8861	-0.861	0.000319577	9
Cs8g01860	NAC	NAC22	3.45	pme1646	Pinoresinol	Phenylpropanoids	-1.95055	-0.861	0.000322764	9
orange1.1t00472	WRKY	WRK46	2.205	pmb2940	1-O-beta-D-Glucopyranosyl sinapate	Phenylpropanoids	-1.56071	-0.861	0.000320189	9
orange1.1t00472	WRKY	WRK46	2.205	pmb2984	Acetyl-eriodictyol O-hexoside	Flavone	-4.27924	-0.861	0.000327038	9
Cs6g13550	MADS	AGL80	-1.079	pmb0666	6-C-hexosyl-apigenin O-sinapoylhexoside	Flavone	1.09068	-0.86	0.000338159	1
Cs8g01860	NAC	NAC22	3.45	pme0332	Apigenin 7-O-neohesperidoside (Rhoifolin)	Flavone	-1.10344	-0.859	0.000339482	9
Cs8g01860	NAC	NAC22	3.45	pme0424	trans-cinnamaldehyde	Phenylpropanoids	-2.45727	-0.857	0.000372935	9
orange1.1t00185	bHLH	UNE10	1.183	pme1478	Myricetin	Flavonol	-13.6703	-0.856	0.000377155	9
orange1.1t02482	bHLH	BH162	1.924	pme2459	Luteolin 7-O-glucoside (Cynaroside)	Flavone	-1.04082	-0.856	0.000379762	9
Cs6g19700	MADS	AGL8	1.029	pme1580	Eriodictyol	Flavanone	-1.31295	-0.856	0.000382348	9
Cs3g17300	bHLH	BH030	1.1	pme1478	Myricetin	Flavonol	-13.6703	-0.855	0.000394597	9
orange1.1t02482	bHLH	BH162	1.924	pmf0123	Methyl ferulate	Phenylpropanoids	-1.11148	-0.855	0.00039183	9
Cs4g06130	MYB	MYB5	-3.772	pmb0666	6-C-hexosyl-apigenin O-sinapoylhexoside	Flavone	1.09068	-0.855	0.000392294	1
Cs8g17390	ERF	RAP27	1.778	pme0424	trans-cinnamaldehyde	Phenylpropanoids	-2.45727	-0.854	0.000412	9
Cs6g13550	MADS	AGL80	-1.079	pme1773	Cyanidin 3-O-rutinoside (Keracyanin)	Anthocyanins	1.20681	-0.854	0.00041183	1
Cs7g07010	Others	AHK5	-1.231	pmb1178	O-Feruloyl 2-hydroxylcoumarin	Phenylpropanoids	1.34363	-0.853	0.000425726	1
Cs4g04150	Others	CIA2	1.22	pme0367	Apigenin 7-rutinoside (Isorhoifolin)	Flavone	-1.2314	-0.852	0.000430158	9
Cs4g04150	Others	CIA2	1.22	pmf0320	Acetosyringone	Phenylpropanoids	-1.71009	-0.852	0.000427051	9
Cs5g02340	ERF	ERF61	-1.439	pme1662	sakuranetin	Flavone	1.52209	-0.851	0.00044917	1
Cs2g01900	MYB	TAD2B	1.081	pme1637	Coniferyl alcohol	Phenylpropanoids	-3.07304	-0.851	0.000444832	9
Cs2g01900	MYB	TAD2B	1.081	pme1646	Pinoresinol	Phenylpropanoids	-1.95055	-0.849	0.000482121	9
Cs3g19890	NAC	NAC2	-1.264	pme1662	sakuranetin	Flavone	1.52209	-0.849	0.000472351	1
orange1.1t00472	WRKY	WRK46	2.205	pmb0423	Hydroxy-methoxycinnamate	Phenylpropanoids	-1.35919	-0.849	0.000475936	9
Cs4g05760	WRKY	WRK50	1.897	pme2459	Luteolin 7-O-glucoside (Cynaroside)	Flavone	-1.04082	-0.849	0.000473611	9
Cs9g06130	bHLH	MUTE	-5.621	pme3367	6-MethylCoumarin	Phenylpropanoids	1.6939	-0.848	0.000497191	1
orange1.1t00472	WRKY	WRK46	2.205	pmb0475	Gallic acid O-feruloyl-O-hexosyl-O-hexoside	Phenylpropanoids	-1.92961	-0.848	0.000492114	9
Cs2g06460	NAC	NAC25	-1.143	pmb0666	6-C-hexosyl-apigenin O-sinapoylhexoside	Flavone	1.09068	-0.847	0.000509295	1
Cs7g17180	WRKY	WRK28	-1.561	pme1662	sakuranetin	Flavone	1.52209	-0.847	0.000502108	1
Cs7g25850	bHLH	BIM1	-1.23	pmb0666	6-C-hexosyl-apigenin O-sinapoylhexoside	Flavone	1.09068	-0.846	0.000520666	1
Cs8g17390	ERF	RAP27	1.778	pme0391	4-Methylumbelliferone	Phenylpropanoids	-1.57437	-0.846	0.000530239	9
Cs8g17390	ERF	RAP27	1.778	pme2459	Luteolin 7-O-glucoside (Cynaroside)	Flavone	-1.04082	-0.845	0.000540912	9
Cs5g02340	ERF	ERF61	-1.439	pmf0203	Peonidin 3-O-glucoside chloride	Anthocyanins	1.22811	-0.845	0.000545998	1
orange1.1t00472	WRKY	WRK46	2.205	pme1637	Coniferyl alcohol	Phenylpropanoids	-3.07304	-0.845	0.000534985	9
orange1.1t02482	bHLH	BH162	1.924	pmb2940	1-O-beta-D-Glucopyranosyl sinapate	Phenylpropanoids	-1.56071	-0.844	0.000558261	9
Cs7g19870	bHLH	BH137	-1.983	pme1662	sakuranetin	Flavone	1.52209	-0.843	0.000576175	1
Cs2g01900	MYB	TAD2B	1.081	pmb0423	Hydroxy-methoxycinnamate	Phenylpropanoids	-1.35919	-0.843	0.000576393	9
Cs8g17390	ERF	RAP27	1.778	pmb0475	Gallic acid O-feruloyl-O-hexosyl-O-hexoside	Phenylpropanoids	-1.92961	-0.842	0.000590273	9
Cs8g01860	NAC	NAC22	3.45	pmb0628	Eriodictiol C-hexosyl-O-hexoside	Flavone	-1.15223	-0.842	0.000592666	9
Cs2g24030	Others	CIA2	1.447	pmb1108	Luteolin 6-C-hexoside 8-C-hexosyl-O-hexoside	Flavone	-1.24718	-0.842	0.000593772	9
orange1.1t00472	WRKY	WRK46	2.205	pmb3028	Tricin O-sinapic acid	Flavone	-2.59767	-0.842	0.000584033	9
Cs8g17390	ERF	RAP27	1.778	pmf0415	Zingerone	Phenylpropanoids	-1.66394	-0.841	0.000617773	9
Cs6g19700	MADS	AGL8	1.029	pmb2940	1-O-beta-D-Glucopyranosyl sinapate	Phenylpropanoids	-1.56071	-0.841	0.000603252	9
Cs2g01900	MYB	TAD2B	1.081	pmf0479	8-Methoxypsoralen	Phenylpropanoids	-2.30825	-0.841	0.00060168	9
orange1.1t02482	bHLH	BH162	1.924	pmb0604	Kaempferol 3-O-glucoside (Astragalin)	Flavonol	-1.01649	-0.839	0.00065172	9
Cs6g01750	MYB	MYB61	-2.57	pma1590	Peonidin O-hexoside	Anthocyanins	16.5328	-0.839	0.000650087	1
Cs7g07010	Others	AHK5	-1.231	pme3550	Bergapten	Phenylpropanoids	1.19917	-0.839	0.000651734	1
Cs6g13550	MADS	AGL80	-1.079	pmb0566	Luteolin O-hexosyl-O-pentoside	Flavone	1.1352	-0.838	0.000660213	1
Cs2g01900	MYB	TAD2B	1.081	pmb3028	Tricin O-sinapic acid	Flavone	-2.59767	-0.838	0.000659927	9
orange1.1t02482	bHLH	BH162	1.924	pme1580	Eriodictyol	Flavanone	-1.31295	-0.837	0.000687293	9
Cs7g11190	NAC	NAC45	-1.338	pmb1178	O-Feruloyl 2-hydroxylcoumarin	Phenylpropanoids	1.34363	-0.837	0.00069264	1
Cs4g05760	WRKY	WRK50	1.897	pmb0604	Kaempferol 3-O-glucoside (Astragalin)	Flavonol	-1.01649	-0.837	0.00068219	9
Cs7g25850	bHLH	BIM1	-1.23	pmf0203	Peonidin 3-O-glucoside chloride	Anthocyanins	1.22811	-0.836	0.000696576	1
Cs2g01900	MYB	TAD2B	1.081	pmb0628	Eriodictiol C-hexosyl-O-hexoside	Flavone	-1.15223	-0.836	0.000705872	9
Cs1g09510	NAC	NC104	5.545	pmb2984	Acetyl-eriodictyol O-hexoside	Flavone	-4.27924	-0.836	0.000711164	9
Cs6g13550	MADS	AGL80	-1.079	pmf0203	Peonidin 3-O-glucoside chloride	Anthocyanins	1.22811	-0.835	0.000716902	1
Cs7g11190	NAC	NAC45	-1.338	pma0791	Naringenin O-malonylhexoside	Flavanone	1.48553	-0.835	0.00071782	1
Cs9g08850	Others	ETR2	-2.364	pme1662	sakuranetin	Flavone	1.52209	-0.835	0.000723051	1
orange1.1t00472	WRKY	WRK46	2.205	pme0428	3,4,5-Trimethoxycinnamic acid	Phenylpropanoids	-1.14932	-0.835	0.000716495	9
Cs1g09510	NAC	NC104	5.545	pmb0604	Kaempferol 3-O-glucoside (Astragalin)	Flavonol	-1.01649	-0.834	0.000737786	9
Cs2g17860	Others	AHK4	1.81	pmf0285	4-Hydroxy-3-methoxycinnamaldehyde	Phenylpropanoids	-3.30192	-0.834	0.000744313	9
Cs7g07010	Others	AHK5	-1.231	pme1662	sakuranetin	Flavone	1.52209	-0.833	0.000773989	1
orange1.1t02482	bHLH	BH162	1.924	pme3407	Laricitrin	Flavonol	-1.55618	-0.832	0.00079341	9
Cs8g01860	NAC	NAC22	3.45	pmf0320	Acetosyringone	Phenylpropanoids	-1.71009	-0.831	0.000813047	9
Cs4g04150	Others	CIA2	1.22	pmb2940	1-O-beta-D-Glucopyranosyl sinapate	Phenylpropanoids	-1.56071	-0.83	0.000840122	9
Cs4g05760	WRKY	WRK50	1.897	pme3131	6,7-Dimethoxy-4-methylcoumarin	Phenylpropanoids	-13.7655	-0.83	0.000841001	9
Cs2g01900	MYB	TAD2B	1.081	pme0391	4-Methylumbelliferone	Phenylpropanoids	-1.57437	-0.829	0.000849851	9
Cs7g11190	NAC	NAC45	-1.338	pmf0203	Peonidin 3-O-glucoside chloride	Anthocyanins	1.22811	-0.828	0.000878787	1
Cs2g17860	Others	AHK4	1.81	pme0367	Apigenin 7-rutinoside (Isorhoifolin)	Flavone	-1.2314	-0.827	0.000900592	9
Cs2g17860	Others	AHK4	1.81	pme1580	Eriodictyol	Flavanone	-1.31295	-0.827	0.000916069	9
Cs2g01900	MYB	TAD2B	1.081	pmb0475	Gallic acid O-feruloyl-O-hexosyl-O-hexoside	Phenylpropanoids	-1.92961	-0.826	0.000918027	9
Cs4g06130	MYB	MYB5	-3.772	pme1773	Cyanidin 3-O-rutinoside (Keracyanin)	Anthocyanins	1.20681	-0.826	0.00092135	1
Cs7g07010	Others	AHK5	-1.231	pma0791	Naringenin O-malonylhexoside	Flavanone	1.48553	-0.826	0.000931373	1
Cs2g01900	MYB	TAD2B	1.081	pme0424	trans-cinnamaldehyde	Phenylpropanoids	-2.45727	-0.824	0.000969581	9
Cs4g04150	Others	CIA2	1.22	pme1580	Eriodictyol	Flavanone	-1.31295	-0.824	0.000974925	9
Cs1g09510	NAC	NC104	5.545	pme2459	Luteolin 7-O-glucoside (Cynaroside)	Flavone	-1.04082	-0.823	0.001017	9
Cs2g17860	Others	AHK4	1.81	pme0332	Apigenin 7-O-neohesperidoside (Rhoifolin)	Flavone	-1.10344	-0.823	0.00102002	9
Cs7g19780	bHLH	ICE1	-1.125	pma0791	Naringenin O-malonylhexoside	Flavanone	1.48553	-0.822	0.00104572	1
Cs2g01900	MYB	TAD2B	1.081	pmb2936	Disinapoyl hexoside	Phenylpropanoids	-1.89818	-0.822	0.00104003	9
Cs5g04810	Others	ARR5	1.535	pmf0320	Acetosyringone	Phenylpropanoids	-1.71009	-0.822	0.00104312	9
Cs9g06130	bHLH	MUTE	-5.621	pme1662	sakuranetin	Flavone	1.52209	-0.821	0.00106063	1
Cs8g17390	ERF	RAP27	1.778	pmb0579	Chrysoeriol O-sinapoylhexoside	Flavone	-1.30686	-0.821	0.00105826	9
Cs8g01860	NAC	NAC22	3.45	pmf0498	Eleutheroside E	Phenylpropanoids	-1.03386	-0.821	0.00106398	9
orange1.1t00472	WRKY	WRK46	2.205	pme3569	Scoparone	Phenylpropanoids	-1.28555	-0.821	0.0010687	9
Cs7g19870	bHLH	BH137	-1.983	pmf0203	Peonidin 3-O-glucoside chloride	Anthocyanins	1.22811	-0.82	0.00109066	1
Cs7g25850	bHLH	BIM1	-1.23	pme3367	6-MethylCoumarin	Phenylpropanoids	1.6939	-0.819	0.00111354	1
Cs6g04120	ERF	AP2	1.145	pmf0415	Zingerone	Phenylpropanoids	-1.66394	-0.819	0.00111436	9
Cs8g12680	MYB	MYB4	-1.408	pmb0666	6-C-hexosyl-apigenin O-sinapoylhexoside	Flavone	1.09068	-0.819	0.00111461	1
Cs8g01860	NAC	NAC22	3.45	pme3131	6,7-Dimethoxy-4-methylcoumarin	Phenylpropanoids	-13.7655	-0.819	0.0011183	9
Cs2g17860	Others	AHK4	1.81	pmb2940	1-O-beta-D-Glucopyranosyl sinapate	Phenylpropanoids	-1.56071	-0.819	0.00110592	9
Cs4g06130	MYB	MYB5	-3.772	pma0791	Naringenin O-malonylhexoside	Flavanone	1.48553	-0.818	0.00113643	1
Cs2g06460	NAC	NAC25	-1.143	pmf0203	Peonidin 3-O-glucoside chloride	Anthocyanins	1.22811	-0.818	0.00116262	1
Cs7g17180	WRKY	WRK28	-1.561	pme1773	Cyanidin 3-O-rutinoside (Keracyanin)	Anthocyanins	1.20681	-0.818	0.00114301	1
Cs2g01900	MYB	TAD2B	1.081	pmb2984	Acetyl-eriodictyol O-hexoside	Flavone	-4.27924	-0.817	0.00117439	9
Cs7g11190	NAC	NAC45	-1.338	pme3550	Bergapten	Phenylpropanoids	1.19917	-0.817	0.00118302	1
Cs5g29870	ERF	ERF92	-4.849	pme1662	sakuranetin	Flavone	1.52209	-0.816	0.00120522	1
Cs6g21990	WRKY	WRKY4	-1.083	pmf0203	Peonidin 3-O-glucoside chloride	Anthocyanins	1.22811	-0.816	0.00119596	1
Cs4g02210	ERF	AP2L1	2.542	pme1580	Eriodictyol	Flavanone	-1.31295	-0.815	0.00122813	9
Cs1g09510	NAC	NC104	5.545	pmb3028	Tricin O-sinapic acid	Flavone	-2.59767	-0.815	0.00122862	9
Cs2g06460	NAC	NAC25	-1.143	pme1773	Cyanidin 3-O-rutinoside (Keracyanin)	Anthocyanins	1.20681	-0.814	0.00125859	1
Cs6g13550	MADS	AGL80	-1.079	pma0791	Naringenin O-malonylhexoside	Flavanone	1.48553	-0.813	0.00131208	1
Cs7g11190	NAC	NAC45	-1.338	pma1590	Peonidin O-hexoside	Anthocyanins	16.5328	-0.813	0.00130229	1
Cs2g01900	MYB	TAD2B	1.081	pmf0098	trans-4-Hydroxycinnamic acid Methyl Ester	Phenylpropanoids	-1.04962	-0.812	0.00133904	9
orange1.1t00550	bHLH	MYC2	-1.525	pmb0666	6-C-hexosyl-apigenin O-sinapoylhexoside	Flavone	1.09068	-0.809	0.0014501	1
Cs2g01900	MYB	TAD2B	1.081	pmf0123	Methyl ferulate	Phenylpropanoids	-1.11148	-0.809	0.00143847	9
Cs2g01900	MYB	TAD2B	1.081	pme2459	Luteolin 7-O-glucoside (Cynaroside)	Flavone	-1.04082	-0.808	0.00147909	9
Cs2g01900	MYB	TAD2B	1.081	pme3263	2'-Hydroxydaidzein	Isoflavone	-1.10477	-0.807	0.0015009	9
Cs4g04150	Others	CIA2	1.22	pmb0579	Chrysoeriol O-sinapoylhexoside	Flavone	-1.30686	-0.807	0.00151613	9
Cs4g05760	WRKY	WRK50	1.897	pmf0415	Zingerone	Phenylpropanoids	-1.66394	-0.807	0.00150221	9
Cs2g01900	MYB	TAD2B	1.081	pmf0415	Zingerone	Phenylpropanoids	-1.66394	-0.806	0.00154016	9
orange1.1t02482	bHLH	BH162	1.924	pme0391	4-Methylumbelliferone	Phenylpropanoids	-1.57437	-0.805	0.0015712	9
Cs4g02210	ERF	AP2L1	2.542	pmb0628	Eriodictiol C-hexosyl-O-hexoside	Flavone	-1.15223	-0.805	0.00158932	9
Cs7g03660	MYB	MY105	-2.469	pmf0320	Acetosyringone	Phenylpropanoids	-1.71009	-0.805	0.00158916	7
Cs1g09510	NAC	NC104	5.545	pmb0746	Tricin 4'-O-β-guaiacylglycerol	Flavone	-4.8953	-0.805	0.0015732	9
orange1.1t02482	bHLH	BH162	1.924	pmb3028	Tricin O-sinapic acid	Flavone	-2.59767	-0.804	0.00161961	9
Cs8g17390	ERF	RAP27	1.778	pme3300	Tricetin	Flavone	-1.06554	-0.804	0.00160645	9
Cs7g19780	bHLH	ICE1	-1.125	pme1662	sakuranetin	Flavone	1.52209	-0.803	0.00166498	1
Cs2g24030	Others	CIA2	1.447	pmf0320	Acetosyringone	Phenylpropanoids	-1.71009	-0.803	0.00167473	9
Cs1g06760	NAC	NAC72	-2.592	pmb0666	6-C-hexosyl-apigenin O-sinapoylhexoside	Flavone	1.09068	-0.802	0.00168642	1
orange1.1t02482	bHLH	BH162	1.924	pme1478	Myricetin	Flavonol	-13.6703	-0.801	0.00173756	9
Cs8g17390	ERF	RAP27	1.778	pmb0604	Kaempferol 3-O-glucoside (Astragalin)	Flavonol	-1.01649	-0.801	0.00174986	9
Cs4g02210	ERF	AP2L1	2.542	pme1478	Myricetin	Flavonol	-13.6703	-0.801	0.00172145	9
Cs1g09510	NAC	NC104	5.545	pme3569	Scoparone	Phenylpropanoids	-1.28555	-0.801	0.00176037	9
Cs3g17300	bHLH	BH030	1.1	pme1580	Eriodictyol	Flavanone	-1.31295	-0.8	0.00177091	9
orange1.1t00550	bHLH	MYC2	-1.525	pmb0746	Tricin 4'-O-β-guaiacylglycerol	Flavone	-4.8953	0.8	0.00177823	7
orange1.1t02482	bHLH	BH162	1.924	pma1590	Peonidin O-hexoside	Anthocyanins	16.5328	0.803	0.00165911	3
Cs8g17390	ERF	RAP27	1.778	pma0791	Naringenin O-malonylhexoside	Flavanone	1.48553	0.803	0.00165583	3
Cs5g02340	ERF	ERF61	-1.439	pme1637	Coniferyl alcohol	Phenylpropanoids	-3.07304	0.803	0.00167563	7
orange1.1t03242	NAC	NAC86	-2.226	pmb1108	Luteolin 6-C-hexoside 8-C-hexosyl-O-hexoside	Flavone	-1.24718	0.803	0.00166154	7
Cs1g06760	NAC	NAC72	-2.592	pmb2984	Acetyl-eriodictyol O-hexoside	Flavone	-4.27924	0.803	0.0016774	7
Cs3g19890	NAC	NAC2	-1.264	pme0391	4-Methylumbelliferone	Phenylpropanoids	-1.57437	0.803	0.00167439	7
Cs6g13550	MADS	AGL80	-1.079	pme0424	trans-cinnamaldehyde	Phenylpropanoids	-2.45727	0.805	0.00158114	7
Cs3g19890	NAC	NAC2	-1.264	pmb2984	Acetyl-eriodictyol O-hexoside	Flavone	-4.27924	0.805	0.001579	7
orange1.1t01850	Others	ARR9	2.678	pme3263	2'-Hydroxydaidzein	Isoflavone	-1.10477	0.805	0.00158856	9
Cs7g07010	Others	AHK5	-1.231	pmf0415	Zingerone	Phenylpropanoids	-1.66394	0.805	0.00159007	7
Cs6g21990	WRKY	WRKY4	-1.083	pme0391	4-Methylumbelliferone	Phenylpropanoids	-1.57437	0.805	0.00157808	7
Cs6g21990	WRKY	WRKY4	-1.083	pmf0415	Zingerone	Phenylpropanoids	-1.66394	0.805	0.00157944	7
Cs7g25850	bHLH	BIM1	-1.23	pmb0604	Kaempferol 3-O-glucoside (Astragalin)	Flavonol	-1.01649	0.806	0.00153374	7
Cs7g25850	bHLH	BIM1	-1.23	pme3131	6,7-Dimethoxy-4-methylcoumarin	Phenylpropanoids	-13.7655	0.806	0.0015301	7
Cs5g29870	ERF	ERF92	-4.849	pmb2984	Acetyl-eriodictyol O-hexoside	Flavone	-4.27924	0.806	0.00154955	7
Cs5g08360	ERF	EF100	-2.452	pmf0123	Methyl ferulate	Phenylpropanoids	-1.11148	0.806	0.00155285	7
Cs3g19890	NAC	NAC2	-1.264	pmb0746	Tricin 4'-O-β-guaiacylglycerol	Flavone	-4.8953	0.806	0.00156121	7
orange1.1t01583	Others	BBX22	3.19	pmf0320	Acetosyringone	Phenylpropanoids	-1.71009	0.806	0.00153919	9
Cs9g06130	bHLH	MUTE	-5.621	pme3407	Laricitrin	Flavonol	-1.55618	0.807	0.00151117	7
Cs5g02340	ERF	ERF61	-1.439	pmb2984	Acetyl-eriodictyol O-hexoside	Flavone	-4.27924	0.807	0.00152031	7
orange1.1t04785	MYB	MYB6	-2.67	pme0367	Apigenin 7-rutinoside (Isorhoifolin)	Flavone	-1.2314	0.807	0.00151176	7
Cs7g07010	Others	AHK5	-1.231	pme3300	Tricetin	Flavone	-1.06554	0.807	0.00150944	7
Cs7g17180	WRKY	WRK28	-1.561	pmf0179	Narcissoside	Flavonoid	-1.41976	0.807	0.00149619	7
Cs7g19780	bHLH	ICE1	-1.125	pme3131	6,7-Dimethoxy-4-methylcoumarin	Phenylpropanoids	-13.7655	0.808	0.00146963	7
Cs2g06460	NAC	NAC25	-1.143	pmb3028	Tricin O-sinapic acid	Flavone	-2.59767	0.808	0.00147366	7
Cs7g07010	Others	AHK5	-1.231	pmf0123	Methyl ferulate	Phenylpropanoids	-1.11148	0.808	0.00146171	7
Cs9g06130	bHLH	MUTE	-5.621	pmb2940	1-O-beta-D-Glucopyranosyl sinapate	Phenylpropanoids	-1.56071	0.809	0.00142949	7
Cs7g25850	bHLH	BIM1	-1.23	pme2459	Luteolin 7-O-glucoside (Cynaroside)	Flavone	-1.04082	0.809	0.00145217	7
Cs5g29870	ERF	ERF92	-4.849	pmb0235	O-Feruloyl coumarin	Phenylpropanoids	-1.16701	0.809	0.00142266	7
Cs5g02340	ERF	ERF61	-1.439	pme3569	Scoparone	Phenylpropanoids	-1.28555	0.809	0.00145409	7
Cs7g11190	NAC	NAC45	-1.338	pme1478	Myricetin	Flavonol	-13.6703	0.81	0.001395	7
Cs7g17180	WRKY	WRK28	-1.561	pmb2940	1-O-beta-D-Glucopyranosyl sinapate	Phenylpropanoids	-1.56071	0.81	0.001403	7
Cs8g01860	NAC	NAC22	3.45	pma0791	Naringenin O-malonylhexoside	Flavanone	1.48553	0.811	0.00136688	3
Cs8g01860	NAC	NAC22	3.45	pme3550	Bergapten	Phenylpropanoids	1.19917	0.811	0.0013637	3
Cs7g17180	WRKY	WRK28	-1.561	pme3407	Laricitrin	Flavonol	-1.55618	0.811	0.00136611	7
orange1.1t03242	NAC	NAC86	-2.226	pme3267	Kaempferol 3-O-galactoside (Trifolin)	Flavonol	-1.05872	0.812	0.0013261	7
Cs7g07010	Others	AHK5	-1.231	pmf0098	trans-4-Hydroxycinnamic acid Methyl Ester	Phenylpropanoids	-1.04962	0.812	0.00132319	7
Cs9g08850	Others	ETR2	-2.364	pmf0123	Methyl ferulate	Phenylpropanoids	-1.11148	0.812	0.00132429	7
Cs4g06130	MYB	MYB5	-3.772	pmb0423	Hydroxy-methoxycinnamate	Phenylpropanoids	-1.35919	0.813	0.00130983	7
Cs7g11190	NAC	NAC45	-1.338	pme0332	Apigenin 7-O-neohesperidoside (Rhoifolin)	Flavone	-1.10344	0.813	0.00130677	7
Cs6g13550	MADS	AGL80	-1.079	pme3305	p-Coumaryl alcohol	Phenylpropanoids	-1.8861	0.814	0.00128419	7
Cs7g07010	Others	AHK5	-1.231	pmf0498	Eleutheroside E	Phenylpropanoids	-1.03386	0.814	0.00125945	7
orange1.1t02482	bHLH	BH162	1.924	pme1773	Cyanidin 3-O-rutinoside (Keracyanin)	Anthocyanins	1.20681	0.815	0.00122488	3
Cs5g26130	NAC	NAC47	-1.479	pme0391	4-Methylumbelliferone	Phenylpropanoids	-1.57437	0.815	0.00125106	7
Cs7g07010	Others	AHK5	-1.231	pmb2795	4-Methoxycinnamic acid	Phenylpropanoids	-1.09681	0.815	0.00123345	7
Cs3g17300	bHLH	BH030	1.1	pme3550	Bergapten	Phenylpropanoids	1.19917	0.816	0.00119396	3
Cs6g01750	MYB	MYB61	-2.57	pmb2940	1-O-beta-D-Glucopyranosyl sinapate	Phenylpropanoids	-1.56071	0.816	0.00122314	7
Cs1g09510	NAC	NC104	5.545	pme3367	6-MethylCoumarin	Phenylpropanoids	1.6939	0.816	0.00121714	3
Cs2g17860	Others	AHK4	1.81	pmb1178	O-Feruloyl 2-hydroxylcoumarin	Phenylpropanoids	1.34363	0.816	0.00122157	3
Cs2g01900	MYB	TAD2B	1.081	pmb0666	6-C-hexosyl-apigenin O-sinapoylhexoside	Flavone	1.09068	0.817	0.00118486	3
Cs7g17180	WRKY	WRK28	-1.561	pmf0123	Methyl ferulate	Phenylpropanoids	-1.11148	0.818	0.00116304	7
Cs7g17180	WRKY	WRK28	-1.561	pmf0479	8-Methoxypsoralen	Phenylpropanoids	-2.30825	0.818	0.00115662	7
Cs7g25850	bHLH	BIM1	-1.23	pmb3028	Tricin O-sinapic acid	Flavone	-2.59767	0.819	0.00111315	7
Cs9g03070	MYB	MYB5	-4.448	pmf0320	Acetosyringone	Phenylpropanoids	-1.71009	0.819	0.00112288	7
Cs4g06760	bHLH	BH082	-1.362	pma6254	C-hexosyl-apigenin O-caffeoylhexoside	Flavone	-2.21626	0.82	0.00108464	7
Cs6g01750	MYB	MYB61	-2.57	pme1580	Eriodictyol	Flavanone	-1.31295	0.82	0.00109149	7
Cs6g13550	MADS	AGL80	-1.079	pmb2940	1-O-beta-D-Glucopyranosyl sinapate	Phenylpropanoids	-1.56071	0.821	0.00106226	7
Cs4g06130	MYB	MYB5	-3.772	pmb2795	4-Methoxycinnamic acid	Phenylpropanoids	-1.09681	0.821	0.00106114	7
Cs8g12680	MYB	MYB4	-1.408	pmf0123	Methyl ferulate	Phenylpropanoids	-1.11148	0.821	0.00105107	7
Cs4g06130	MYB	MYB5	-3.772	pmb2940	1-O-beta-D-Glucopyranosyl sinapate	Phenylpropanoids	-1.56071	0.822	0.00103987	7
Cs4g06130	MYB	MYB5	-3.772	pme0424	trans-cinnamaldehyde	Phenylpropanoids	-2.45727	0.823	0.00100306	7
Cs2g01900	MYB	TAD2B	1.081	pme3550	Bergapten	Phenylpropanoids	1.19917	0.823	0.00100437	3
Cs5g16540	MYB	RVE7	-1.493	pmf0415	Zingerone	Phenylpropanoids	-1.66394	0.823	0.000998763	7
Cs6g21990	WRKY	WRKY4	-1.083	pme3131	6,7-Dimethoxy-4-methylcoumarin	Phenylpropanoids	-13.7655	0.823	0.00101118	7
Cs6g13550	MADS	AGL80	-1.079	pmb0423	Hydroxy-methoxycinnamate	Phenylpropanoids	-1.35919	0.824	0.000972422	7
Cs2g01900	MYB	TAD2B	1.081	pme3237	Liquiritigenin	Flavanone	1.29481	0.824	0.000978978	3
Cs4g06130	MYB	MYB5	-3.772	pmf0098	trans-4-Hydroxycinnamic acid Methyl Ester	Phenylpropanoids	-1.04962	0.824	0.000969823	7
Cs2g06460	NAC	NAC25	-1.143	pme2459	Luteolin 7-O-glucoside (Cynaroside)	Flavone	-1.04082	0.824	0.000969361	7
Cs1g06760	NAC	NAC72	-2.592	pme3407	Laricitrin	Flavonol	-1.55618	0.824	0.000982894	7
Cs6g19700	MADS	AGL8	1.029	pme1773	Cyanidin 3-O-rutinoside (Keracyanin)	Anthocyanins	1.20681	0.825	0.000951964	3
Cs6g13550	MADS	AGL80	-1.079	pmf0498	Eleutheroside E	Phenylpropanoids	-1.03386	0.825	0.000950715	7
Cs4g06130	MYB	MYB5	-3.772	pme2459	Luteolin 7-O-glucoside (Cynaroside)	Flavone	-1.04082	0.825	0.000957519	7
Cs9g06130	bHLH	MUTE	-5.621	pmb0235	O-Feruloyl coumarin	Phenylpropanoids	-1.16701	0.826	0.000933113	7
Cs4g06130	MYB	MYB5	-3.772	pme0428	3,4,5-Trimethoxycinnamic acid	Phenylpropanoids	-1.14932	0.826	0.000928871	7
Cs5g16540	MYB	RVE7	-1.493	pme3131	6,7-Dimethoxy-4-methylcoumarin	Phenylpropanoids	-13.7655	0.826	0.000921145	7
Cs5g24320	Others	EMB74	-1.113	pmf0179	Narcissoside	Flavonoid	-1.41976	0.826	0.000935308	7
Cs7g17180	WRKY	WRK28	-1.561	pme0391	4-Methylumbelliferone	Phenylpropanoids	-1.57437	0.826	0.000940507	7
orange1.1t00550	bHLH	MYC2	-1.525	pme3131	6,7-Dimethoxy-4-methylcoumarin	Phenylpropanoids	-13.7655	0.827	0.000916605	7
Cs5g02340	ERF	ERF61	-1.439	pmb0235	O-Feruloyl coumarin	Phenylpropanoids	-1.16701	0.827	0.000915671	7
Cs6g13550	MADS	AGL80	-1.079	pme1637	Coniferyl alcohol	Phenylpropanoids	-3.07304	0.827	0.000917541	7
Cs7g25850	bHLH	BIM1	-1.23	pmb0235	O-Feruloyl coumarin	Phenylpropanoids	-1.16701	0.828	0.000869939	7
Cs6g13550	MADS	AGL80	-1.079	pmb0604	Kaempferol 3-O-glucoside (Astragalin)	Flavonol	-1.01649	0.828	0.000880133	7
Cs7g17180	WRKY	WRK28	-1.561	pmb0235	O-Feruloyl coumarin	Phenylpropanoids	-1.16701	0.828	0.00088307	7
Cs7g19870	bHLH	BH137	-1.983	pmb0235	O-Feruloyl coumarin	Phenylpropanoids	-1.16701	0.829	0.000862908	7
Cs1g06760	NAC	NAC72	-2.592	pmb0235	O-Feruloyl coumarin	Phenylpropanoids	-1.16701	0.829	0.000850925	7
Cs9g13930	bHLH	BH130	-1.009	pme0428	3,4,5-Trimethoxycinnamic acid	Phenylpropanoids	-1.14932	0.83	0.000838118	7
Cs3g19890	NAC	NAC2	-1.264	pmf0098	trans-4-Hydroxycinnamic acid Methyl Ester	Phenylpropanoids	-1.04962	0.831	0.000803091	7
Cs4g06130	MYB	MYB5	-3.772	pme3131	6,7-Dimethoxy-4-methylcoumarin	Phenylpropanoids	-13.7655	0.832	0.000780696	7
Cs7g11190	NAC	NAC45	-1.338	pme1580	Eriodictyol	Flavanone	-1.31295	0.832	0.000796843	7
Cs9g06130	bHLH	MUTE	-5.621	pmb1108	Luteolin 6-C-hexoside 8-C-hexosyl-O-hexoside	Flavone	-1.24718	0.834	0.000740455	7
Cs7g11190	NAC	NAC45	-1.338	pmf0285	4-Hydroxy-3-methoxycinnamaldehyde	Phenylpropanoids	-3.30192	0.834	0.000738341	7
Cs9g08850	Others	ETR2	-2.364	pmb0604	Kaempferol 3-O-glucoside (Astragalin)	Flavonol	-1.01649	0.834	0.00074803	7
Cs4g04150	Others	CIA2	1.22	pme3550	Bergapten	Phenylpropanoids	1.19917	0.834	0.000754118	3
Cs6g13550	MADS	AGL80	-1.079	pmf0098	trans-4-Hydroxycinnamic acid Methyl Ester	Phenylpropanoids	-1.04962	0.835	0.000717227	7
Cs4g06130	MYB	MYB5	-3.772	pmf0415	Zingerone	Phenylpropanoids	-1.66394	0.835	0.000728641	7
Cs3g19890	NAC	NAC2	-1.264	pmb2795	4-Methoxycinnamic acid	Phenylpropanoids	-1.09681	0.835	0.000718498	7
Cs9g08850	Others	ETR2	-2.364	pme2459	Luteolin 7-O-glucoside (Cynaroside)	Flavone	-1.04082	0.835	0.000719553	7
Cs7g25850	bHLH	BIM1	-1.23	pme1637	Coniferyl alcohol	Phenylpropanoids	-3.07304	0.836	0.000709659	7
Cs5g29870	ERF	ERF92	-4.849	pme3569	Scoparone	Phenylpropanoids	-1.28555	0.836	0.000700323	7
Cs6g13550	MADS	AGL80	-1.079	pmf0123	Methyl ferulate	Phenylpropanoids	-1.11148	0.836	0.000713269	7
Cs7g26930	MYB	MYB62	-1.82	pme0428	3,4,5-Trimethoxycinnamic acid	Phenylpropanoids	-1.14932	0.837	0.000690858	7
Cs4g06130	MYB	MYB5	-3.772	pme1637	Coniferyl alcohol	Phenylpropanoids	-3.07304	0.837	0.000693437	7
Cs4g06130	MYB	MYB5	-3.772	pme3569	Scoparone	Phenylpropanoids	-1.28555	0.837	0.000675394	7
Cs6g13550	MADS	AGL80	-1.079	pmb3028	Tricin O-sinapic acid	Flavone	-2.59767	0.838	0.000667865	7
Cs6g13550	MADS	AGL80	-1.079	pme3407	Laricitrin	Flavonol	-1.55618	0.838	0.000658849	7
Cs7g26930	MYB	MYB62	-1.82	pmf0415	Zingerone	Phenylpropanoids	-1.66394	0.838	0.000669867	7
Cs5g29870	ERF	ERF92	-4.849	pme0391	4-Methylumbelliferone	Phenylpropanoids	-1.57437	0.839	0.000649533	7
Cs6g01750	MYB	MYB61	-2.57	pmb0628	Eriodictiol C-hexosyl-O-hexoside	Flavone	-1.15223	0.839	0.000640102	7
Cs2g06460	NAC	NAC25	-1.143	pmb0235	O-Feruloyl coumarin	Phenylpropanoids	-1.16701	0.839	0.000652361	7
Cs1g06760	NAC	NAC72	-2.592	pmb0604	Kaempferol 3-O-glucoside (Astragalin)	Flavonol	-1.01649	0.839	0.000650771	7
Cs5g08360	ERF	EF100	-2.452	pmf0098	trans-4-Hydroxycinnamic acid Methyl Ester	Phenylpropanoids	-1.04962	0.84	0.000619479	7
Cs4g06130	MYB	MYB5	-3.772	pmb0604	Kaempferol 3-O-glucoside (Astragalin)	Flavonol	-1.01649	0.84	0.000625807	7
Cs6g01750	MYB	MYB61	-2.57	pme1478	Myricetin	Flavonol	-13.6703	0.84	0.000626751	7
Cs3g19890	NAC	NAC2	-1.264	pme2459	Luteolin 7-O-glucoside (Cynaroside)	Flavone	-1.04082	0.84	0.000621142	7
Cs3g23270	ERF	RAP21	-1.163	pme3131	6,7-Dimethoxy-4-methylcoumarin	Phenylpropanoids	-13.7655	0.841	0.000608754	7
Cs7g11190	NAC	NAC45	-1.338	pme0424	trans-cinnamaldehyde	Phenylpropanoids	-2.45727	0.841	0.000602903	7
Cs7g07010	Others	AHK5	-1.231	pme2459	Luteolin 7-O-glucoside (Cynaroside)	Flavone	-1.04082	0.841	0.00060515	7
Cs5g02340	ERF	ERF61	-1.439	pme0428	3,4,5-Trimethoxycinnamic acid	Phenylpropanoids	-1.14932	0.842	0.00059952	7
Cs7g07010	Others	AHK5	-1.231	pmb0235	O-Feruloyl coumarin	Phenylpropanoids	-1.16701	0.842	0.000589642	7
Cs8g12680	MYB	MYB4	-1.408	pmb2936	Disinapoyl hexoside	Phenylpropanoids	-1.89818	0.843	0.000579923	7
Cs7g11190	NAC	NAC45	-1.338	pmb0475	Gallic acid O-feruloyl-O-hexosyl-O-hexoside	Phenylpropanoids	-1.92961	0.843	0.000571787	7
Cs2g17860	Others	AHK4	1.81	pmb0566	Luteolin O-hexosyl-O-pentoside	Flavone	1.1352	0.843	0.000582162	3
Cs9g03310	WRKY	WRK57	-1.361	pme3246	Coniferin	Phenylpropanoids	-3.33461	0.843	0.000566638	7
Cs6g13550	MADS	AGL80	-1.079	pmb0235	O-Feruloyl coumarin	Phenylpropanoids	-1.16701	0.844	0.000561831	7
Cs7g07010	Others	AHK5	-1.231	pmf0320	Acetosyringone	Phenylpropanoids	-1.71009	0.845	0.00053427	7
Cs7g19870	bHLH	BH137	-1.983	pme3569	Scoparone	Phenylpropanoids	-1.28555	0.846	0.00051634	7
Cs8g12680	MYB	MYB4	-1.408	pme3300	Tricetin	Flavone	-1.06554	0.846	0.000527035	7
Cs7g11190	NAC	NAC45	-1.338	pme1646	Pinoresinol	Phenylpropanoids	-1.95055	0.846	0.000524292	7
Cs1g06760	NAC	NAC72	-2.592	pme2459	Luteolin 7-O-glucoside (Cynaroside)	Flavone	-1.04082	0.846	0.000529638	7
Cs6g13550	MADS	AGL80	-1.079	pmb2795	4-Methoxycinnamic acid	Phenylpropanoids	-1.09681	0.847	0.000511784	7
Cs3g19890	NAC	NAC2	-1.264	pmb0604	Kaempferol 3-O-glucoside (Astragalin)	Flavonol	-1.01649	0.847	0.00050968	7
Cs7g25850	bHLH	BIM1	-1.23	pme0424	trans-cinnamaldehyde	Phenylpropanoids	-2.45727	0.849	0.00047434	7
Cs5g02340	ERF	ERF61	-1.439	pme3407	Laricitrin	Flavonol	-1.55618	0.849	0.000477609	7
Cs3g17260	MADS	SVP	2.586	pme3246	Coniferin	Phenylpropanoids	-3.33461	0.849	0.000470764	9
Cs7g17180	WRKY	WRK28	-1.561	pme3131	6,7-Dimethoxy-4-methylcoumarin	Phenylpropanoids	-13.7655	0.849	0.00047642	7
Cs7g11190	NAC	NAC45	-1.338	pmb1108	Luteolin 6-C-hexoside 8-C-hexosyl-O-hexoside	Flavone	-1.24718	0.85	0.000458163	7
Cs7g25850	bHLH	BIM1	-1.23	pmb2795	4-Methoxycinnamic acid	Phenylpropanoids	-1.09681	0.851	0.000449352	7
Cs8g17390	ERF	RAP27	1.778	pme3550	Bergapten	Phenylpropanoids	1.19917	0.851	0.00045453	3
Cs5g26130	NAC	NAC47	-1.479	pmf0415	Zingerone	Phenylpropanoids	-1.66394	0.851	0.000453581	7
orange1.1t02482	bHLH	BH162	1.924	pmb0566	Luteolin O-hexosyl-O-pentoside	Flavone	1.1352	0.852	0.00043028	3
Cs7g07010	Others	AHK5	-1.231	pmb2984	Acetyl-eriodictyol O-hexoside	Flavone	-4.27924	0.852	0.000433604	7
Cs7g11190	NAC	NAC45	-1.338	pme0367	Apigenin 7-rutinoside (Isorhoifolin)	Flavone	-1.2314	0.853	0.000418549	7
Cs3g17300	bHLH	BH030	1.1	pma1590	Peonidin O-hexoside	Anthocyanins	16.5328	0.854	0.000410642	3
Cs4g06130	MYB	MYB5	-3.772	pmb2984	Acetyl-eriodictyol O-hexoside	Flavone	-4.27924	0.854	0.000407872	7
Cs9g08850	Others	ETR2	-2.364	pmb0746	Tricin 4'-O-β-guaiacylglycerol	Flavone	-4.8953	0.854	0.000404703	7
orange1.1t00185	bHLH	UNE10	1.183	pma1590	Peonidin O-hexoside	Anthocyanins	16.5328	0.855	0.000393987	3
Cs7g25850	bHLH	BIM1	-1.23	pmb2984	Acetyl-eriodictyol O-hexoside	Flavone	-4.27924	0.855	0.000391243	7
Cs8g17390	ERF	RAP27	1.778	pme3237	Liquiritigenin	Flavanone	1.29481	0.856	0.000376918	3
Cs4g04150	Others	CIA2	1.22	pmb0566	Luteolin O-hexosyl-O-pentoside	Flavone	1.1352	0.856	0.000376526	3
Cs5g02340	ERF	ERF61	-1.439	pme3131	6,7-Dimethoxy-4-methylcoumarin	Phenylpropanoids	-13.7655	0.857	0.000366455	7
Cs1g06760	NAC	NAC72	-2.592	pme3569	Scoparone	Phenylpropanoids	-1.28555	0.857	0.000365637	7
Cs7g07010	Others	AHK5	-1.231	pme1637	Coniferyl alcohol	Phenylpropanoids	-3.07304	0.858	0.000351513	7
Cs7g07010	Others	AHK5	-1.231	pme3407	Laricitrin	Flavonol	-1.55618	0.858	0.000359608	7
Cs7g19870	bHLH	BH137	-1.983	pme3407	Laricitrin	Flavonol	-1.55618	0.859	0.000347862	7
Cs6g13550	MADS	AGL80	-1.079	pme2459	Luteolin 7-O-glucoside (Cynaroside)	Flavone	-1.04082	0.859	0.000341156	7
Cs2g01900	MYB	TAD2B	1.081	pme1773	Cyanidin 3-O-rutinoside (Keracyanin)	Anthocyanins	1.20681	0.859	0.000349076	3
Cs7g17180	WRKY	WRK28	-1.561	pmb1108	Luteolin 6-C-hexoside 8-C-hexosyl-O-hexoside	Flavone	-1.24718	0.859	0.000342791	7
Cs4g02210	ERF	AP2L1	2.542	pmb1178	O-Feruloyl 2-hydroxylcoumarin	Phenylpropanoids	1.34363	0.86	0.000333734	3
Cs4g06130	MYB	MYB5	-3.772	pmb3028	Tricin O-sinapic acid	Flavone	-2.59767	0.862	0.000310161	7
Cs8g01860	NAC	NAC22	3.45	pmf0203	Peonidin 3-O-glucoside chloride	Anthocyanins	1.22811	0.862	0.000308802	3
Cs8g12680	MYB	MYB4	-1.408	pmb1108	Luteolin 6-C-hexoside 8-C-hexosyl-O-hexoside	Flavone	-1.24718	0.863	0.000302026	7
Cs6g01750	MYB	MYB61	-2.57	pmb2936	Disinapoyl hexoside	Phenylpropanoids	-1.89818	0.863	0.000298149	7
Cs2g17860	Others	AHK4	1.81	pma1590	Peonidin O-hexoside	Anthocyanins	16.5328	0.864	0.000287841	3
Cs7g07010	Others	AHK5	-1.231	pme1580	Eriodictyol	Flavanone	-1.31295	0.864	0.000291027	7
Cs7g17180	WRKY	WRK28	-1.561	pme0428	3,4,5-Trimethoxycinnamic acid	Phenylpropanoids	-1.14932	0.865	0.000277007	7
Cs7g25850	bHLH	BIM1	-1.23	pmf0098	trans-4-Hydroxycinnamic acid Methyl Ester	Phenylpropanoids	-1.04962	0.866	0.000267207	7
Cs5g08360	ERF	EF100	-2.452	pmb2795	4-Methoxycinnamic acid	Phenylpropanoids	-1.09681	0.866	0.00027359	7
Cs5g29870	ERF	ERF92	-4.849	pmf0415	Zingerone	Phenylpropanoids	-1.66394	0.866	0.000265956	7
Cs5g17820	MADS	AGL11	-1.777	pme3246	Coniferin	Phenylpropanoids	-3.33461	0.866	0.000269314	7
Cs4g04150	Others	CIA2	1.22	pma1590	Peonidin O-hexoside	Anthocyanins	16.5328	0.866	0.000271039	3
Cs9g08850	Others	ETR2	-2.364	pmf0098	trans-4-Hydroxycinnamic acid Methyl Ester	Phenylpropanoids	-1.04962	0.866	0.000267151	7
Cs7g19870	bHLH	BH137	-1.983	pme3131	6,7-Dimethoxy-4-methylcoumarin	Phenylpropanoids	-13.7655	0.867	0.000265755	7
Cs2g06460	NAC	NAC25	-1.143	pme3407	Laricitrin	Flavonol	-1.55618	0.867	0.000265311	7
Cs7g11190	NAC	NAC45	-1.338	pmf0498	Eleutheroside E	Phenylpropanoids	-1.03386	0.867	0.00026042	7
Cs7g07010	Others	AHK5	-1.231	pme0424	trans-cinnamaldehyde	Phenylpropanoids	-2.45727	0.867	0.000265192	7
orange1.1t00472	WRKY	WRK46	2.205	pme1662	sakuranetin	Flavone	1.52209	0.867	0.000258742	3
Cs7g19780	bHLH	ICE1	-1.125	pmf0098	trans-4-Hydroxycinnamic acid Methyl Ester	Phenylpropanoids	-1.04962	0.869	0.000245812	7
Cs8g12680	MYB	MYB4	-1.408	pme0428	3,4,5-Trimethoxycinnamic acid	Phenylpropanoids	-1.14932	0.869	0.000244814	7
Cs8g12680	MYB	MYB4	-1.408	pmf0179	Narcissoside	Flavonoid	-1.41976	0.869	0.000240371	7
Cs4g06130	MYB	MYB5	-3.772	pme0391	4-Methylumbelliferone	Phenylpropanoids	-1.57437	0.871	0.000226617	7
Cs7g07010	Others	AHK5	-1.231	pmb3028	Tricin O-sinapic acid	Flavone	-2.59767	0.871	0.000223249	7
Cs6g13550	MADS	AGL80	-1.079	pme0391	4-Methylumbelliferone	Phenylpropanoids	-1.57437	0.872	0.00021854	7
Cs7g11190	NAC	NAC45	-1.338	pmb0746	Tricin 4'-O-β-guaiacylglycerol	Flavone	-4.8953	0.873	0.00020637	7
Cs5g29870	ERF	ERF92	-4.849	pme3131	6,7-Dimethoxy-4-methylcoumarin	Phenylpropanoids	-13.7655	0.874	0.000205067	7
Cs5g02340	ERF	ERF61	-1.439	pmf0415	Zingerone	Phenylpropanoids	-1.66394	0.874	0.000198717	7
Cs6g01750	MYB	MYB61	-2.57	pmb1108	Luteolin 6-C-hexoside 8-C-hexosyl-O-hexoside	Flavone	-1.24718	0.874	0.000203536	7
Cs2g01900	MYB	TAD2B	1.081	pme3367	6-MethylCoumarin	Phenylpropanoids	1.6939	0.874	0.000204022	3
Cs8g17390	ERF	RAP27	1.778	pme1662	sakuranetin	Flavone	1.52209	0.875	0.0001946	3
Cs7g07010	Others	AHK5	-1.231	pmb0475	Gallic acid O-feruloyl-O-hexosyl-O-hexoside	Phenylpropanoids	-1.92961	0.875	0.000191216	7
Cs3g22940	MADS	AGL80	-1.913	pme3246	Coniferin	Phenylpropanoids	-3.33461	0.876	0.00018366	7
orange1.1t03242	NAC	NAC86	-2.226	pme3300	Tricetin	Flavone	-1.06554	0.876	0.000190335	7
Cs7g19780	bHLH	ICE1	-1.125	pmf0123	Methyl ferulate	Phenylpropanoids	-1.11148	0.877	0.000181562	7
Cs2g06460	NAC	NAC25	-1.143	pme0391	4-Methylumbelliferone	Phenylpropanoids	-1.57437	0.877	0.000179172	7
Cs1g06760	NAC	NAC72	-2.592	pme0391	4-Methylumbelliferone	Phenylpropanoids	-1.57437	0.878	0.000169825	7
Cs7g11190	NAC	NAC45	-1.338	pme3131	6,7-Dimethoxy-4-methylcoumarin	Phenylpropanoids	-13.7655	0.879	0.000168298	7
Cs7g07010	Others	AHK5	-1.231	pmb0423	Hydroxy-methoxycinnamate	Phenylpropanoids	-1.35919	0.88	0.000162647	7
Cs7g19780	bHLH	ICE1	-1.125	pmb2795	4-Methoxycinnamic acid	Phenylpropanoids	-1.09681	0.882	0.000144464	7
Cs8g01860	NAC	NAC22	3.45	pme1662	sakuranetin	Flavone	1.52209	0.882	0.00014497	3
Cs7g07010	Others	AHK5	-1.231	pme0332	Apigenin 7-O-neohesperidoside (Rhoifolin)	Flavone	-1.10344	0.882	0.000146595	7
Cs9g08850	Others	ETR2	-2.364	pme3131	6,7-Dimethoxy-4-methylcoumarin	Phenylpropanoids	-13.7655	0.882	0.000149661	7
Cs6g19700	MADS	AGL8	1.029	pma1590	Peonidin O-hexoside	Anthocyanins	16.5328	0.883	0.000139815	3
Cs7g11190	NAC	NAC45	-1.338	pme1637	Coniferyl alcohol	Phenylpropanoids	-3.07304	0.883	0.000139829	7
Cs7g17180	WRKY	WRK28	-1.561	pmf0415	Zingerone	Phenylpropanoids	-1.66394	0.883	0.000139062	7
Cs4g06130	MYB	MYB5	-3.772	pme3407	Laricitrin	Flavonol	-1.55618	0.884	0.000135546	7
Cs6g13550	MADS	AGL80	-1.079	pme3131	6,7-Dimethoxy-4-methylcoumarin	Phenylpropanoids	-13.7655	0.886	0.000123337	7
Cs6g13550	MADS	AGL80	-1.079	pmf0415	Zingerone	Phenylpropanoids	-1.66394	0.886	0.000127182	7
orange1.1t00472	WRKY	WRK46	2.205	pmf0203	Peonidin 3-O-glucoside chloride	Anthocyanins	1.22811	0.886	0.000125337	3
Cs7g19870	bHLH	BH137	-1.983	pme0428	3,4,5-Trimethoxycinnamic acid	Phenylpropanoids	-1.14932	0.887	0.000117197	7
Cs6g13550	MADS	AGL80	-1.079	pmb2984	Acetyl-eriodictyol O-hexoside	Flavone	-4.27924	0.887	0.000117663	7
Cs8g01860	NAC	NAC22	3.45	pmb0666	6-C-hexosyl-apigenin O-sinapoylhexoside	Flavone	1.09068	0.887	0.000120686	3
Cs2g06460	NAC	NAC25	-1.143	pmf0415	Zingerone	Phenylpropanoids	-1.66394	0.887	0.000119604	7
Cs9g08850	Others	ETR2	-2.364	pmb2795	4-Methoxycinnamic acid	Phenylpropanoids	-1.09681	0.889	0.000107489	7
Cs7g11190	NAC	NAC45	-1.338	pmb0423	Hydroxy-methoxycinnamate	Phenylpropanoids	-1.35919	0.89	0.000106084	7
Cs7g11190	NAC	NAC45	-1.338	pmf0415	Zingerone	Phenylpropanoids	-1.66394	0.89	0.000103863	7
Cs8g01860	NAC	NAC22	3.45	pme3237	Liquiritigenin	Flavanone	1.29481	0.891	0.000100491	3
Cs2g06460	NAC	NAC25	-1.143	pme3569	Scoparone	Phenylpropanoids	-1.28555	0.891	9.91798e-05	7
Cs7g17180	WRKY	WRK28	-1.561	pme3300	Tricetin	Flavone	-1.06554	0.891	0.000102095	7
Cs6g19700	MADS	AGL8	1.029	pmb0566	Luteolin O-hexosyl-O-pentoside	Flavone	1.1352	0.892	9.42049e-05	3
Cs7g11190	NAC	NAC45	-1.338	pme0391	4-Methylumbelliferone	Phenylpropanoids	-1.57437	0.893	9.2743e-05	7
Cs1g06760	NAC	NAC72	-2.592	pme0428	3,4,5-Trimethoxycinnamic acid	Phenylpropanoids	-1.14932	0.893	9.3674e-05	7
Cs5g02340	ERF	ERF61	-1.439	pme0391	4-Methylumbelliferone	Phenylpropanoids	-1.57437	0.894	8.84243e-05	7
Cs7g26930	MYB	MYB62	-1.82	pme3131	6,7-Dimethoxy-4-methylcoumarin	Phenylpropanoids	-13.7655	0.894	8.94615e-05	7
Cs7g11190	NAC	NAC45	-1.338	pmb0579	Chrysoeriol O-sinapoylhexoside	Flavone	-1.30686	0.895	8.33506e-05	7
Cs7g07010	Others	AHK5	-1.231	pme0367	Apigenin 7-rutinoside (Isorhoifolin)	Flavone	-1.2314	0.895	8.52732e-05	7
Cs7g07010	Others	AHK5	-1.231	pme1646	Pinoresinol	Phenylpropanoids	-1.95055	0.895	8.54409e-05	7
Cs7g07010	Others	AHK5	-1.231	pmf0285	4-Hydroxy-3-methoxycinnamaldehyde	Phenylpropanoids	-3.30192	0.895	8.36787e-05	7
Cs7g11190	NAC	NAC45	-1.338	pme3407	Laricitrin	Flavonol	-1.55618	0.896	8.09232e-05	7
Cs1g06760	NAC	NAC72	-2.592	pmf0415	Zingerone	Phenylpropanoids	-1.66394	0.896	7.87042e-05	7
Cs7g11190	NAC	NAC45	-1.338	pme3305	p-Coumaryl alcohol	Phenylpropanoids	-1.8861	0.897	7.77203e-05	7
Cs7g19870	bHLH	BH137	-1.983	pmf0415	Zingerone	Phenylpropanoids	-1.66394	0.901	6.37825e-05	7
Cs6g01750	MYB	MYB61	-2.57	pme3263	2'-Hydroxydaidzein	Isoflavone	-1.10477	0.902	6.06925e-05	7
Cs7g11190	NAC	NAC45	-1.338	pmb3028	Tricin O-sinapic acid	Flavone	-2.59767	0.904	5.36636e-05	7
Cs7g07010	Others	AHK5	-1.231	pmb2940	1-O-beta-D-Glucopyranosyl sinapate	Phenylpropanoids	-1.56071	0.904	5.56045e-05	7
Cs7g19870	bHLH	BH137	-1.983	pme0391	4-Methylumbelliferone	Phenylpropanoids	-1.57437	0.905	5.15589e-05	7
Cs2g06460	NAC	NAC25	-1.143	pme0428	3,4,5-Trimethoxycinnamic acid	Phenylpropanoids	-1.14932	0.906	4.83278e-05	7
Cs4g06130	MYB	MYB5	-3.772	pmb0235	O-Feruloyl coumarin	Phenylpropanoids	-1.16701	0.908	4.54758e-05	7
Cs2g06460	NAC	NAC25	-1.143	pme3131	6,7-Dimethoxy-4-methylcoumarin	Phenylpropanoids	-13.7655	0.909	4.29695e-05	7
Cs7g07010	Others	AHK5	-1.231	pme3305	p-Coumaryl alcohol	Phenylpropanoids	-1.8861	0.912	3.59253e-05	7
orange1.1t02482	bHLH	BH162	1.924	pmb1178	O-Feruloyl 2-hydroxylcoumarin	Phenylpropanoids	1.34363	0.913	3.47409e-05	3
Cs8g01860	NAC	NAC22	3.45	pme1773	Cyanidin 3-O-rutinoside (Keracyanin)	Anthocyanins	1.20681	0.913	3.4287e-05	3
orange1.1t01787	MYB	MYB61	-1.09	pma6254	C-hexosyl-apigenin O-caffeoylhexoside	Flavone	-2.21626	0.914	3.27301e-05	7
Cs8g17390	ERF	RAP27	1.778	pmb1178	O-Feruloyl 2-hydroxylcoumarin	Phenylpropanoids	1.34363	0.916	2.84864e-05	3
Cs7g11190	NAC	NAC45	-1.338	pmb0235	O-Feruloyl coumarin	Phenylpropanoids	-1.16701	0.916	2.90379e-05	7
Cs7g07010	Others	AHK5	-1.231	pme1478	Myricetin	Flavonol	-13.6703	0.916	2.85042e-05	7
Cs7g11190	NAC	NAC45	-1.338	pmb0604	Kaempferol 3-O-glucoside (Astragalin)	Flavonol	-1.01649	0.917	2.7523e-05	7
Cs7g11190	NAC	NAC45	-1.338	pmf0123	Methyl ferulate	Phenylpropanoids	-1.11148	0.917	2.73469e-05	7
Cs7g11190	NAC	NAC45	-1.338	pmb2940	1-O-beta-D-Glucopyranosyl sinapate	Phenylpropanoids	-1.56071	0.918	2.48674e-05	7
Cs7g11190	NAC	NAC45	-1.338	pmb2984	Acetyl-eriodictyol O-hexoside	Flavone	-4.27924	0.918	2.55412e-05	7
Cs8g17390	ERF	RAP27	1.778	pme1773	Cyanidin 3-O-rutinoside (Keracyanin)	Anthocyanins	1.20681	0.92	2.24138e-05	3
Cs3g19890	NAC	NAC2	-1.264	pme3131	6,7-Dimethoxy-4-methylcoumarin	Phenylpropanoids	-13.7655	0.921	2.07137e-05	7
Cs8g01860	NAC	NAC22	3.45	pma1590	Peonidin O-hexoside	Anthocyanins	16.5328	0.922	2.02264e-05	3
Cs8g01860	NAC	NAC22	3.45	pme3367	6-MethylCoumarin	Phenylpropanoids	1.6939	0.922	1.98705e-05	3
Cs2g01900	MYB	TAD2B	1.081	pmb0566	Luteolin O-hexosyl-O-pentoside	Flavone	1.1352	0.923	1.86458e-05	3
Cs8g17390	ERF	RAP27	1.778	pmb0666	6-C-hexosyl-apigenin O-sinapoylhexoside	Flavone	1.09068	0.927	1.44e-05	3
Cs7g11190	NAC	NAC45	-1.338	pme2459	Luteolin 7-O-glucoside (Cynaroside)	Flavone	-1.04082	0.93	1.20831e-05	7
Cs8g17390	ERF	RAP27	1.778	pmb0566	Luteolin O-hexosyl-O-pentoside	Flavone	1.1352	0.937	7.2576e-06	3
Cs7g11190	NAC	NAC45	-1.338	pmf0098	trans-4-Hydroxycinnamic acid Methyl Ester	Phenylpropanoids	-1.04962	0.939	6.022e-06	7
Cs6g01750	MYB	MYB61	-2.57	pmf0479	8-Methoxypsoralen	Phenylpropanoids	-2.30825	0.941	5.0037e-06	7
Cs8g17390	ERF	RAP27	1.778	pme3367	6-MethylCoumarin	Phenylpropanoids	1.6939	0.943	4.454e-06	3
Cs8g01860	NAC	NAC22	3.45	pmb0566	Luteolin O-hexosyl-O-pentoside	Flavone	1.1352	0.946	3.3356e-06	3
Cs7g11190	NAC	NAC45	-1.338	pmb2795	4-Methoxycinnamic acid	Phenylpropanoids	-1.09681	0.946	3.1867e-06	7
Cs8g17390	ERF	RAP27	1.778	pma1590	Peonidin O-hexoside	Anthocyanins	16.5328	0.95	2.1696e-06	3
Cs2g01900	MYB	TAD2B	1.081	pmb1178	O-Feruloyl 2-hydroxylcoumarin	Phenylpropanoids	1.34363	0.951	2.0356e-06	3
Cs8g01860	NAC	NAC22	3.45	pmb1178	O-Feruloyl 2-hydroxylcoumarin	Phenylpropanoids	1.34363	0.954	1.4535e-06	3
Cs2g01900	MYB	TAD2B	1.081	pma1590	Peonidin O-hexoside	Anthocyanins	16.5328	0.961	6.875e-07	3
Cs1g06760	NAC	NAC72	-2.592	pme3131	6,7-Dimethoxy-4-methylcoumarin	Phenylpropanoids	-13.7655	0.962	6.112e-07	7

## Sheet: WLYF vs WDYF
Supplemental Table S10c. Pearson correlation coefficient of TFs and metabolites involved in the flavonoids metabolic pathway in WLYF compared with WDYF
GeneID	Family	Symbol	Log2 FC	MetaID	Compounds	Class	Log2 FC	PCC	PCCP	Ninequadrants
Cs2g17860	Others	AHK4	1.707	pmf0320	Acetosyringone	Phenylpropanoids	1.707	-0.901	6.41032e-05	9
Cs2g17860	Others	AHK4	1.707	pme1478	Myricetin	Flavonol	1.707	-0.865	0.000276675	9
Cs2g17860	Others	AHK4	1.707	pmf0285	4-Hydroxy-3-methoxycinnamaldehyde	Phenylpropanoids	1.707	-0.834	0.000744313	9
Cs2g17860	Others	AHK4	1.707	pme1580	Eriodictyol	Flavanone	1.707	-0.827	0.000916069	9
Cs2g17860	Others	AHK4	1.707	pmb2940	1-O-beta-D-Glucopyranosyl sinapate	Phenylpropanoids	1.707	-0.819	0.00110592	9
Cs2g17860	Others	AHK4	1.707	pmb1178	O-Feruloyl 2-hydroxylcoumarin	Phenylpropanoids	1.707	0.816	0.00122157	3
Cs2g17860	Others	AHK4	1.707	pma1590	Peonidin O-hexoside	Anthocyanins	1.707	0.864	0.000287841	3
Cs3g17300	bHLH	BH030	1.801	pmf0320	Acetosyringone	Phenylpropanoids	1.801	-0.9	6.55667e-05	9
Cs3g17300	bHLH	BH030	1.801	pme1478	Myricetin	Flavonol	1.801	-0.855	0.000394597	9
Cs3g17300	bHLH	BH030	1.801	pme1580	Eriodictyol	Flavanone	1.801	-0.8	0.00177091	9
Cs3g17300	bHLH	BH030	1.801	pme3250	Biochanin A	Isoflavone	1.801	0.821	0.00105754	3
Cs3g17300	bHLH	BH030	1.801	pma1590	Peonidin O-hexoside	Anthocyanins	1.801	0.854	0.000410642	3
Cs4g02210	ERF	AP2L1	2.34	pme1580	Eriodictyol	Flavanone	2.34	-0.815	0.00122813	9
Cs4g02210	ERF	AP2L1	2.34	pmb0628	Eriodictiol C-hexosyl-O-hexoside	Flavone	2.34	-0.805	0.00158932	9
Cs4g02210	ERF	AP2L1	2.34	pme1478	Myricetin	Flavonol	2.34	-0.801	0.00172145	9
Cs4g02210	ERF	AP2L1	2.34	pmb1178	O-Feruloyl 2-hydroxylcoumarin	Phenylpropanoids	2.34	0.86	0.000333734	3
Cs4g04150	Others	CIA2	1.162	pme1478	Myricetin	Flavonol	1.162	-0.868	0.000254345	9
Cs4g04150	Others	CIA2	1.162	pmf0320	Acetosyringone	Phenylpropanoids	1.162	-0.852	0.000427051	9
Cs4g04150	Others	CIA2	1.162	pmb2940	1-O-beta-D-Glucopyranosyl sinapate	Phenylpropanoids	1.162	-0.83	0.000840122	9
Cs4g04150	Others	CIA2	1.162	pme1580	Eriodictyol	Flavanone	1.162	-0.824	0.000974925	9
Cs4g04150	Others	CIA2	1.162	pme3250	Biochanin A	Isoflavone	1.162	0.824	0.000988007	3
Cs4g04150	Others	CIA2	1.162	pma1590	Peonidin O-hexoside	Anthocyanins	1.162	0.866	0.000271039	3
Cs4g13690	MYB	MYBS3	1.108	pmf0320	Acetosyringone	Phenylpropanoids	1.108	-0.861	0.000327317	9
Cs5g04810	Others	ARR5	2.075	pmf0320	Acetosyringone	Phenylpropanoids	2.075	-0.822	0.00104312	9
Cs5g34540	Others	ARR22	1.766	pme3246	Coniferin	Phenylpropanoids	1.766	-0.985	5.6e-09	9
Cs6g19700	MADS	AGL8	1.006	pme1478	Myricetin	Flavonol	1.006	-0.884	0.000136779	9
Cs6g19700	MADS	AGL8	1.006	pmf0320	Acetosyringone	Phenylpropanoids	1.006	-0.882	0.0001494	9
Cs6g19700	MADS	AGL8	1.006	pmf0285	4-Hydroxy-3-methoxycinnamaldehyde	Phenylpropanoids	1.006	-0.874	0.000201527	9
Cs6g19700	MADS	AGL8	1.006	pme1580	Eriodictyol	Flavanone	1.006	-0.856	0.000382348	9
Cs6g19700	MADS	AGL8	1.006	pmb2940	1-O-beta-D-Glucopyranosyl sinapate	Phenylpropanoids	1.006	-0.841	0.000603252	9
Cs6g19700	MADS	AGL8	1.006	pma1590	Peonidin O-hexoside	Anthocyanins	1.006	0.883	0.000139815	3
Cs7g03660	MYB	MY105	-1.658	pmf0320	Acetosyringone	Phenylpropanoids	-1.658	-0.805	0.00158916	7
Cs8g01860	NAC	NAC22	1.735	pmb2940	1-O-beta-D-Glucopyranosyl sinapate	Phenylpropanoids	1.735	-0.961	6.305e-07	9
Cs8g01860	NAC	NAC22	1.735	pme1580	Eriodictyol	Flavanone	1.735	-0.935	8.0106e-06	9
Cs8g01860	NAC	NAC22	1.735	pmb3028	Tricin O-sinapic acid	Flavone	1.735	-0.919	2.35837e-05	9
Cs8g01860	NAC	NAC22	1.735	pme1478	Myricetin	Flavonol	1.735	-0.919	2.34035e-05	9
Cs8g01860	NAC	NAC22	1.735	pmf0285	4-Hydroxy-3-methoxycinnamaldehyde	Phenylpropanoids	1.735	-0.909	4.2006e-05	9
Cs8g01860	NAC	NAC22	1.735	pmb0423	Hydroxy-methoxycinnamate	Phenylpropanoids	1.735	-0.903	5.6029e-05	9
Cs8g01860	NAC	NAC22	1.735	pme1637	Coniferyl alcohol	Phenylpropanoids	1.735	-0.902	5.9663e-05	9
Cs8g01860	NAC	NAC22	1.735	pmb2984	Acetyl-eriodictyol O-hexoside	Flavone	1.735	-0.896	7.9543e-05	9
Cs8g01860	NAC	NAC22	1.735	pma1590	Peonidin O-hexoside	Anthocyanins	1.735	0.922	2.02264e-05	3
Cs8g01860	NAC	NAC22	1.735	pme3367	6-MethylCoumarin	Phenylpropanoids	1.735	0.922	1.98705e-05	3
Cs8g01860	NAC	NAC22	1.735	pmb1178	O-Feruloyl 2-hydroxylcoumarin	Phenylpropanoids	1.735	0.954	1.4535e-06	3
Cs8g01860	NAC	NAC22	1.735	pme3305	p-Coumaryl alcohol	Phenylpropanoids	1.735	-0.883	0.000139977	9
Cs8g01860	NAC	NAC22	1.735	pmb0475	Gallic acid O-feruloyl-O-hexosyl-O-hexoside	Phenylpropanoids	1.735	-0.879	0.000168467	9
Cs8g01860	NAC	NAC22	1.735	pme1646	Pinoresinol	Phenylpropanoids	1.735	-0.861	0.000322764	9
Cs8g01860	NAC	NAC22	1.735	pme0424	trans-cinnamaldehyde	Phenylpropanoids	1.735	-0.857	0.000372935	9
Cs8g01860	NAC	NAC22	1.735	pmb0628	Eriodictiol C-hexosyl-O-hexoside	Flavone	1.735	-0.842	0.000592666	9
Cs8g01860	NAC	NAC22	1.735	pmf0320	Acetosyringone	Phenylpropanoids	1.735	-0.831	0.000813047	9
Cs8g01860	NAC	NAC22	1.735	pme3131	6,7-Dimethoxy-4-methylcoumarin	Phenylpropanoids	1.735	-0.819	0.0011183	9
Cs8g01860	NAC	NAC22	1.735	pme3237	Liquiritigenin	Flavanone	1.735	0.891	0.000100491	3
Cs8g17390	ERF	RAP27	1.245	pme1478	Myricetin	Flavonol	1.245	-0.949	2.4384e-06	9
Cs8g17390	ERF	RAP27	1.245	pmb2940	1-O-beta-D-Glucopyranosyl sinapate	Phenylpropanoids	1.245	-0.948	2.778e-06	9
Cs8g17390	ERF	RAP27	1.245	pmf0320	Acetosyringone	Phenylpropanoids	1.245	-0.902	6.00572e-05	9
Cs8g17390	ERF	RAP27	1.245	pme1580	Eriodictyol	Flavanone	1.245	-0.899	7.09062e-05	9
Cs8g17390	ERF	RAP27	1.245	pme3305	p-Coumaryl alcohol	Phenylpropanoids	1.245	-0.898	7.19724e-05	9
Cs8g17390	ERF	RAP27	1.245	pmf0285	4-Hydroxy-3-methoxycinnamaldehyde	Phenylpropanoids	1.245	-0.896	7.85338e-05	9
Cs8g17390	ERF	RAP27	1.245	pmb3028	Tricin O-sinapic acid	Flavone	1.245	-0.885	0.000131912	9
Cs8g17390	ERF	RAP27	1.245	pme1646	Pinoresinol	Phenylpropanoids	1.245	-0.88	0.000159884	9
Cs8g17390	ERF	RAP27	1.245	pmf0479	8-Methoxypsoralen	Phenylpropanoids	1.245	-0.875	0.000195418	9
Cs8g17390	ERF	RAP27	1.245	pmb2984	Acetyl-eriodictyol O-hexoside	Flavone	1.245	-0.872	0.000215672	9
Cs8g17390	ERF	RAP27	1.245	pme1637	Coniferyl alcohol	Phenylpropanoids	1.245	-0.869	0.000244906	9
Cs8g17390	ERF	RAP27	1.245	pmb0423	Hydroxy-methoxycinnamate	Phenylpropanoids	1.245	-0.866	0.000274069	9
Cs8g17390	ERF	RAP27	1.245	pme0424	trans-cinnamaldehyde	Phenylpropanoids	1.245	-0.854	0.000412	9
Cs8g17390	ERF	RAP27	1.245	pmb0475	Gallic acid O-feruloyl-O-hexosyl-O-hexoside	Phenylpropanoids	1.245	-0.842	0.000590273	9
Cs8g17390	ERF	RAP27	1.245	pme3250	Biochanin A	Isoflavone	1.245	0.839	0.000644975	3
Cs8g17390	ERF	RAP27	1.245	pme3237	Liquiritigenin	Flavanone	1.245	0.856	0.000376918	3
Cs8g17390	ERF	RAP27	1.245	pmb1178	O-Feruloyl 2-hydroxylcoumarin	Phenylpropanoids	1.245	0.916	2.84864e-05	3
Cs8g17390	ERF	RAP27	1.245	pme3367	6-MethylCoumarin	Phenylpropanoids	1.245	0.943	4.454e-06	3
Cs8g17390	ERF	RAP27	1.245	pma1590	Peonidin O-hexoside	Anthocyanins	1.245	0.95	2.1696e-06	3
Cs9g03070	MYB	MYB5	-5.377	pmf0320	Acetosyringone	Phenylpropanoids	-5.377	0.819	0.00112288	7
orange1.1t00185	bHLH	UNE10	2.057	pme1478	Myricetin	Flavonol	2.057	-0.856	0.000377155	9
orange1.1t00185	bHLH	UNE10	2.057	pma1590	Peonidin O-hexoside	Anthocyanins	2.057	0.855	0.000393987	3
orange1.1t00185	bHLH	UNE10	2.057	pme3250	Biochanin A	Isoflavone	2.057	0.857	0.000368516	3
orange1.1t00185	bHLH	UNE10	2.057	pmf0320	Acetosyringone	Phenylpropanoids	2.057	-0.911	3.77466e-05	9
orange1.1t01154	ERF	DRE1C	1.091	pmb3045	Tricin O-glucuronic acid	Flavone	1.091	-0.933	9.1782e-06	3
orange1.1t01583	Others	BBX22	2.071	pmf0320	Acetosyringone	Phenylpropanoids	2.071	0.806	0.00153919	9
orange1.1t02482	bHLH	BH162	1.177	pmb2940	1-O-beta-D-Glucopyranosyl sinapate	Phenylpropanoids	1.177	-0.844	0.000558261	9
orange1.1t02482	bHLH	BH162	1.177	pme1580	Eriodictyol	Flavanone	1.177	-0.837	0.000687293	9
orange1.1t02482	bHLH	BH162	1.177	pmb3028	Tricin O-sinapic acid	Flavone	1.177	-0.804	0.00161961	9
orange1.1t02482	bHLH	BH162	1.177	pme1478	Myricetin	Flavonol	1.177	-0.801	0.00173756	9
orange1.1t02482	bHLH	BH162	1.177	pma1590	Peonidin O-hexoside	Anthocyanins	1.177	0.803	0.00165911	3
orange1.1t02482	bHLH	BH162	1.177	pmb1178	O-Feruloyl 2-hydroxylcoumarin	Phenylpropanoids	1.177	0.913	3.47409e-05	3
orange1.1t05133	WRKY	WRK31	1.308	pme1478	Myricetin	Flavonol	1.308	-0.87	0.000235732	9
orange1.1t05133	WRKY	WRK31	1.308	pmf0285	4-Hydroxy-3-methoxycinnamaldehyde	Phenylpropanoids	1.308	-0.869	0.00024047	9
orange1.1t05133	WRKY	WRK31	1.308	pme1580	Eriodictyol	Flavanone	1.308	-0.827	0.000900264	9
orange1.1t05133	WRKY	WRK31	1.308	pme1646	Pinoresinol	Phenylpropanoids	1.308	-0.824	0.000981355	9
orange1.1t05133	WRKY	WRK31	1.308	pmb2940	1-O-beta-D-Glucopyranosyl sinapate	Phenylpropanoids	1.308	-0.801	0.00174695	9
orange1.1t05133	WRKY	WRK31	1.308	pme3250	Biochanin A	Isoflavone	1.308	0.803	0.00166953	3
orange1.1t05133	WRKY	WRK31	1.308	pmb1178	O-Feruloyl 2-hydroxylcoumarin	Phenylpropanoids	1.308	0.836	0.000711429	3
orange1.1t05133	WRKY	WRK31	1.308	pma1590	Peonidin O-hexoside	Anthocyanins	1.308	0.87	0.000231401	3
orange1.1t05133	WRKY	WRK31	1.308	pmf0320	Acetosyringone	Phenylpropanoids	1.308	-0.935	8.0521e-06	9
