# Supplementary material for: Integrative analysis of metabolome and transcriptome profiles provides insight into the fruit pericarp pigmentation disorder caused by ‘Candidatus Liberibacter asiaticus’ infection
Source: BMC Plant Biol. 2021 Aug 25;21:397. doi: 10.1186/s12870-021-03167-3 (PMC8385863; doi:10.1186/s12870-021-03167-3)
Supplement: Supplementary file 13 — Additional file 13: Supplemental Table S11. Pearson correlation coefficient of genes and carotenoids in WGF, TYBGF and WLYF compared with WDYF. [file 12870_2021_3167_MOESM13_ESM.xlsx]

## Sheet: WGF vs WDYF
Supplemental Table S11a Pearson correlation coefficient of genes and carotenoids in WGF compared with WDYF
GeneName	Log2 FC (Gene)	Compounds	Log2 FC (Meta)	PCC	PCCP
Cs1g23500	1.528	Apocarotenal	-4.48113	-0.988	2.1e-09
Cs1g04220	5.434	Apocarotenal	-4.48113	-0.977	4.71e-08
Cs6g21240	2.627	Apocarotenal	-4.48113	-0.975	8.05e-08
Cs7g07060	-2.73	Neoxanthin	7.2062	-0.971	1.483e-07
Cs2g24110	1.898	Apocarotenal	-4.48113	-0.97	1.823e-07
Cs6g01390	4.002	Apocarotenal	-4.48113	-0.97	1.834e-07
orange1.1t03307	3.815	Apocarotenal	-4.48113	-0.968	2.608e-07
orange1.1t02448	3.557	Apocarotenal	-4.48113	-0.965	4.033e-07
Cs7g07060	-2.73	Lutein	5.48215	-0.964	4.714e-07
Cs5g27460	2.963	Apocarotenal	-4.48113	-0.964	4.741e-07
Cs7g21940	1.315	Apocarotenal	-4.48113	-0.964	4.228e-07
Cs5g15450	1.177	Apocarotenal	-4.48113	-0.963	5.075e-07
Cs7g11190	-1.42	Neoxanthin	7.2062	-0.962	6.128e-07
Cs6g04760	2.377	Apocarotenal	-4.48113	-0.961	6.807e-07
Cs5g25960	-1.175	α-Carotene	4.96578	-0.96	7.121e-07
Cs5g01770	-2.337	Neoxanthin	7.2062	-0.96	7.376e-07
Cs5g25930	-2.267	Neoxanthin	7.2062	-0.958	9.063e-07
Cs6g07320	-2.522	Neoxanthin	7.2062	-0.958	1.0105e-06
Cs5g12260	1.584	Apocarotenal	-4.48113	-0.958	9.567e-07
orange1.1t03038	3.549	Apocarotenal	-4.48113	-0.957	1.0821e-06
Cs5g25890	-3.544	Neoxanthin	7.2062	-0.956	1.2575e-06
Cs7g05540	-4.883	Neoxanthin	7.2062	-0.956	1.1892e-06
Cs5g01770	-2.337	Lutein	5.48215	-0.956	1.1669e-06
Cs5g25930	-2.267	α-Carotene	4.96578	-0.954	1.5725e-06
Cs2g03820	-1.044	β-Carotene	2.57622	-0.954	1.5095e-06
orange1.1t03339	-4.968	β-Carotene	2.57622	-0.954	1.4677e-06
Cs5g01770	-2.337	α-Carotene	4.96578	-0.953	1.7509e-06
Cs7g07060	-2.73	α-Carotene	4.96578	-0.953	1.6443e-06
Cs2g17260	1.842	Apocarotenal	-4.48113	-0.953	1.5924e-06
Cs2g28180	-2.612	Neoxanthin	7.2062	-0.952	1.8232e-06
Cs2g30260	-1.128	Neoxanthin	7.2062	-0.952	1.9427e-06
Cs1g18360	-3.15	β-Carotene	2.57622	-0.952	1.7991e-06
Cs7g05540	-4.883	Lutein	5.48215	-0.952	1.945e-06
Cs3g20570	1.961	Apocarotenal	-4.48113	-0.952	1.8391e-06
Cs5g27450	1.493	Apocarotenal	-4.48113	-0.952	1.7904e-06
Cs6g07320	-2.522	β-Carotene	2.57622	-0.951	2.0266e-06
Cs2g17020	-1.184	Neoxanthin	7.2062	-0.95	2.2159e-06
Cs1g07180	-1.96	β-Carotene	2.57622	-0.95	2.2401e-06
Cs5g25930	-2.267	Lutein	5.48215	-0.95	2.3027e-06	0.9025
Cs5g25960	-1.175	Lutein	5.48215	-0.95	2.2061e-06
Cs1g04220	5.434	α-Carotene	4.96578	0.95	2.2297e-06
Cs1g23500	1.528	α-Carotene	4.96578	0.95	2.2083e-06
Cs1g14850	3.854	Neoxanthin	7.2062	0.95	2.1592e-06
Cs1g21400	1.589	β-Carotene	2.57622	0.95	2.169e-06
Cs2g01090	2.321	β-Carotene	2.57622	0.95	2.3525e-06
Cs3g20570	1.961	β-Carotene	2.57622	0.95	2.2526e-06
Cs8g02560	2.609	β-Carotene	2.57622	0.95	2.2804e-06
Cs1g14850	3.854	Lutein	5.48215	0.95	2.1544e-06
Cs3g20290	1.267	Lutein	5.48215	0.95	2.1666e-06
orange1.1t01583	3.079	Lutein	5.48215	0.95	2.1915e-06
Cs1g23500	1.528	Violaxanthin	1.92463	0.951	1.9998e-06
Cs5g28460	3.791	β-Carotene	2.57622	0.951	2.0308e-06
Cs2g20200	3.958	Lutein	5.48215	0.951	2.0915e-06
Cs6g04760	2.377	Lutein	5.48215	0.951	1.9967e-06
Cs7g02740	6.341	Lutein	5.48215	0.951	2.0734e-06
Cs6g07320	-2.522	Apocarotenal	-4.48113	0.951	2.0518e-06
Cs2g13370	1.776	α-Carotene	4.96578	0.952	1.8826e-06
Cs3g20290	1.267	α-Carotene	4.96578	0.952	1.9242e-06
Cs7g02740	6.341	α-Carotene	4.96578	0.952	1.7733e-06
Cs8g02560	2.609	Neoxanthin	7.2062	0.952	1.8931e-06
Cs9g11990	4.007	Neoxanthin	7.2062	0.952	1.8512e-06
orange1.1t01548	6.008	Neoxanthin	7.2062	0.952	1.7767e-06
Cs2g13370	1.776	Lutein	5.48215	0.952	1.9287e-06
Cs1g08890	2.009	α-Carotene	4.96578	0.953	1.7059e-06
Cs3g12460	3.982	α-Carotene	4.96578	0.953	1.7041e-06
Cs3g08350	1.834	Antheraxanthin	2.14839	0.953	1.5959e-06
Cs1g04220	5.434	Neoxanthin	7.2062	0.953	1.7224e-06
Cs2g12080	1.927	Neoxanthin	7.2062	0.953	1.7231e-06
Cs8g05460	1.765	Lutein	5.48215	0.953	1.7454e-06
orange1.1t05167	5.073	α-Carotene	4.96578	0.954	1.473e-06
Cs1g04220	5.434	Violaxanthin	1.92463	0.954	1.5419e-06
Cs3g12320	1.115	β-Carotene	2.57622	0.954	1.4523e-06
Cs2g09520	2.583	Lutein	5.48215	0.954	1.5038e-06
Cs3g08350	1.834	Lutein	5.48215	0.954	1.4333e-06
Cs4g05910	3.963	Lutein	5.48215	0.954	1.435e-06
Cs6g01390	4.002	α-Carotene	4.96578	0.955	1.3852e-06
Cs8g02560	2.609	α-Carotene	4.96578	0.955	1.3688e-06
orange1.1t01583	3.079	α-Carotene	4.96578	0.955	1.36e-06
orange1.1t05909	1.949	α-Carotene	4.96578	0.955	1.3538e-06
orange1.1t02445	7.528	Antheraxanthin	2.14839	0.955	1.309e-06
Cs6g09530	1.519	Violaxanthin	1.92463	0.955	1.3174e-06
orange1.1t04845	3.563	Violaxanthin	1.92463	0.955	1.3962e-06
Cs2g01090	2.321	Neoxanthin	7.2062	0.955	1.4159e-06
orange1.1t01583	3.079	Neoxanthin	7.2062	0.955	1.3435e-06
Cs6g01390	4.002	β-Carotene	2.57622	0.955	1.2901e-06
Cs1g15170	2.336	Lutein	5.48215	0.955	1.3446e-06
Cs8g17390	1.948	α-Carotene	4.96578	0.956	1.2082e-06
Cs2g01090	2.321	Lutein	5.48215	0.956	1.1866e-06
orange1.1t02111	4.278	Lutein	5.48215	0.956	1.2166e-06
orange1.1t05167	5.073	Neoxanthin	7.2062	0.957	1.1016e-06
Cs8g02560	2.609	Lutein	5.48215	0.957	1.1263e-06
Cs9g12300	5.611	Lutein	5.48215	0.957	1.0724e-06
Cs2g17020	-1.184	Apocarotenal	-4.48113	0.957	1.1075e-06
Cs3g08350	1.834	α-Cryptoxanthin	1.48543	0.957	1.0936e-06
Cs3g08350	1.834	α-Carotene	4.96578	0.958	9.66e-07
orange1.1t00382	4.827	α-Carotene	4.96578	0.958	9.437e-07
orange1.1t05909	1.949	Antheraxanthin	2.14839	0.958	9.635e-07
Cs7g02740	6.341	Neoxanthin	7.2062	0.958	9.047e-07
orange1.1t00382	4.827	Neoxanthin	7.2062	0.958	9.983e-07
orange1.1t03038	3.549	Neoxanthin	7.2062	0.958	9.391e-07
Cs6g04760	2.377	β-Carotene	2.57622	0.958	9.377e-07
orange1.1t03038	3.549	Lutein	5.48215	0.958	9.195e-07
orange1.1t03307	3.815	Lutein	5.48215	0.958	1.008e-06
Cs7g07060	-2.73	Apocarotenal	-4.48113	0.958	9.664e-07
Cs2g01090	2.321	α-Carotene	4.96578	0.959	8.948e-07
Cs2g13370	1.776	Neoxanthin	7.2062	0.959	8.383e-07
Cs4g05910	3.963	Neoxanthin	7.2062	0.959	9.016e-07
orange1.1t03307	3.815	Neoxanthin	7.2062	0.959	8.521e-07
Cs5g27460	2.963	β-Carotene	2.57622	0.959	8.886e-07
Cs6g01390	4.002	Lutein	5.48215	0.959	8.324e-07
Cs1g15170	2.336	α-Carotene	4.96578	0.96	7.532e-07
Cs4g05910	3.963	α-Carotene	4.96578	0.96	7.183e-07
orange1.1t03038	3.549	α-Carotene	4.96578	0.96	7.969e-07
Cs3g06740	2.25	Antheraxanthin	2.14839	0.96	7.778e-07
Cs9g08430	3.728	Violaxanthin	1.92463	0.96	7.831e-07
Cs7g24820	2.636	α-Cryptoxanthin	1.48543	0.96	7.144e-07
Cs8g14800	2.618	α-Carotene	4.96578	0.961	6.423e-07
Cs1g15170	2.336	Neoxanthin	7.2062	0.961	6.688e-07
Cs2g09520	2.583	Neoxanthin	7.2062	0.961	6.553e-07
Cs8g17390	1.948	Neoxanthin	7.2062	0.961	7.011e-07
Cs3g08350	1.834	β-Carotene	2.57622	0.961	6.716e-07
Cs1g23500	1.528	Lutein	5.48215	0.961	6.556e-07
orange1.1t01548	6.008	Lutein	5.48215	0.961	6.663e-07
Cs8g08710	3.749	α-Carotene	4.96578	0.962	5.701e-07
orange1.1t01548	6.008	α-Carotene	4.96578	0.962	5.569e-07
Cs1g23500	1.528	Neoxanthin	7.2062	0.962	6.167e-07
Cs1g04220	5.434	Lutein	5.48215	0.962	6.176e-07
Cs8g14800	2.618	Lutein	5.48215	0.962	5.801e-07
Cs2g09520	2.583	α-Carotene	4.96578	0.963	5.26e-07
Cs9g12300	5.611	α-Carotene	4.96578	0.963	5.184e-07
orange1.1t02111	4.278	α-Carotene	4.96578	0.963	5.467e-07
orange1.1t02111	4.278	Neoxanthin	7.2062	0.963	5.44e-07
Cs5g15450	1.177	β-Carotene	2.57622	0.963	5.461e-07
Cs5g27450	1.493	β-Carotene	2.57622	0.963	4.935e-07
orange1.1t05903	-1.688	γ-Carotene	-1.44746	0.964	4.353e-07
Cs3g20570	1.961	Neoxanthin	7.2062	0.964	4.223e-07
Cs8g05460	1.765	Neoxanthin	7.2062	0.964	4.725e-07
Cs5g27450	1.493	Lutein	5.48215	0.964	4.292e-07
Cs1g21400	1.589	α-Carotene	4.96578	0.965	3.749e-07
Cs2g26240	1.456	Neoxanthin	7.2062	0.965	3.977e-07
Cs8g14800	2.618	Neoxanthin	7.2062	0.965	4.134e-07
Cs9g12300	5.611	Neoxanthin	7.2062	0.965	3.774e-07
Cs3g10110	3.449	Lutein	5.48215	0.965	3.981e-07
Cs8g08710	3.749	Lutein	5.48215	0.965	4.18e-07
orange1.1t04678	5.462	Lutein	5.48215	0.965	4.015e-07
Cs4g18540	4.303	α-Carotene	4.96578	0.966	3.31e-07
Cs5g27450	1.493	α-Carotene	4.96578	0.966	3.228e-07
orange1.1t04678	5.462	α-Carotene	4.96578	0.967	2.994e-07
Cs8g08710	3.749	Neoxanthin	7.2062	0.967	2.723e-07
orange1.1t02448	3.557	Neoxanthin	7.2062	0.967	2.982e-07
Cs1g21400	1.589	Lutein	5.48215	0.967	2.965e-07
Cs5g27460	2.963	α-Carotene	4.96578	0.968	2.574e-07
Cs1g21400	1.589	Neoxanthin	7.2062	0.968	2.373e-07
Cs2g07410	2.293	Neoxanthin	7.2062	0.968	2.391e-07
Cs5g27450	1.493	Neoxanthin	7.2062	0.968	2.675e-07
Cs5g27460	2.963	Neoxanthin	7.2062	0.968	2.501e-07
orange1.1t03339	-4.968	Apocarotenal	-4.48113	0.968	2.657e-07
Cs3g20570	1.961	α-Carotene	4.96578	0.969	2.188e-07
Cs3g10110	3.449	Neoxanthin	7.2062	0.969	2.189e-07
Cs3g20570	1.961	Lutein	5.48215	0.969	2.205e-07
orange1.1t04678	5.462	Neoxanthin	7.2062	0.97	1.921e-07
Cs6g21240	2.627	β-Carotene	2.57622	0.97	1.889e-07
Cs5g15450	1.177	α-Carotene	4.96578	0.971	1.468e-07
Cs1g23500	1.528	β-Carotene	2.57622	0.971	1.65e-07
Cs2g26240	1.456	β-Carotene	2.57622	0.971	1.502e-07
Cs5g27460	2.963	Lutein	5.48215	0.971	1.568e-07
Cs2g07410	2.293	α-Carotene	4.96578	0.972	1.266e-07
orange1.1t02448	3.557	α-Carotene	4.96578	0.972	1.3e-07
Cs2g24110	1.898	Neoxanthin	7.2062	0.972	1.317e-07
Cs2g26240	1.456	Lutein	5.48215	0.972	1.206e-07
Cs3g10110	3.449	α-Carotene	4.96578	0.973	1.136e-07
Cs5g15450	1.177	Neoxanthin	7.2062	0.973	1.032e-07
Cs2g24110	1.898	β-Carotene	2.57622	0.973	1.127e-07
Cs4g18540	4.303	Lutein	5.48215	0.973	1.055e-07
Cs5g15450	1.177	Lutein	5.48215	0.974	8.55e-08
Cs5g28460	3.791	Lutein	5.48215	0.974	9.3e-08
orange1.1t02448	3.557	Lutein	5.48215	0.974	9e-08
Cs5g28460	3.791	α-Carotene	4.96578	0.975	7.58e-08
Cs2g07410	2.293	β-Carotene	2.57622	0.975	6.88e-08
Cs2g07410	2.293	Lutein	5.48215	0.975	7.01e-08
Cs4g18540	4.303	Neoxanthin	7.2062	0.976	5.83e-08
Cs2g24110	1.898	α-Carotene	4.96578	0.977	5.26e-08
Cs1g04220	5.434	β-Carotene	2.57622	0.978	3.97e-08
Cs2g24110	1.898	Lutein	5.48215	0.978	3.93e-08
Cs6g21240	2.627	α-Carotene	4.96578	0.979	3.34e-08
Cs6g21240	2.627	Lutein	5.48215	0.979	2.97e-08
Cs5g28460	3.791	Neoxanthin	7.2062	0.98	2.16e-08
Cs2g26240	1.456	α-Carotene	4.96578	0.981	1.73e-08
Cs6g21240	2.627	Neoxanthin	7.2062	0.981	1.79e-08

## Sheet: TYBGF vs WDYF
Supplemental Table S11b Pearson correlation coefficient of genes and carotenoids in TYBGF compared with WDYF
GeneName	Log2 FC (Gene)	Compounds	Log2 FC (Meta)	PCC	PCCP
Cs1g04220	3.788	α-Carotene	4.41785	0.95	2.2297e-06
Cs1g08890	2.001	α-Carotene	4.41785	0.953	1.7059e-06
Cs1g15170	2.344	α-Carotene	4.41785	0.96	7.532e-07
Cs1g21400	1.509	α-Carotene	4.41785	0.965	3.749e-07
Cs1g23500	1.26	α-Carotene	4.41785	0.95	2.2083e-06
Cs2g01090	2.213	α-Carotene	4.41785	0.959	8.948e-07
Cs2g07410	1.9	α-Carotene	4.41785	0.972	1.266e-07
Cs2g09520	2.777	α-Carotene	4.41785	0.963	5.26e-07
Cs2g13370	1.682	α-Carotene	4.41785	0.952	1.8826e-06
Cs2g24110	1.614	α-Carotene	4.41785	0.977	5.26e-08
Cs2g26240	1.537	α-Carotene	4.41785	0.981	1.73e-08
Cs3g08350	1.561	α-Carotene	4.41785	0.958	9.66e-07
Cs3g10110	3.707	α-Carotene	4.41785	0.973	1.136e-07
Cs3g12460	4.049	α-Carotene	4.41785	0.953	1.7041e-06
Cs3g20290	1.214	α-Carotene	4.41785	0.952	1.9242e-06
Cs3g20570	1.9	α-Carotene	4.41785	0.969	2.188e-07
Cs4g05910	3.851	α-Carotene	4.41785	0.96	7.183e-07
Cs4g15830	1.013	α-Carotene	4.41785	0.968	2.689e-07
Cs4g18540	3.509	α-Carotene	4.41785	0.966	3.31e-07
Cs5g01770	-2.021	α-Carotene	4.41785	-0.953	1.7509e-06
Cs5g15450	1.127	α-Carotene	4.41785	0.971	1.468e-07
Cs5g25930	-2.2	α-Carotene	4.41785	-0.954	1.5725e-06
Cs5g25960	-1.203	α-Carotene	4.41785	-0.96	7.121e-07
Cs5g27450	1.374	α-Carotene	4.41785	0.966	3.228e-07
Cs5g27460	2.6	α-Carotene	4.41785	0.968	2.574e-07
Cs5g28460	3.627	α-Carotene	4.41785	0.975	7.58e-08
Cs6g01390	3.16	α-Carotene	4.41785	0.955	1.3852e-06
Cs6g21240	2.511	α-Carotene	4.41785	0.979	3.34e-08
Cs7g02740	5.103	α-Carotene	4.41785	0.952	1.7733e-06
Cs7g07060	-2.288	α-Carotene	4.41785	-0.953	1.6443e-06
Cs8g02560	2.338	α-Carotene	4.41785	0.955	1.3688e-06
Cs8g08710	3.497	α-Carotene	4.41785	0.962	5.701e-07
Cs8g14800	2.636	α-Carotene	4.41785	0.961	6.423e-07
Cs8g17390	1.778	α-Carotene	4.41785	0.956	1.2082e-06
Cs9g12300	5.074	α-Carotene	4.41785	0.963	5.184e-07
orange1.1t00382	5.166	α-Carotene	4.41785	0.958	9.437e-07
orange1.1t01548	5.532	α-Carotene	4.41785	0.962	5.569e-07
orange1.1t01583	3.19	α-Carotene	4.41785	0.955	1.36e-06
orange1.1t02111	4.37	α-Carotene	4.41785	0.963	5.467e-07
orange1.1t02306	1.247	α-Carotene	4.41785	0.958	9.536e-07
orange1.1t02448	2.84	α-Carotene	4.41785	0.972	1.3e-07
orange1.1t03038	3.406	α-Carotene	4.41785	0.96	7.969e-07
orange1.1t04678	4.779	α-Carotene	4.41785	0.967	2.994e-07
orange1.1t05167	4.067	α-Carotene	4.41785	0.954	1.473e-06
orange1.1t05909	1.912	α-Carotene	4.41785	0.955	1.3538e-06
Cs3g08350	1.561	Antheraxanthin	1.56884	0.953	1.5959e-06
orange1.1t02445	6.811	Antheraxanthin	1.56884	0.955	1.309e-06
orange1.1t05909	1.912	Antheraxanthin	1.56884	0.958	9.635e-07
Cs1g04220	3.788	Violaxanthin	1.17472	0.954	1.5419e-06
Cs1g23500	1.26	Violaxanthin	1.17472	0.951	1.9998e-06
Cs6g09530	1.194	Violaxanthin	1.17472	0.955	1.3174e-06
Cs9g08430	2.541	Violaxanthin	1.17472	0.96	7.831e-07
orange1.1t04845	2.272	Violaxanthin	1.17472	0.955	1.3962e-06
Cs2g02250	-1.044	γ-Carotene	-1.32193	0.95	2.2093e-06
orange1.1t05903	-1.335	γ-Carotene	-1.32193	0.964	4.353e-07
Cs1g04220	3.788	Neoxanthin	6.17659	0.953	1.7224e-06
Cs1g14850	3.338	Neoxanthin	6.17659	0.95	2.1592e-06
Cs1g15170	2.344	Neoxanthin	6.17659	0.961	6.688e-07
Cs1g21400	1.509	Neoxanthin	6.17659	0.968	2.373e-07
Cs1g23500	1.26	Neoxanthin	6.17659	0.962	6.167e-07
Cs2g01090	2.213	Neoxanthin	6.17659	0.955	1.4159e-06
Cs2g07410	1.9	Neoxanthin	6.17659	0.968	2.391e-07
Cs2g09520	2.777	Neoxanthin	6.17659	0.961	6.553e-07
Cs2g12080	1.88	Neoxanthin	6.17659	0.953	1.7231e-06
Cs2g13370	1.682	Neoxanthin	6.17659	0.959	8.383e-07
Cs2g17020	-1.039	Neoxanthin	6.17659	-0.95	2.2159e-06
Cs2g24110	1.614	Neoxanthin	6.17659	0.972	1.317e-07
Cs2g26240	1.537	Neoxanthin	6.17659	0.965	3.977e-07
Cs2g28180	-2.509	Neoxanthin	6.17659	-0.952	1.8232e-06
Cs3g10110	3.707	Neoxanthin	6.17659	0.969	2.189e-07
Cs3g20570	1.9	Neoxanthin	6.17659	0.964	4.223e-07
Cs4g05910	3.851	Neoxanthin	6.17659	0.959	9.016e-07
Cs4g15830	1.013	Neoxanthin	6.17659	0.956	1.2701e-06
Cs4g18540	3.509	Neoxanthin	6.17659	0.976	5.83e-08
Cs5g01770	-2.021	Neoxanthin	6.17659	-0.96	7.376e-07
Cs5g15450	1.127	Neoxanthin	6.17659	0.973	1.032e-07
Cs5g25890	-3.158	Neoxanthin	6.17659	-0.956	1.2575e-06
Cs5g25930	-2.2	Neoxanthin	6.17659	-0.958	9.063e-07
Cs5g27450	1.374	Neoxanthin	6.17659	0.968	2.675e-07
Cs5g27460	2.6	Neoxanthin	6.17659	0.968	2.501e-07
Cs5g28460	3.627	Neoxanthin	6.17659	0.98	2.16e-08
Cs6g07320	-2.135	Neoxanthin	6.17659	-0.958	1.0105e-06
Cs6g21240	2.511	Neoxanthin	6.17659	0.981	1.79e-08
Cs7g02740	5.103	Neoxanthin	6.17659	0.958	9.047e-07
Cs7g05540	-3.713	Neoxanthin	6.17659	-0.956	1.1892e-06
Cs7g07060	-2.288	Neoxanthin	6.17659	-0.971	1.483e-07
Cs7g11190	-1.338	Neoxanthin	6.17659	-0.962	6.128e-07
Cs8g02560	2.338	Neoxanthin	6.17659	0.952	1.8931e-06
Cs8g05460	1.406	Neoxanthin	6.17659	0.964	4.725e-07
Cs8g08710	3.497	Neoxanthin	6.17659	0.967	2.723e-07
Cs8g14800	2.636	Neoxanthin	6.17659	0.965	4.134e-07
Cs8g17390	1.778	Neoxanthin	6.17659	0.961	7.011e-07
Cs9g11990	4.16	Neoxanthin	6.17659	0.952	1.8512e-06
Cs9g12300	5.074	Neoxanthin	6.17659	0.965	3.774e-07
orange1.1t00382	5.166	Neoxanthin	6.17659	0.958	9.983e-07
orange1.1t01548	5.532	Neoxanthin	6.17659	0.952	1.7767e-06
orange1.1t01583	3.19	Neoxanthin	6.17659	0.955	1.3435e-06
orange1.1t02111	4.37	Neoxanthin	6.17659	0.963	5.44e-07
orange1.1t02448	2.84	Neoxanthin	6.17659	0.967	2.982e-07
orange1.1t03038	3.406	Neoxanthin	6.17659	0.958	9.391e-07
orange1.1t03307	3.074	Neoxanthin	6.17659	0.959	8.521e-07
orange1.1t04678	4.779	Neoxanthin	6.17659	0.97	1.921e-07
orange1.1t05167	4.067	Neoxanthin	6.17659	0.957	1.1016e-06
Cs1g04220	3.788	β-Carotene	1.98159	0.978	3.97e-08
Cs1g07180	-1.401	β-Carotene	1.98159	-0.95	2.2401e-06
Cs1g18360	-3	β-Carotene	1.98159	-0.952	1.7991e-06
Cs1g21400	1.509	β-Carotene	1.98159	0.95	2.169e-06
Cs1g23500	1.26	β-Carotene	1.98159	0.971	1.65e-07
Cs2g01090	2.213	β-Carotene	1.98159	0.95	2.3525e-06
Cs2g07410	1.9	β-Carotene	1.98159	0.975	6.88e-08
Cs2g24110	1.614	β-Carotene	1.98159	0.973	1.127e-07
Cs2g26240	1.537	β-Carotene	1.98159	0.971	1.502e-07
Cs3g08350	1.561	β-Carotene	1.98159	0.961	6.716e-07
Cs3g20570	1.9	β-Carotene	1.98159	0.95	2.2526e-06
Cs5g15450	1.127	β-Carotene	1.98159	0.963	5.461e-07
Cs5g27450	1.374	β-Carotene	1.98159	0.963	4.935e-07
Cs5g27460	2.6	β-Carotene	1.98159	0.959	8.886e-07
Cs5g28460	3.627	β-Carotene	1.98159	0.951	2.0308e-06
Cs6g01390	3.16	β-Carotene	1.98159	0.955	1.2901e-06
Cs6g04760	1.666	β-Carotene	1.98159	0.958	9.377e-07
Cs6g07320	-2.135	β-Carotene	1.98159	-0.951	2.0266e-06
Cs6g21240	2.511	β-Carotene	1.98159	0.97	1.889e-07
Cs8g02560	2.338	β-Carotene	1.98159	0.95	2.2804e-06
orange1.1t03339	-4.049	β-Carotene	1.98159	-0.954	1.4677e-06
Cs1g04220	3.788	Lutein	4.5453	0.962	6.176e-07
Cs1g14850	3.338	Lutein	4.5453	0.95	2.1544e-06
Cs1g15170	2.344	Lutein	4.5453	0.955	1.3446e-06
Cs1g21400	1.509	Lutein	4.5453	0.967	2.965e-07
Cs1g23500	1.26	Lutein	4.5453	0.961	6.556e-07
Cs2g01090	2.213	Lutein	4.5453	0.956	1.1866e-06
Cs2g07410	1.9	Lutein	4.5453	0.975	7.01e-08
Cs2g09520	2.777	Lutein	4.5453	0.954	1.5038e-06
Cs2g13370	1.682	Lutein	4.5453	0.952	1.9287e-06
Cs2g20200	3.431	Lutein	4.5453	0.951	2.0915e-06
Cs2g24110	1.614	Lutein	4.5453	0.978	3.93e-08
Cs2g26240	1.537	Lutein	4.5453	0.972	1.206e-07
Cs3g08350	1.561	Lutein	4.5453	0.954	1.4333e-06
Cs3g10110	3.707	Lutein	4.5453	0.965	3.981e-07
Cs3g20290	1.214	Lutein	4.5453	0.95	2.1666e-06
Cs3g20570	1.9	Lutein	4.5453	0.969	2.205e-07
Cs4g05910	3.851	Lutein	4.5453	0.954	1.435e-06
Cs4g15830	1.013	Lutein	4.5453	0.955	1.2761e-06
Cs4g18540	3.509	Lutein	4.5453	0.973	1.055e-07
Cs5g01770	-2.021	Lutein	4.5453	-0.956	1.1669e-06
Cs5g15450	1.127	Lutein	4.5453	0.974	8.55e-08
Cs5g25930	-2.2	Lutein	4.5453	-0.95	2.3027e-06
Cs5g25960	-1.203	Lutein	4.5453	-0.95	2.2061e-06
Cs5g27450	1.374	Lutein	4.5453	0.964	4.292e-07
Cs5g27460	2.6	Lutein	4.5453	0.971	1.568e-07
Cs5g28460	3.627	Lutein	4.5453	0.974	9.3e-08
Cs6g01390	3.16	Lutein	4.5453	0.959	8.324e-07
Cs6g04760	1.666	Lutein	4.5453	0.951	1.9967e-06
Cs6g21240	2.511	Lutein	4.5453	0.979	2.97e-08
Cs7g02740	5.103	Lutein	4.5453	0.951	2.0734e-06
Cs7g05540	-3.713	Lutein	4.5453	-0.952	1.945e-06
Cs7g07060	-2.288	Lutein	4.5453	-0.964	4.714e-07
Cs8g02560	2.338	Lutein	4.5453	0.957	1.1263e-06
Cs8g05460	1.406	Lutein	4.5453	0.953	1.7454e-06
Cs8g08710	3.497	Lutein	4.5453	0.965	4.18e-07
Cs8g14800	2.636	Lutein	4.5453	0.962	5.801e-07
Cs9g12300	5.074	Lutein	4.5453	0.957	1.0724e-06
orange1.1t01548	5.532	Lutein	4.5453	0.961	6.663e-07
orange1.1t01583	3.19	Lutein	4.5453	0.95	2.1915e-06
orange1.1t02111	4.37	Lutein	4.5453	0.956	1.2166e-06
orange1.1t02448	2.84	Lutein	4.5453	0.974	9e-08
orange1.1t03038	3.406	Lutein	4.5453	0.958	9.195e-07
orange1.1t03307	3.074	Lutein	4.5453	0.958	1.008e-06
orange1.1t04678	4.779	Lutein	4.5453	0.965	4.015e-07
Cs1g04220	3.788	Apocarotenal	-3.48113	-0.977	4.71e-08
Cs1g23500	1.26	Apocarotenal	-3.48113	-0.988	2.1e-09
Cs2g17020	-1.039	Apocarotenal	-3.48113	0.957	1.1075e-06
Cs2g17260	1.514	Apocarotenal	-3.48113	-0.953	1.5924e-06
Cs2g24110	1.614	Apocarotenal	-3.48113	-0.97	1.823e-07
Cs3g20570	1.9	Apocarotenal	-3.48113	-0.952	1.8391e-06
Cs5g12260	1.354	Apocarotenal	-3.48113	-0.958	9.567e-07
Cs5g15450	1.127	Apocarotenal	-3.48113	-0.963	5.075e-07
Cs5g27450	1.374	Apocarotenal	-3.48113	-0.952	1.7904e-06
Cs5g27460	2.6	Apocarotenal	-3.48113	-0.964	4.741e-07
Cs6g01390	3.16	Apocarotenal	-3.48113	-0.97	1.834e-07
Cs6g04760	1.666	Apocarotenal	-3.48113	-0.961	6.807e-07
Cs6g07320	-2.135	Apocarotenal	-3.48113	0.951	2.0518e-06
Cs6g21240	2.511	Apocarotenal	-3.48113	-0.975	8.05e-08
Cs7g07060	-2.288	Apocarotenal	-3.48113	0.958	9.664e-07
Cs7g21940	1.045	Apocarotenal	-3.48113	-0.964	4.228e-07
orange1.1t02448	2.84	Apocarotenal	-3.48113	-0.965	4.033e-07
orange1.1t03038	3.406	Apocarotenal	-3.48113	-0.957	1.0821e-06
orange1.1t03307	3.074	Apocarotenal	-3.48113	-0.968	2.608e-07
orange1.1t03339	-4.049	Apocarotenal	-3.48113	0.968	2.657e-07
Cs3g08350	1.561	α-Cryptoxanthin	1	0.957	1.0936e-06
Cs7g24820	1.522	α-Cryptoxanthin	1	0.96	7.144e-07

## Sheet: WLYF vs WDYF
Supplemental Table S11c Pearson correlation coefficient of genes and carotenoids in WLYF compared with WDYF
GeneName	Log2 FC (Gene)	Compounds	Log2 FC (Meta)	PCC	PCCP
Cs1g01850	5.611	α-Carotene	3.26679	0.934	8.7029e-06
Cs1g03640	5.43	α-Carotene	3.26679	0.92	2.26673e-05
Cs1g04220	2.303	α-Carotene	3.26679	0.95	2.2297e-06
Cs1g05180	2.915	α-Carotene	3.26679	0.909	4.15878e-05
Cs1g08510	-2.665	α-Carotene	3.26679	-0.932	1.03739e-05
Cs1g08550	-1.96	α-Carotene	3.26679	-0.92	2.25276e-05
Cs1g08890	1.504	α-Carotene	3.26679	0.953	1.7059e-06
Cs1g09170	1.877	α-Carotene	3.26679	0.908	4.52093e-05
Cs1g13320	1.515	α-Carotene	3.26679	0.9	6.54819e-05
Cs1g14580	2.018	α-Carotene	3.26679	0.937	6.9193e-06
Cs1g14850	2.221	α-Carotene	3.26679	0.948	2.6656e-06
Cs1g14893	1.45	α-Carotene	3.26679	0.927	1.41646e-05
Cs1g15170	1.683	α-Carotene	3.26679	0.96	7.532e-07
Cs1g16020	5.692	α-Carotene	3.26679	0.936	7.4175e-06
Cs1g18240	1.254	α-Carotene	3.26679	0.922	2.05485e-05
Cs1g18360	-1.264	α-Carotene	3.26679	-0.943	4.2787e-06
Cs1g18450	2.275	α-Carotene	3.26679	0.943	4.4055e-06
Cs1g20510	-1.467	α-Carotene	3.26679	-0.927	1.42484e-05
Cs1g23060	1.071	α-Carotene	3.26679	0.923	1.87589e-05
Cs1g24490	1.463	α-Carotene	3.26679	0.931	1.11115e-05
Cs2g01010	2.199	α-Carotene	3.26679	0.937	7.0822e-06
Cs2g01090	1.4	α-Carotene	3.26679	0.959	8.948e-07
Cs2g03780	1.45	α-Carotene	3.26679	0.918	2.484e-05
Cs2g04650	1.469	α-Carotene	3.26679	0.922	2.03928e-05
Cs2g06730	1.496	α-Carotene	3.26679	0.901	6.4426e-05
Cs2g07330	2.868	α-Carotene	3.26679	0.901	6.22732e-05
Cs2g07410	1.212	α-Carotene	3.26679	0.972	1.266e-07
Cs2g08920	1.569	α-Carotene	3.26679	0.938	6.6366e-06
Cs2g09520	2.098	α-Carotene	3.26679	0.963	5.26e-07
Cs2g10530	1.041	α-Carotene	3.26679	0.92	2.19074e-05
Cs2g10550	1.883	α-Carotene	3.26679	0.902	6.15159e-05
Cs2g10620	1.536	α-Carotene	3.26679	0.925	1.59914e-05
Cs2g12080	1.092	α-Carotene	3.26679	0.945	3.7478e-06
Cs2g12490	3.572	α-Carotene	3.26679	0.931	1.09573e-05
Cs2g12940	1.308	α-Carotene	3.26679	0.934	8.9469e-06
Cs2g13280	1.664	α-Carotene	3.26679	0.901	6.19215e-05
Cs2g13310	1.416	α-Carotene	3.26679	0.949	2.6131e-06
Cs2g13360	1.031	α-Carotene	3.26679	0.928	1.38905e-05
Cs2g13370	1.291	α-Carotene	3.26679	0.952	1.8826e-06
Cs2g13630	-2.096	α-Carotene	3.26679	-0.901	6.24579e-05
Cs2g14610	1.143	α-Carotene	3.26679	0.906	5.03806e-05
Cs2g14940	1.778	α-Carotene	3.26679	0.903	5.7824e-05
Cs2g16070	1.374	α-Carotene	3.26679	0.934	8.6071e-06
Cs2g17170	2.771	α-Carotene	3.26679	0.936	7.3273e-06
Cs2g18170	1.576	α-Carotene	3.26679	0.916	2.84386e-05
Cs2g19490	2.741	α-Carotene	3.26679	0.93	1.19871e-05
Cs2g19680	2.088	α-Carotene	3.26679	0.908	4.40377e-05
Cs2g20200	2.431	α-Carotene	3.26679	0.946	3.203e-06
Cs2g22640	1.461	α-Carotene	3.26679	0.93	1.18093e-05
Cs2g24110	1.077	α-Carotene	3.26679	0.977	5.26e-08
Cs2g25300	1.574	α-Carotene	3.26679	0.938	6.6555e-06
Cs2g28180	-1.674	α-Carotene	3.26679	-0.948	2.7901e-06
Cs2g28370	-1.804	α-Carotene	3.26679	-0.919	2.34423e-05
Cs2g29830	1.671	α-Carotene	3.26679	0.915	3.09845e-05
Cs2g29890	2.214	α-Carotene	3.26679	0.935	8.1951e-06
Cs2g30870	1.541	α-Carotene	3.26679	0.918	2.56129e-05
Cs2g31040	-1.342	α-Carotene	3.26679	-0.901	6.36824e-05
Cs3g03140	-1.03	α-Carotene	3.26679	-0.905	5.28079e-05
Cs3g04610	2.08	α-Carotene	3.26679	0.904	5.36514e-05
Cs3g07110	-1.243	α-Carotene	3.26679	-0.916	2.81681e-05
Cs3g09100	1.424	α-Carotene	3.26679	0.909	4.1293e-05
Cs3g10010	1.743	α-Carotene	3.26679	0.92	2.28169e-05
Cs3g10050	2.042	α-Carotene	3.26679	0.926	1.58861e-05
Cs3g10110	2.369	α-Carotene	3.26679	0.973	1.136e-07
Cs3g10140	2.113	α-Carotene	3.26679	0.922	1.99768e-05
Cs3g10250	-1.638	α-Carotene	3.26679	-0.903	5.86457e-05
Cs3g11020	1.604	α-Carotene	3.26679	0.914	3.27417e-05
Cs3g11720	1.467	α-Carotene	3.26679	0.901	6.37245e-05
Cs3g12460	2.261	α-Carotene	3.26679	0.953	1.7041e-06
Cs3g13990	2.015	α-Carotene	3.26679	0.924	1.74454e-05
Cs3g15590	1.099	α-Carotene	3.26679	0.923	1.9028e-05
Cs3g16200	2.028	α-Carotene	3.26679	0.936	7.6779e-06
Cs3g17970	1.322	α-Carotene	3.26679	0.902	6.00848e-05
Cs3g18710	-1.37	α-Carotene	3.26679	-0.924	1.76855e-05
Cs3g19080	1.775	α-Carotene	3.26679	0.908	4.44768e-05
Cs3g19840	1.024	α-Carotene	3.26679	0.937	6.7676e-06
Cs3g20570	1.105	α-Carotene	3.26679	0.969	2.188e-07
Cs3g21730	1.737	α-Carotene	3.26679	0.934	8.7973e-06
Cs3g26690	3.299	α-Carotene	3.26679	0.9	6.62529e-05
Cs3g26760	1.834	α-Carotene	3.26679	0.939	6.1631e-06
Cs3g27050	1.72	α-Carotene	3.26679	0.936	7.5697e-06
Cs4g03580	-1.006	α-Carotene	3.26679	-0.905	5.25807e-05
Cs4g04730	3.111	α-Carotene	3.26679	0.9	6.57604e-05
Cs4g05900	2.433	α-Carotene	3.26679	0.934	8.9335e-06
Cs4g05910	2.826	α-Carotene	3.26679	0.96	7.183e-07
Cs4g18540	2.89	α-Carotene	3.26679	0.966	3.31e-07
Cs5g01770	-1.406	α-Carotene	3.26679	-0.953	1.7509e-06
Cs5g02390	-1.139	α-Carotene	3.26679	-0.919	2.36318e-05
Cs5g02810	2.009	α-Carotene	3.26679	0.914	3.20239e-05
Cs5g06510	1.327	α-Carotene	3.26679	0.936	7.8498e-06
Cs5g10420	1.311	α-Carotene	3.26679	0.911	3.6813e-05
Cs5g10850	3.821	α-Carotene	3.26679	0.932	1.02673e-05
Cs5g12270	1.484	α-Carotene	3.26679	0.914	3.23369e-05
Cs5g15000	1.525	α-Carotene	3.26679	0.925	1.68422e-05
Cs5g18620	2.265	α-Carotene	3.26679	0.91	3.98239e-05
Cs5g19110	1.71	α-Carotene	3.26679	0.904	5.50198e-05
Cs5g19160	2.863	α-Carotene	3.26679	0.939	6.2396e-06
Cs5g20560	1.972	α-Carotene	3.26679	0.904	5.42573e-05
Cs5g23540	1.459	α-Carotene	3.26679	0.91	4.04808e-05
Cs5g25880	-1.262	α-Carotene	3.26679	-0.933	9.461e-06
Cs5g25890	-2.026	α-Carotene	3.26679	-0.943	4.3822e-06
Cs5g25900	-1.452	α-Carotene	3.26679	-0.914	3.2631e-05
Cs5g25930	-1.292	α-Carotene	3.26679	-0.954	1.5725e-06
Cs5g27460	1.659	α-Carotene	3.26679	0.968	2.574e-07
Cs5g28460	2.502	α-Carotene	3.26679	0.975	7.58e-08
Cs5g29210	1.219	α-Carotene	3.26679	0.926	1.51494e-05
Cs5g29370	2.244	α-Carotene	3.26679	0.931	1.11582e-05
Cs5g31180	2.601	α-Carotene	3.26679	0.941	5.175e-06
Cs5g32870	-1.866	α-Carotene	3.26679	-0.94	5.392e-06
Cs5g34390	1.261	α-Carotene	3.26679	0.902	5.98297e-05
Cs5g34450	1.927	α-Carotene	3.26679	0.94	5.3571e-06
Cs6g01390	1.981	α-Carotene	3.26679	0.955	1.3852e-06
Cs6g02750	-5.755	α-Carotene	3.26679	-0.936	7.5406e-06
Cs6g03280	1.021	α-Carotene	3.26679	0.933	9.4069e-06
Cs6g04710	1.631	α-Carotene	3.26679	0.928	1.38518e-05
Cs6g04860	1.797	α-Carotene	3.26679	0.93	1.15165e-05
Cs6g06850	1.811	α-Carotene	3.26679	0.906	5.00337e-05
Cs6g07320	-1.198	α-Carotene	3.26679	-0.939	5.7899e-06
Cs6g07430	1.48	α-Carotene	3.26679	0.932	1.04037e-05
Cs6g11190	2.065	α-Carotene	3.26679	0.933	9.2548e-06
Cs6g12060	1.004	α-Carotene	3.26679	0.926	1.52469e-05
Cs6g12090	1.534	α-Carotene	3.26679	0.949	2.4683e-06
Cs6g12390	2.479	α-Carotene	3.26679	0.937	7.1683e-06
Cs6g12880	-3.57	α-Carotene	3.26679	-0.948	2.8041e-06
Cs6g13770	1.748	α-Carotene	3.26679	0.902	5.90723e-05
Cs6g14090	1.857	α-Carotene	3.26679	0.916	2.83433e-05
Cs6g14430	-1.336	α-Carotene	3.26679	-0.902	5.90421e-05
Cs6g18680	2.615	α-Carotene	3.26679	0.938	6.544e-06
Cs6g20620	-1.126	α-Carotene	3.26679	-0.914	3.24867e-05
Cs6g21000	1.597	α-Carotene	3.26679	0.927	1.47497e-05
Cs6g21240	1.417	α-Carotene	3.26679	0.979	3.34e-08
Cs6g21850	-2.547	α-Carotene	3.26679	-0.916	2.84464e-05
Cs6g22320	2.017	α-Carotene	3.26679	0.907	4.70321e-05
Cs7g05540	-2.644	α-Carotene	3.26679	-0.937	7.2892e-06
Cs7g05690	-1.107	α-Carotene	3.26679	-0.923	1.87392e-05
Cs7g06840	1.631	α-Carotene	3.26679	0.921	2.05655e-05
Cs7g07060	-1.527	α-Carotene	3.26679	-0.953	1.6443e-06
Cs7g09860	-3.232	α-Carotene	3.26679	-0.93	1.1641e-05
Cs7g09900	2.543	α-Carotene	3.26679	0.933	9.5542e-06
Cs7g10740	1.359	α-Carotene	3.26679	0.943	4.2405e-06
Cs7g14420	1.065	α-Carotene	3.26679	0.916	2.88997e-05
Cs7g14760	1.705	α-Carotene	3.26679	0.932	1.03209e-05
Cs7g18160	4.036	α-Carotene	3.26679	0.92	2.30063e-05
Cs7g18240	1.851	α-Carotene	3.26679	0.919	2.32541e-05
Cs7g19720	2.531	α-Carotene	3.26679	0.913	3.31506e-05
Cs7g22760	-1.852	α-Carotene	3.26679	-0.908	4.48816e-05
Cs7g22860	1.06	α-Carotene	3.26679	0.92	2.29048e-05
Cs7g27290	2.109	α-Carotene	3.26679	0.945	3.5244e-06
Cs8g01860	1.735	α-Carotene	3.26679	0.934	8.9962e-06
Cs8g02560	1.281	α-Carotene	3.26679	0.955	1.3688e-06
Cs8g03230	1.382	α-Carotene	3.26679	0.948	2.6295e-06
Cs8g04550	-1.791	α-Carotene	3.26679	-0.91	4.01921e-05
Cs8g05460	1.166	α-Carotene	3.26679	0.943	4.1498e-06
Cs8g06900	2.418	α-Carotene	3.26679	0.928	1.36741e-05
Cs8g08300	1.462	α-Carotene	3.26679	0.901	6.38458e-05
Cs8g08710	2.402	α-Carotene	3.26679	0.962	5.701e-07
Cs8g14040	1.975	α-Carotene	3.26679	0.946	3.3655e-06
Cs8g14800	1.435	α-Carotene	3.26679	0.961	6.423e-07
Cs8g14810	2.619	α-Carotene	3.26679	0.944	3.8989e-06
Cs8g14840	1.459	α-Carotene	3.26679	0.928	1.37403e-05
Cs8g16290	-1.291	α-Carotene	3.26679	-0.917	2.65084e-05
Cs8g17390	1.245	α-Carotene	3.26679	0.956	1.2082e-06
Cs8g18130	1.176	α-Carotene	3.26679	0.939	6.0424e-06
Cs8g18810	1.195	α-Carotene	3.26679	0.912	3.66086e-05
Cs8g19960	1.639	α-Carotene	3.26679	0.9	6.64855e-05
Cs9g02840	2.568	α-Carotene	3.26679	0.909	4.25233e-05
Cs9g05680	3.059	α-Carotene	3.26679	0.936	7.4321e-06
Cs9g06360	1.6	α-Carotene	3.26679	0.924	1.7711e-05
Cs9g06490	-6.687	α-Carotene	3.26679	-0.935	8.0944e-06
Cs9g06660	1.939	α-Carotene	3.26679	0.928	1.39305e-05
Cs9g08410	1.696	α-Carotene	3.26679	0.9	6.61746e-05
Cs9g09070	1.421	α-Carotene	3.26679	0.924	1.70604e-05
Cs9g11990	2.734	α-Carotene	3.26679	0.944	3.7856e-06
Cs9g12120	2.052	α-Carotene	3.26679	0.938	6.7244e-06
Cs9g12180	1.313	α-Carotene	3.26679	0.938	6.4564e-06
Cs9g12220	2.267	α-Carotene	3.26679	0.926	1.55303e-05
Cs9g16640	-2.294	α-Carotene	3.26679	-0.94	5.4158e-06
Cs9g16770	2.135	α-Carotene	3.26679	0.932	9.8905e-06
Cs9g17270	-1.186	α-Carotene	3.26679	-0.901	6.44374e-05
orange1.1t00382	4.254	α-Carotene	3.26679	0.958	9.437e-07
orange1.1t01365	1.105	α-Carotene	3.26679	0.905	5.07029e-05
orange1.1t01397	1.409	α-Carotene	3.26679	0.902	6.12557e-05
orange1.1t01523	-1.55	α-Carotene	3.26679	-0.908	4.48874e-05
orange1.1t01548	3.16	α-Carotene	3.26679	0.962	5.569e-07
orange1.1t01583	2.071	α-Carotene	3.26679	0.955	1.36e-06
orange1.1t01599	2.708	α-Carotene	3.26679	0.94	5.4017e-06
orange1.1t02111	3.189	α-Carotene	3.26679	0.963	5.467e-07
orange1.1t02123	1.375	α-Carotene	3.26679	0.921	2.12213e-05
orange1.1t02448	2.275	α-Carotene	3.26679	0.972	1.3e-07
orange1.1t02709	1.321	α-Carotene	3.26679	0.937	7.2081e-06
orange1.1t03038	2.141	α-Carotene	3.26679	0.96	7.969e-07
orange1.1t03307	2.316	α-Carotene	3.26679	0.949	2.4478e-06
orange1.1t03325	-2.134	α-Carotene	3.26679	-0.923	1.90189e-05
orange1.1t03339	-1.71	α-Carotene	3.26679	-0.917	2.649e-05
orange1.1t03504	2.609	α-Carotene	3.26679	0.932	1.00465e-05
orange1.1t03625	1.805	α-Carotene	3.26679	0.912	3.52415e-05
orange1.1t04909	2.247	α-Carotene	3.26679	0.942	4.5788e-06
orange1.1t05167	3.865	α-Carotene	3.26679	0.954	1.473e-06
Cs1g01850	5.611	Antheraxanthin	1.63227	0.911	3.86935e-05
Cs1g03640	5.43	Antheraxanthin	1.63227	0.904	5.33035e-05
Cs1g08890	1.504	Antheraxanthin	1.63227	0.925	1.6553e-05
Cs1g14580	2.018	Antheraxanthin	1.63227	0.913	3.30638e-05
Cs1g14893	1.45	Antheraxanthin	1.63227	0.902	6.06768e-05
Cs1g15130	1.406	Antheraxanthin	1.63227	0.915	3.03203e-05
Cs1g15170	1.683	Antheraxanthin	1.63227	0.919	2.40928e-05
Cs1g16020	5.692	Antheraxanthin	1.63227	0.915	3.05859e-05
Cs1g17770	2.277	Antheraxanthin	1.63227	0.9	6.66168e-05
Cs2g01090	1.4	Antheraxanthin	1.63227	0.914	3.26163e-05
Cs2g07280	2.825	Antheraxanthin	1.63227	0.92	2.23338e-05
Cs2g07410	1.212	Antheraxanthin	1.63227	0.931	1.10467e-05
Cs2g09520	2.098	Antheraxanthin	1.63227	0.915	2.96745e-05
Cs2g13310	1.416	Antheraxanthin	1.63227	0.9	6.59593e-05
Cs2g13370	1.291	Antheraxanthin	1.63227	0.925	1.59367e-05
Cs2g17170	2.771	Antheraxanthin	1.63227	0.908	4.41091e-05
Cs2g20200	2.431	Antheraxanthin	1.63227	0.9	6.5581e-05
Cs2g25300	1.574	Antheraxanthin	1.63227	0.945	3.7571e-06
Cs3g10110	2.369	Antheraxanthin	1.63227	0.917	2.63793e-05
Cs3g23910	-1.547	Antheraxanthin	1.63227	-0.907	4.77358e-05
Cs3g26760	1.834	Antheraxanthin	1.63227	0.933	9.2416e-06
Cs3g27050	1.72	Antheraxanthin	1.63227	0.927	1.43701e-05
Cs4g05900	2.433	Antheraxanthin	1.63227	0.903	5.76033e-05
Cs4g05910	2.826	Antheraxanthin	1.63227	0.918	2.6046e-05
Cs4g18540	2.89	Antheraxanthin	1.63227	0.937	7.1519e-06
Cs5g01770	-1.406	Antheraxanthin	1.63227	-0.911	3.70948e-05
Cs5g10420	1.311	Antheraxanthin	1.63227	0.916	2.78452e-05
Cs5g10850	3.821	Antheraxanthin	1.63227	0.92	2.22501e-05
Cs5g18300	3.298	Antheraxanthin	1.63227	0.917	2.64003e-05
Cs5g19160	2.863	Antheraxanthin	1.63227	0.927	1.40805e-05
Cs5g28460	2.502	Antheraxanthin	1.63227	0.916	2.84005e-05
Cs5g32310	1.161	Antheraxanthin	1.63227	0.904	5.58425e-05
Cs6g02750	-5.755	Antheraxanthin	1.63227	-0.913	3.32462e-05
Cs6g03280	1.021	Antheraxanthin	1.63227	0.904	5.33088e-05
Cs6g11190	2.065	Antheraxanthin	1.63227	0.903	5.80833e-05
Cs6g21850	-2.547	Antheraxanthin	1.63227	-0.909	4.16849e-05
Cs7g06840	1.631	Antheraxanthin	1.63227	0.914	3.25236e-05
Cs7g14420	1.065	Antheraxanthin	1.63227	0.908	4.41636e-05
Cs7g18160	4.036	Antheraxanthin	1.63227	0.941	5.208e-06
Cs7g19720	2.531	Antheraxanthin	1.63227	0.922	1.98407e-05
Cs7g32270	1.457	Antheraxanthin	1.63227	0.909	4.18833e-05
Cs8g06900	2.418	Antheraxanthin	1.63227	0.906	4.91943e-05
Cs8g08710	2.402	Antheraxanthin	1.63227	0.9	6.69909e-05
Cs8g18130	1.176	Antheraxanthin	1.63227	0.901	6.46214e-05
Cs9g12120	2.052	Antheraxanthin	1.63227	0.918	2.49997e-05
orange1.1t00382	4.254	Antheraxanthin	1.63227	0.921	2.16301e-05
orange1.1t01548	3.16	Antheraxanthin	1.63227	0.907	4.63408e-05
orange1.1t01599	2.708	Antheraxanthin	1.63227	0.902	6.13612e-05
orange1.1t02111	3.189	Antheraxanthin	1.63227	0.913	3.3349e-05
orange1.1t02448	2.275	Antheraxanthin	1.63227	0.911	3.76492e-05
orange1.1t03625	1.805	Antheraxanthin	1.63227	0.907	4.74107e-05
orange1.1t03770	2.228	Antheraxanthin	1.63227	0.904	5.52062e-05
orange1.1t04637	1.967	Antheraxanthin	1.63227	0.906	4.89908e-05
orange1.1t04909	2.247	Antheraxanthin	1.63227	0.919	2.44168e-05
orange1.1t05133	1.308	Antheraxanthin	1.63227	0.908	4.42522e-05
orange1.1t05167	3.865	Antheraxanthin	1.63227	0.942	4.5785e-06
orange1.1t05831	2.269	Antheraxanthin	1.63227	0.928	1.34573e-05
Cs1g08510	-2.665	Lycopene	1	-0.909	4.10182e-05
Cs2g01090	1.4	Lycopene	1	0.9	6.48949e-05
Cs2g07410	1.212	Lycopene	1	0.903	5.70415e-05
Cs2g12080	1.092	Lycopene	1	0.922	2.00216e-05
Cs5g24520	-1.401	Lycopene	1	-0.908	4.48264e-05
Cs5g25890	-2.026	Lycopene	1	-0.9	6.7427e-05
Cs7g09860	-3.232	Lycopene	1	-0.903	5.63284e-05
Cs8g04550	-1.791	Lycopene	1	-0.915	3.01221e-05
orange1.1t02046	1.438	Zeaxanthin	0.830075	0.914	3.25707e-05
orange1.1t05133	1.308	Zeaxanthin	0.830075	0.907	4.57645e-05
Cs1g04220	2.303	Violaxanthin	0.535159	0.954	1.5419e-06
Cs2g07410	1.212	Violaxanthin	0.535159	0.925	1.69921e-05
Cs2g17980	1.188	Violaxanthin	0.535159	0.903	5.80013e-05
Cs2g24110	1.077	Violaxanthin	0.535159	0.906	4.93044e-05
Cs5g24520	-1.401	Violaxanthin	0.535159	-0.904	5.433e-05
Cs5g25900	-1.452	Violaxanthin	0.535159	-0.905	5.13411e-05
Cs5g27460	1.659	Violaxanthin	0.535159	0.904	5.49489e-05
Cs5g29210	1.219	Violaxanthin	0.535159	0.93	1.18565e-05
Cs6g01390	1.981	Violaxanthin	0.535159	0.915	3.1078e-05
Cs6g07320	-1.198	Violaxanthin	0.535159	-0.904	5.32244e-05
Cs6g21240	1.417	Violaxanthin	0.535159	0.912	3.61604e-05
Cs9g08410	1.696	Violaxanthin	0.535159	0.938	6.3073e-06
orange1.1t01523	-1.55	Violaxanthin	0.535159	-0.904	5.54429e-05
orange1.1t02586	-1.689	Violaxanthin	0.535159	-0.917	2.70047e-05
orange1.1t03339	-1.71	Violaxanthin	0.535159	-0.934	8.552e-06
orange1.1t05560	1.478	Violaxanthin	0.535159	0.904	5.51811e-05
Cs2g07420	1.197	γ-Carotene	-0.321928	-0.902	6.04083e-05
Cs2g29830	1.671	γ-Carotene	-0.321928	-0.903	5.80866e-05
Cs3g07510	-1.174	γ-Carotene	-0.321928	0.903	5.73016e-05
Cs3g18710	-1.37	γ-Carotene	-0.321928	0.915	2.97832e-05
Cs4g05890	1.537	γ-Carotene	-0.321928	-0.945	3.7126e-06
Cs5g29210	1.219	γ-Carotene	-0.321928	-0.921	2.17387e-05
Cs6g12060	1.004	γ-Carotene	-0.321928	-0.902	6.12286e-05
Cs7g22210	1.119	γ-Carotene	-0.321928	-0.902	6.00468e-05
Cs7g22760	-1.852	γ-Carotene	-0.321928	0.907	4.6766e-05
Cs8g02560	1.281	γ-Carotene	-0.321928	-0.907	4.69898e-05
Cs9g09780	-2.409	γ-Carotene	-0.321928	0.923	1.81311e-05
orange1.1t00590	-1.318	γ-Carotene	-0.321928	0.925	1.64185e-05
Cs1g01850	5.611	Neoxanthin	4.68182	0.932	1.00296e-05
Cs1g03640	5.43	Neoxanthin	4.68182	0.921	2.10061e-05
Cs1g04220	2.303	Neoxanthin	4.68182	0.953	1.7224e-06
Cs1g05180	2.915	Neoxanthin	4.68182	0.9	6.57818e-05
Cs1g08510	-2.665	Neoxanthin	4.68182	-0.933	9.8119e-06
Cs1g08550	-1.96	Neoxanthin	4.68182	-0.921	2.08437e-05
Cs1g08890	1.504	Neoxanthin	4.68182	0.945	3.6375e-06
Cs1g13320	1.515	Neoxanthin	4.68182	0.921	2.16103e-05
Cs1g14580	2.018	Neoxanthin	4.68182	0.949	2.3785e-06
Cs1g14850	2.221	Neoxanthin	4.68182	0.95	2.1592e-06
Cs1g14893	1.45	Neoxanthin	4.68182	0.926	1.57952e-05
Cs1g15170	1.683	Neoxanthin	4.68182	0.961	6.688e-07
Cs1g16020	5.692	Neoxanthin	4.68182	0.937	6.8186e-06
Cs1g18240	1.254	Neoxanthin	4.68182	0.909	4.14543e-05
Cs1g18360	-1.264	Neoxanthin	4.68182	-0.94	5.5644e-06
Cs1g18450	2.275	Neoxanthin	4.68182	0.948	2.6826e-06
Cs1g18710	-1.67	Neoxanthin	4.68182	-0.904	5.47693e-05
Cs1g20180	1.279	Neoxanthin	4.68182	0.905	5.13007e-05
Cs1g20510	-1.467	Neoxanthin	4.68182	-0.912	3.67396e-05
Cs1g23060	1.071	Neoxanthin	4.68182	0.918	2.46691e-05
Cs1g24490	1.463	Neoxanthin	4.68182	0.926	1.57103e-05
Cs2g01010	2.199	Neoxanthin	4.68182	0.916	2.78088e-05
Cs2g01090	1.4	Neoxanthin	4.68182	0.955	1.4159e-06
Cs2g03780	1.45	Neoxanthin	4.68182	0.916	2.87496e-05
Cs2g04650	1.469	Neoxanthin	4.68182	0.929	1.26893e-05
Cs2g07330	2.868	Neoxanthin	4.68182	0.901	6.39111e-05
Cs2g07410	1.212	Neoxanthin	4.68182	0.968	2.391e-07
Cs2g08920	1.569	Neoxanthin	4.68182	0.948	2.6993e-06
Cs2g09520	2.098	Neoxanthin	4.68182	0.961	6.553e-07
Cs2g10530	1.041	Neoxanthin	4.68182	0.938	6.465e-06
Cs2g10620	1.536	Neoxanthin	4.68182	0.924	1.81077e-05
Cs2g12080	1.092	Neoxanthin	4.68182	0.953	1.7231e-06
Cs2g12490	3.572	Neoxanthin	4.68182	0.93	1.18722e-05
Cs2g12940	1.308	Neoxanthin	4.68182	0.93	1.15983e-05
Cs2g13280	1.664	Neoxanthin	4.68182	0.901	6.34088e-05
Cs2g13310	1.416	Neoxanthin	4.68182	0.928	1.3359e-05
Cs2g13370	1.291	Neoxanthin	4.68182	0.959	8.383e-07
Cs2g13630	-2.096	Neoxanthin	4.68182	-0.908	4.44151e-05
Cs2g14610	1.143	Neoxanthin	4.68182	0.916	2.77906e-05
Cs2g16050	1.43	Neoxanthin	4.68182	0.915	3.07911e-05
Cs2g16070	1.374	Neoxanthin	4.68182	0.927	1.41879e-05
Cs2g17170	2.771	Neoxanthin	4.68182	0.944	3.8929e-06
Cs2g17980	1.188	Neoxanthin	4.68182	0.901	6.47919e-05
Cs2g18170	1.576	Neoxanthin	4.68182	0.922	1.97612e-05
Cs2g19490	2.741	Neoxanthin	4.68182	0.925	1.62672e-05
Cs2g19680	2.088	Neoxanthin	4.68182	0.915	3.00608e-05
Cs2g20200	2.431	Neoxanthin	4.68182	0.949	2.4882e-06
Cs2g22640	1.461	Neoxanthin	4.68182	0.928	1.37085e-05
Cs2g24110	1.077	Neoxanthin	4.68182	0.972	1.317e-07
Cs2g25300	1.574	Neoxanthin	4.68182	0.94	5.6464e-06
Cs2g28180	-1.674	Neoxanthin	4.68182	-0.952	1.8232e-06
Cs2g28370	-1.804	Neoxanthin	4.68182	-0.92	2.28649e-05
Cs2g28800	1.932	Neoxanthin	4.68182	0.902	5.93192e-05
Cs2g29830	1.671	Neoxanthin	4.68182	0.923	1.88186e-05
Cs2g29890	2.214	Neoxanthin	4.68182	0.933	9.8266e-06
Cs2g30870	1.541	Neoxanthin	4.68182	0.932	1.04841e-05
Cs2g31040	-1.342	Neoxanthin	4.68182	-0.903	5.68474e-05
Cs3g03140	-1.03	Neoxanthin	4.68182	-0.927	1.44707e-05
Cs3g04610	2.08	Neoxanthin	4.68182	0.922	2.05013e-05
Cs3g07110	-1.243	Neoxanthin	4.68182	-0.921	2.12209e-05
Cs3g09100	1.424	Neoxanthin	4.68182	0.922	2.05333e-05
Cs3g10010	1.743	Neoxanthin	4.68182	0.925	1.60834e-05
Cs3g10050	2.042	Neoxanthin	4.68182	0.925	1.63114e-05
Cs3g10110	2.369	Neoxanthin	4.68182	0.969	2.189e-07
Cs3g10140	2.113	Neoxanthin	4.68182	0.912	3.57338e-05
Cs3g10250	-1.638	Neoxanthin	4.68182	-0.907	4.67208e-05
Cs3g11020	1.604	Neoxanthin	4.68182	0.921	2.10241e-05
Cs3g12460	2.261	Neoxanthin	4.68182	0.949	2.4739e-06
Cs3g13990	2.015	Neoxanthin	4.68182	0.933	9.7376e-06
Cs3g15590	1.099	Neoxanthin	4.68182	0.915	2.94881e-05
Cs3g16200	2.028	Neoxanthin	4.68182	0.949	2.4337e-06
Cs3g17970	1.322	Neoxanthin	4.68182	0.901	6.19275e-05
Cs3g18710	-1.37	Neoxanthin	4.68182	-0.928	1.32397e-05
Cs3g19080	1.775	Neoxanthin	4.68182	0.927	1.43145e-05
Cs3g19840	1.024	Neoxanthin	4.68182	0.938	6.7025e-06
Cs3g20570	1.105	Neoxanthin	4.68182	0.964	4.223e-07
Cs3g21730	1.737	Neoxanthin	4.68182	0.934	8.997e-06
Cs3g26760	1.834	Neoxanthin	4.68182	0.933	9.4153e-06
Cs3g27050	1.72	Neoxanthin	4.68182	0.92	2.19627e-05
Cs4g03580	-1.006	Neoxanthin	4.68182	-0.903	5.80329e-05
Cs4g04030	-1.164	Neoxanthin	4.68182	-0.909	4.25967e-05
Cs4g05900	2.433	Neoxanthin	4.68182	0.921	2.12272e-05
Cs4g05910	2.826	Neoxanthin	4.68182	0.959	9.016e-07
Cs4g07650	1.875	Neoxanthin	4.68182	0.909	4.14213e-05
Cs4g18540	2.89	Neoxanthin	4.68182	0.976	5.83e-08
Cs5g01770	-1.406	Neoxanthin	4.68182	-0.96	7.376e-07
Cs5g02390	-1.139	Neoxanthin	4.68182	-0.932	1.03817e-05
Cs5g02810	2.009	Neoxanthin	4.68182	0.931	1.10207e-05
Cs5g06510	1.327	Neoxanthin	4.68182	0.93	1.14957e-05
Cs5g10820	-1.646	Neoxanthin	4.68182	-0.906	5.03915e-05
Cs5g10850	3.821	Neoxanthin	4.68182	0.917	2.70667e-05
Cs5g12270	1.484	Neoxanthin	4.68182	0.926	1.53136e-05
Cs5g15000	1.525	Neoxanthin	4.68182	0.9	6.79223e-05
Cs5g18280	1.293	Neoxanthin	4.68182	0.908	4.47671e-05
Cs5g18620	2.265	Neoxanthin	4.68182	0.915	2.99282e-05
Cs5g19160	2.863	Neoxanthin	4.68182	0.93	1.14289e-05
Cs5g19930	1.493	Neoxanthin	4.68182	0.908	4.41854e-05
Cs5g20560	1.972	Neoxanthin	4.68182	0.913	3.47981e-05
Cs5g25880	-1.262	Neoxanthin	4.68182	-0.936	7.3447e-06
Cs5g25890	-2.026	Neoxanthin	4.68182	-0.956	1.2575e-06
Cs5g25900	-1.452	Neoxanthin	4.68182	-0.921	2.07495e-05
Cs5g25930	-1.292	Neoxanthin	4.68182	-0.958	9.063e-07
Cs5g27460	1.659	Neoxanthin	4.68182	0.968	2.501e-07
Cs5g28460	2.502	Neoxanthin	4.68182	0.98	2.16e-08
Cs5g29210	1.219	Neoxanthin	4.68182	0.927	1.42674e-05
Cs5g29370	2.244	Neoxanthin	4.68182	0.937	7.01e-06
Cs5g30380	-1.293	Neoxanthin	4.68182	-0.909	4.31737e-05
Cs5g31180	2.601	Neoxanthin	4.68182	0.942	4.8744e-06
Cs5g32560	-2.57	Neoxanthin	4.68182	-0.904	5.45833e-05
Cs5g32870	-1.866	Neoxanthin	4.68182	-0.933	9.7698e-06
Cs5g34390	1.261	Neoxanthin	4.68182	0.921	2.0987e-05
Cs5g34450	1.927	Neoxanthin	4.68182	0.936	7.3751e-06
Cs6g01390	1.981	Neoxanthin	4.68182	0.947	2.9853e-06
Cs6g02750	-5.755	Neoxanthin	4.68182	-0.94	5.7141e-06
Cs6g03280	1.021	Neoxanthin	4.68182	0.927	1.48188e-05
Cs6g04710	1.631	Neoxanthin	4.68182	0.931	1.11374e-05
Cs6g04860	1.797	Neoxanthin	4.68182	0.925	1.64218e-05
Cs6g05580	-1.362	Neoxanthin	4.68182	-0.914	3.26548e-05
Cs6g06850	1.811	Neoxanthin	4.68182	0.921	2.067e-05
Cs6g07320	-1.198	Neoxanthin	4.68182	-0.958	1.0105e-06
Cs6g07430	1.48	Neoxanthin	4.68182	0.926	1.52289e-05
Cs6g11190	2.065	Neoxanthin	4.68182	0.934	9.1507e-06
Cs6g12060	1.004	Neoxanthin	4.68182	0.915	3.06189e-05
Cs6g12090	1.534	Neoxanthin	4.68182	0.929	1.21968e-05
Cs6g12390	2.479	Neoxanthin	4.68182	0.937	6.8435e-06
Cs6g12880	-3.57	Neoxanthin	4.68182	-0.948	2.7322e-06
Cs6g14430	-1.336	Neoxanthin	4.68182	-0.911	3.82539e-05
Cs6g18680	2.615	Neoxanthin	4.68182	0.937	7.0458e-06
Cs6g20620	-1.126	Neoxanthin	4.68182	-0.924	1.72025e-05
Cs6g21000	1.597	Neoxanthin	4.68182	0.906	5.02808e-05
Cs6g21240	1.417	Neoxanthin	4.68182	0.981	1.79e-08
Cs6g21850	-2.547	Neoxanthin	4.68182	-0.931	1.12567e-05
Cs6g22320	2.017	Neoxanthin	4.68182	0.92	2.24684e-05
Cs7g05540	-2.644	Neoxanthin	4.68182	-0.956	1.1892e-06
Cs7g05690	-1.107	Neoxanthin	4.68182	-0.941	5.2758e-06
Cs7g06840	1.631	Neoxanthin	4.68182	0.931	1.06454e-05
Cs7g07060	-1.527	Neoxanthin	4.68182	-0.971	1.483e-07
Cs7g09860	-3.232	Neoxanthin	4.68182	-0.944	3.8843e-06
Cs7g09900	2.543	Neoxanthin	4.68182	0.937	7.052e-06
Cs7g10740	1.359	Neoxanthin	4.68182	0.944	3.8814e-06
Cs7g14420	1.065	Neoxanthin	4.68182	0.914	3.1992e-05
Cs7g14760	1.705	Neoxanthin	4.68182	0.928	1.33312e-05
Cs7g18240	1.851	Neoxanthin	4.68182	0.913	3.3643e-05
Cs7g19720	2.531	Neoxanthin	4.68182	0.902	5.97346e-05
Cs7g20030	-1.194	Neoxanthin	4.68182	-0.9	6.63348e-05
Cs7g22210	1.119	Neoxanthin	4.68182	0.912	3.49043e-05
Cs7g22760	-1.852	Neoxanthin	4.68182	-0.909	4.11807e-05
Cs7g22860	1.06	Neoxanthin	4.68182	0.913	3.37278e-05
Cs7g27290	2.109	Neoxanthin	4.68182	0.942	4.6115e-06
Cs8g01860	1.735	Neoxanthin	4.68182	0.933	9.1565e-06
Cs8g02560	1.281	Neoxanthin	4.68182	0.952	1.8931e-06
Cs8g03230	1.382	Neoxanthin	4.68182	0.937	6.9362e-06
Cs8g04550	-1.791	Neoxanthin	4.68182	-0.912	3.54814e-05
Cs8g05460	1.166	Neoxanthin	4.68182	0.964	4.725e-07
Cs8g06900	2.418	Neoxanthin	4.68182	0.913	3.29443e-05
Cs8g08300	1.462	Neoxanthin	4.68182	0.9	6.55685e-05
Cs8g08710	2.402	Neoxanthin	4.68182	0.967	2.723e-07
Cs8g14040	1.975	Neoxanthin	4.68182	0.917	2.75481e-05
Cs8g14800	1.435	Neoxanthin	4.68182	0.965	4.134e-07
Cs8g14810	2.619	Neoxanthin	4.68182	0.934	8.858e-06
Cs8g14840	1.459	Neoxanthin	4.68182	0.921	2.16414e-05
Cs8g16290	-1.291	Neoxanthin	4.68182	-0.915	3.05774e-05
Cs8g17090	2.335	Neoxanthin	4.68182	0.911	3.79134e-05
Cs8g17390	1.245	Neoxanthin	4.68182	0.961	7.011e-07
Cs8g18130	1.176	Neoxanthin	4.68182	0.933	9.1767e-06
Cs8g18810	1.195	Neoxanthin	4.68182	0.929	1.27141e-05
Cs8g18960	1.385	Neoxanthin	4.68182	0.919	2.35223e-05
Cs8g19400	1.44	Neoxanthin	4.68182	0.903	5.80916e-05
Cs8g19960	1.639	Neoxanthin	4.68182	0.91	3.97253e-05
Cs9g02840	2.568	Neoxanthin	4.68182	0.912	3.51478e-05
Cs9g05680	3.059	Neoxanthin	4.68182	0.943	4.4615e-06
Cs9g06360	1.6	Neoxanthin	4.68182	0.921	2.12005e-05
Cs9g06490	-6.687	Neoxanthin	4.68182	-0.932	9.9945e-06
Cs9g06660	1.939	Neoxanthin	4.68182	0.919	2.36176e-05
Cs9g08410	1.696	Neoxanthin	4.68182	0.921	2.08414e-05
Cs9g09050	1.079	Neoxanthin	4.68182	0.914	3.22738e-05
Cs9g09070	1.421	Neoxanthin	4.68182	0.926	1.54711e-05
Cs9g11990	2.734	Neoxanthin	4.68182	0.952	1.8512e-06
Cs9g12120	2.052	Neoxanthin	4.68182	0.936	7.385e-06
Cs9g12180	1.313	Neoxanthin	4.68182	0.918	2.57809e-05
Cs9g12220	2.267	Neoxanthin	4.68182	0.935	8.1434e-06
Cs9g16640	-2.294	Neoxanthin	4.68182	-0.949	2.4107e-06
Cs9g16770	2.135	Neoxanthin	4.68182	0.944	3.9815e-06
orange1.1t00382	4.254	Neoxanthin	4.68182	0.958	9.983e-07
orange1.1t01548	3.16	Neoxanthin	4.68182	0.952	1.7767e-06
orange1.1t01583	2.071	Neoxanthin	4.68182	0.955	1.3435e-06
orange1.1t01599	2.708	Neoxanthin	4.68182	0.936	7.7096e-06
orange1.1t01763	1.082	Neoxanthin	4.68182	0.918	2.53613e-05
orange1.1t02043	1.96	Neoxanthin	4.68182	0.909	4.12214e-05
orange1.1t02111	3.189	Neoxanthin	4.68182	0.963	5.44e-07
orange1.1t02123	1.375	Neoxanthin	4.68182	0.92	2.26641e-05
orange1.1t02145	1.151	Neoxanthin	4.68182	0.918	2.50481e-05
orange1.1t02448	2.275	Neoxanthin	4.68182	0.967	2.982e-07
orange1.1t02586	-1.689	Neoxanthin	4.68182	-0.908	4.48005e-05
orange1.1t02709	1.321	Neoxanthin	4.68182	0.913	3.35417e-05
orange1.1t03038	2.141	Neoxanthin	4.68182	0.958	9.391e-07
orange1.1t03106	2.365	Neoxanthin	4.68182	0.909	4.32175e-05
orange1.1t03307	2.316	Neoxanthin	4.68182	0.959	8.521e-07
orange1.1t03325	-2.134	Neoxanthin	4.68182	-0.927	1.48733e-05
orange1.1t03339	-1.71	Neoxanthin	4.68182	-0.915	2.97078e-05
orange1.1t03504	2.609	Neoxanthin	4.68182	0.933	9.3355e-06
orange1.1t03594	2.039	Neoxanthin	4.68182	0.91	4.01877e-05
orange1.1t03625	1.805	Neoxanthin	4.68182	0.923	1.89796e-05
orange1.1t04637	1.967	Neoxanthin	4.68182	0.912	3.51614e-05
orange1.1t04716	1.044	Neoxanthin	4.68182	0.901	6.29797e-05
orange1.1t04909	2.247	Neoxanthin	4.68182	0.933	9.5284e-06
orange1.1t05167	3.865	Neoxanthin	4.68182	0.957	1.1016e-06
Cs1g04220	2.303	β-Carotene	1.22239	0.978	3.97e-08
Cs1g08510	-2.665	β-Carotene	1.22239	-0.909	4.12196e-05
Cs1g08890	1.504	β-Carotene	1.22239	0.922	2.02883e-05
Cs1g14850	2.221	β-Carotene	1.22239	0.927	1.43804e-05
Cs1g14893	1.45	β-Carotene	1.22239	0.906	4.9636e-05
Cs1g15170	1.683	β-Carotene	1.22239	0.927	1.46715e-05
Cs1g16010	1.124	β-Carotene	1.22239	0.922	2.04378e-05
Cs1g18360	-1.264	β-Carotene	1.22239	-0.952	1.7991e-06
Cs1g18450	2.275	β-Carotene	1.22239	0.926	1.51419e-05
Cs1g23060	1.071	β-Carotene	1.22239	0.911	3.74227e-05
Cs2g01090	1.4	β-Carotene	1.22239	0.95	2.3525e-06
Cs2g07410	1.212	β-Carotene	1.22239	0.975	6.88e-08
Cs2g07420	1.197	β-Carotene	1.22239	0.904	5.55651e-05
Cs2g09520	2.098	β-Carotene	1.22239	0.906	4.88402e-05
Cs2g12080	1.092	β-Carotene	1.22239	0.941	4.8941e-06
Cs2g12940	1.308	β-Carotene	1.22239	0.905	5.16346e-05
Cs2g13360	1.031	β-Carotene	1.22239	0.903	5.64094e-05
Cs2g13370	1.291	β-Carotene	1.22239	0.913	3.31208e-05
Cs2g13630	-2.096	β-Carotene	1.22239	-0.916	2.85289e-05
Cs2g17980	1.188	β-Carotene	1.22239	0.919	2.43936e-05
Cs2g20200	2.431	β-Carotene	1.22239	0.917	2.70392e-05
Cs2g22640	1.461	β-Carotene	1.22239	0.916	2.91039e-05
Cs2g24110	1.077	β-Carotene	1.22239	0.973	1.127e-07
Cs2g28180	-1.674	β-Carotene	1.22239	-0.92	2.22329e-05
Cs2g28370	-1.804	β-Carotene	1.22239	-0.937	7.177e-06
Cs2g29830	1.671	β-Carotene	1.22239	0.904	5.51099e-05
Cs2g30870	1.541	β-Carotene	1.22239	0.902	5.99404e-05
Cs2g31040	-1.342	β-Carotene	1.22239	-0.922	2.04207e-05
Cs3g03140	-1.03	β-Carotene	1.22239	-0.902	5.9494e-05
Cs3g07110	-1.243	β-Carotene	1.22239	-0.906	4.83964e-05
Cs3g08550	-1.48	β-Carotene	1.22239	-0.901	6.37281e-05
Cs3g10010	1.743	β-Carotene	1.22239	0.907	4.74069e-05
Cs3g10110	2.369	β-Carotene	1.22239	0.933	9.7999e-06
Cs3g12460	2.261	β-Carotene	1.22239	0.916	2.80236e-05
Cs3g13990	2.015	β-Carotene	1.22239	0.916	2.88974e-05
Cs3g19840	1.024	β-Carotene	1.22239	0.918	2.59904e-05
Cs3g20570	1.105	β-Carotene	1.22239	0.95	2.2526e-06
Cs3g27050	1.72	β-Carotene	1.22239	0.902	5.94769e-05
Cs4g04030	-1.164	β-Carotene	1.22239	-0.92	2.19178e-05
Cs4g05900	2.433	β-Carotene	1.22239	0.911	3.68041e-05
Cs4g05910	2.826	β-Carotene	1.22239	0.93	1.17983e-05
Cs4g18540	2.89	β-Carotene	1.22239	0.945	3.5894e-06
Cs5g01770	-1.406	β-Carotene	1.22239	-0.937	7.257e-06
Cs5g06510	1.327	β-Carotene	1.22239	0.914	3.16082e-05
Cs5g10820	-1.646	β-Carotene	1.22239	-0.924	1.75618e-05
Cs5g12270	1.484	β-Carotene	1.22239	0.902	6.06089e-05
Cs5g24520	-1.401	β-Carotene	1.22239	-0.931	1.13408e-05
Cs5g25880	-1.262	β-Carotene	1.22239	-0.916	2.92429e-05
Cs5g25890	-2.026	β-Carotene	1.22239	-0.944	3.9207e-06
Cs5g25900	-1.452	β-Carotene	1.22239	-0.946	3.2787e-06
Cs5g25930	-1.292	β-Carotene	1.22239	-0.945	3.4936e-06
Cs5g27460	1.659	β-Carotene	1.22239	0.959	8.886e-07
Cs5g28460	2.502	β-Carotene	1.22239	0.951	2.0308e-06
Cs5g29210	1.219	β-Carotene	1.22239	0.94	5.368e-06
Cs5g30380	-1.293	β-Carotene	1.22239	-0.913	3.37767e-05
Cs5g32560	-2.57	β-Carotene	1.22239	-0.921	2.12162e-05
Cs6g01390	1.981	β-Carotene	1.22239	0.955	1.2901e-06
Cs6g03280	1.021	β-Carotene	1.22239	0.915	3.03383e-05
Cs6g04710	1.631	β-Carotene	1.22239	0.918	2.47909e-05
Cs6g04860	1.797	β-Carotene	1.22239	0.903	5.84808e-05
Cs6g05580	-1.362	β-Carotene	1.22239	-0.912	3.48725e-05
Cs6g07320	-1.198	β-Carotene	1.22239	-0.951	2.0266e-06
Cs6g07430	1.48	β-Carotene	1.22239	0.918	2.53784e-05
Cs6g10220	1.143	β-Carotene	1.22239	0.908	4.44059e-05
Cs6g12060	1.004	β-Carotene	1.22239	0.907	4.64057e-05
Cs6g12090	1.534	β-Carotene	1.22239	0.918	2.55064e-05
Cs6g12880	-3.57	β-Carotene	1.22239	-0.941	5.2054e-06
Cs6g20620	-1.126	β-Carotene	1.22239	-0.916	2.91005e-05
Cs6g21240	1.417	β-Carotene	1.22239	0.97	1.889e-07
Cs7g05540	-2.644	β-Carotene	1.22239	-0.935	8.4089e-06
Cs7g05690	-1.107	β-Carotene	1.22239	-0.903	5.59797e-05
Cs7g07060	-1.527	β-Carotene	1.22239	-0.941	5.0894e-06
Cs7g09860	-3.232	β-Carotene	1.22239	-0.932	1.01433e-05
Cs7g10740	1.359	β-Carotene	1.22239	0.921	2.12888e-05
Cs7g14760	1.705	β-Carotene	1.22239	0.915	3.08231e-05
Cs7g22760	-1.852	β-Carotene	1.22239	-0.906	4.92514e-05
Cs7g22860	1.06	β-Carotene	1.22239	0.903	5.59758e-05
Cs7g27290	2.109	β-Carotene	1.22239	0.912	3.5064e-05
Cs8g01860	1.735	β-Carotene	1.22239	0.929	1.27133e-05
Cs8g02560	1.281	β-Carotene	1.22239	0.95	2.2804e-06
Cs8g03230	1.382	β-Carotene	1.22239	0.922	2.0262e-05
Cs8g04550	-1.791	β-Carotene	1.22239	-0.933	9.664e-06
Cs8g05460	1.166	β-Carotene	1.22239	0.926	1.54107e-05
Cs8g08710	2.402	β-Carotene	1.22239	0.944	3.8725e-06
Cs8g14040	1.975	β-Carotene	1.22239	0.923	1.85564e-05
Cs8g14800	1.435	β-Carotene	1.22239	0.943	4.2509e-06
Cs8g16290	-1.291	β-Carotene	1.22239	-0.914	3.24872e-05
Cs8g17390	1.245	β-Carotene	1.22239	0.915	2.97949e-05
Cs8g18130	1.176	β-Carotene	1.22239	0.931	1.07296e-05
Cs8g19400	1.44	β-Carotene	1.22239	0.903	5.67805e-05
Cs9g05680	3.059	β-Carotene	1.22239	0.915	3.06951e-05
Cs9g06490	-6.687	β-Carotene	1.22239	-0.922	1.98984e-05
Cs9g08410	1.696	β-Carotene	1.22239	0.936	7.5491e-06
Cs9g08700	2.221	β-Carotene	1.22239	0.904	5.56827e-05
Cs9g09780	-2.409	β-Carotene	1.22239	-0.909	4.16472e-05
Cs9g12180	1.313	β-Carotene	1.22239	0.918	2.60986e-05
Cs9g16640	-2.294	β-Carotene	1.22239	-0.915	2.9568e-05
orange1.1t01523	-1.55	β-Carotene	1.22239	-0.944	4.1196e-06
orange1.1t01548	3.16	β-Carotene	1.22239	0.947	2.9898e-06
orange1.1t01583	2.071	β-Carotene	1.22239	0.933	9.7428e-06
orange1.1t02111	3.189	β-Carotene	1.22239	0.922	2.0225e-05
orange1.1t02145	1.151	β-Carotene	1.22239	0.905	5.2477e-05
orange1.1t02448	2.275	β-Carotene	1.22239	0.945	3.4741e-06
orange1.1t02586	-1.689	β-Carotene	1.22239	-0.926	1.5373e-05
orange1.1t02709	1.321	β-Carotene	1.22239	0.923	1.84579e-05
orange1.1t03038	2.141	β-Carotene	1.22239	0.928	1.36464e-05
orange1.1t03307	2.316	β-Carotene	1.22239	0.925	1.59899e-05
orange1.1t03339	-1.71	β-Carotene	1.22239	-0.954	1.4677e-06
orange1.1t03625	1.805	β-Carotene	1.22239	0.912	3.53327e-05
orange1.1t04909	2.247	β-Carotene	1.22239	0.915	3.09224e-05
orange1.1t05560	1.478	β-Carotene	1.22239	0.901	6.39946e-05
Cs1g01850	5.611	Lutein	3.38466	0.92	2.21652e-05
Cs1g03640	5.43	Lutein	3.38466	0.91	4.04244e-05
Cs1g04220	2.303	Lutein	3.38466	0.962	6.176e-07
Cs1g05180	2.915	Lutein	3.38466	0.901	6.19205e-05
Cs1g08510	-2.665	Lutein	3.38466	-0.921	2.12582e-05
Cs1g08550	-1.96	Lutein	3.38466	-0.923	1.89019e-05
Cs1g08890	1.504	Lutein	3.38466	0.943	4.3961e-06
Cs1g09170	1.877	Lutein	3.38466	0.9	6.79761e-05
Cs1g13320	1.515	Lutein	3.38466	0.91	4.07587e-05
Cs1g14580	2.018	Lutein	3.38466	0.936	7.4947e-06
Cs1g14850	2.221	Lutein	3.38466	0.95	2.1544e-06
Cs1g14893	1.45	Lutein	3.38466	0.923	1.83481e-05
Cs1g15170	1.683	Lutein	3.38466	0.955	1.3446e-06
Cs1g16020	5.692	Lutein	3.38466	0.927	1.43016e-05
Cs1g18240	1.254	Lutein	3.38466	0.912	3.51361e-05
Cs1g18360	-1.264	Lutein	3.38466	-0.941	5.0181e-06
Cs1g18450	2.275	Lutein	3.38466	0.94	5.466e-06
Cs1g20180	1.279	Lutein	3.38466	0.903	5.68425e-05
Cs1g20510	-1.467	Lutein	3.38466	-0.909	4.25122e-05
Cs1g23060	1.071	Lutein	3.38466	0.914	3.13138e-05
Cs1g24490	1.463	Lutein	3.38466	0.925	1.60448e-05
Cs2g01010	2.199	Lutein	3.38466	0.927	1.405e-05
Cs2g01090	1.4	Lutein	3.38466	0.956	1.1866e-06
Cs2g03780	1.45	Lutein	3.38466	0.915	3.05944e-05
Cs2g04650	1.469	Lutein	3.38466	0.914	3.23616e-05
Cs2g07410	1.212	Lutein	3.38466	0.975	7.01e-08
Cs2g07420	1.197	Lutein	3.38466	0.901	6.43756e-05
Cs2g08920	1.569	Lutein	3.38466	0.939	6.0005e-06
Cs2g09520	2.098	Lutein	3.38466	0.954	1.5038e-06
Cs2g10530	1.041	Lutein	3.38466	0.928	1.32202e-05
Cs2g10620	1.536	Lutein	3.38466	0.916	2.80589e-05
Cs2g12080	1.092	Lutein	3.38466	0.943	4.4083e-06
Cs2g12490	3.572	Lutein	3.38466	0.926	1.56596e-05
Cs2g12940	1.308	Lutein	3.38466	0.924	1.7344e-05
Cs2g13310	1.416	Lutein	3.38466	0.933	9.6265e-06
Cs2g13360	1.031	Lutein	3.38466	0.917	2.77092e-05
Cs2g13370	1.291	Lutein	3.38466	0.952	1.9287e-06
Cs2g13630	-2.096	Lutein	3.38466	-0.905	5.14232e-05
Cs2g14610	1.143	Lutein	3.38466	0.902	6.03962e-05
Cs2g16070	1.374	Lutein	3.38466	0.92	2.24723e-05
Cs2g17170	2.771	Lutein	3.38466	0.934	8.7441e-06
Cs2g17980	1.188	Lutein	3.38466	0.903	5.62292e-05
Cs2g18170	1.576	Lutein	3.38466	0.914	3.16199e-05
Cs2g19490	2.741	Lutein	3.38466	0.923	1.92877e-05
Cs2g20200	2.431	Lutein	3.38466	0.951	2.0915e-06
Cs2g22640	1.461	Lutein	3.38466	0.926	1.50527e-05
Cs2g24110	1.077	Lutein	3.38466	0.978	3.93e-08
Cs2g25300	1.574	Lutein	3.38466	0.936	7.7307e-06
Cs2g28180	-1.674	Lutein	3.38466	-0.945	3.7558e-06
Cs2g28370	-1.804	Lutein	3.38466	-0.926	1.56563e-05
Cs2g29830	1.671	Lutein	3.38466	0.919	2.37515e-05
Cs2g29890	2.214	Lutein	3.38466	0.929	1.29661e-05
Cs2g30870	1.541	Lutein	3.38466	0.925	1.64501e-05
Cs2g31040	-1.342	Lutein	3.38466	-0.902	6.14307e-05
Cs3g03140	-1.03	Lutein	3.38466	-0.913	3.31205e-05
Cs3g04610	2.08	Lutein	3.38466	0.911	3.79806e-05
Cs3g07110	-1.243	Lutein	3.38466	-0.919	2.44095e-05
Cs3g09100	1.424	Lutein	3.38466	0.918	2.51534e-05
Cs3g10010	1.743	Lutein	3.38466	0.917	2.74261e-05
Cs3g10050	2.042	Lutein	3.38466	0.918	2.52755e-05
Cs3g10110	2.369	Lutein	3.38466	0.965	3.981e-07
Cs3g10140	2.113	Lutein	3.38466	0.906	4.93509e-05
Cs3g11020	1.604	Lutein	3.38466	0.911	3.75499e-05
Cs3g12460	2.261	Lutein	3.38466	0.948	2.8547e-06
Cs3g13990	2.015	Lutein	3.38466	0.927	1.40819e-05
Cs3g15590	1.099	Lutein	3.38466	0.916	2.85087e-05
Cs3g16200	2.028	Lutein	3.38466	0.932	9.8613e-06
Cs3g17970	1.322	Lutein	3.38466	0.906	4.97403e-05
Cs3g18710	-1.37	Lutein	3.38466	-0.922	2.03537e-05
Cs3g19080	1.775	Lutein	3.38466	0.92	2.27267e-05
Cs3g19840	1.024	Lutein	3.38466	0.939	6.1771e-06
Cs3g20570	1.105	Lutein	3.38466	0.969	2.205e-07
Cs3g21730	1.737	Lutein	3.38466	0.93	1.14583e-05
Cs3g26760	1.834	Lutein	3.38466	0.935	8.2296e-06
Cs3g27050	1.72	Lutein	3.38466	0.927	1.41715e-05
Cs4g05900	2.433	Lutein	3.38466	0.925	1.69981e-05
Cs4g05910	2.826	Lutein	3.38466	0.954	1.435e-06
Cs4g18540	2.89	Lutein	3.38466	0.973	1.055e-07
Cs5g01770	-1.406	Lutein	3.38466	-0.956	1.1669e-06
Cs5g02390	-1.139	Lutein	3.38466	-0.912	3.6671e-05
Cs5g02810	2.009	Lutein	3.38466	0.911	3.71207e-05
Cs5g06510	1.327	Lutein	3.38466	0.935	8.3632e-06
Cs5g10820	-1.646	Lutein	3.38466	-0.904	5.47832e-05
Cs5g10850	3.821	Lutein	3.38466	0.911	3.75452e-05
Cs5g12270	1.484	Lutein	3.38466	0.925	1.6772e-05
Cs5g15000	1.525	Lutein	3.38466	0.914	3.12151e-05
Cs5g19160	2.863	Lutein	3.38466	0.931	1.11902e-05
Cs5g20560	1.972	Lutein	3.38466	0.906	4.9011e-05
Cs5g25880	-1.262	Lutein	3.38466	-0.932	1.04945e-05
Cs5g25890	-2.026	Lutein	3.38466	-0.945	3.5095e-06
Cs5g25900	-1.452	Lutein	3.38466	-0.92	2.28882e-05
Cs5g25930	-1.292	Lutein	3.38466	-0.95	2.3027e-06
Cs5g27460	1.659	Lutein	3.38466	0.971	1.568e-07
Cs5g28460	2.502	Lutein	3.38466	0.974	9.3e-08
Cs5g29210	1.219	Lutein	3.38466	0.936	7.4367e-06
Cs5g29370	2.244	Lutein	3.38466	0.924	1.71848e-05
Cs5g30380	-1.293	Lutein	3.38466	-0.903	5.85861e-05
Cs5g31180	2.601	Lutein	3.38466	0.93	1.17986e-05
Cs5g32560	-2.57	Lutein	3.38466	-0.903	5.7651e-05
Cs5g32870	-1.866	Lutein	3.38466	-0.926	1.5151e-05
Cs5g34390	1.261	Lutein	3.38466	0.913	3.42955e-05
Cs5g34450	1.927	Lutein	3.38466	0.931	1.10284e-05
Cs6g01390	1.981	Lutein	3.38466	0.959	8.324e-07
Cs6g02750	-5.755	Lutein	3.38466	-0.927	1.4226e-05
Cs6g03280	1.021	Lutein	3.38466	0.93	1.14898e-05
Cs6g04710	1.631	Lutein	3.38466	0.93	1.18062e-05
Cs6g04860	1.797	Lutein	3.38466	0.928	1.33432e-05
Cs6g05580	-1.362	Lutein	3.38466	-0.904	5.40234e-05
Cs6g06850	1.811	Lutein	3.38466	0.903	5.81989e-05
Cs6g07320	-1.198	Lutein	3.38466	-0.948	2.7955e-06
Cs6g07430	1.48	Lutein	3.38466	0.93	1.14279e-05
Cs6g10220	1.143	Lutein	3.38466	0.904	5.42423e-05
Cs6g11190	2.065	Lutein	3.38466	0.926	1.50018e-05
Cs6g12060	1.004	Lutein	3.38466	0.919	2.42222e-05
Cs6g12090	1.534	Lutein	3.38466	0.942	4.8849e-06
Cs6g12390	2.479	Lutein	3.38466	0.928	1.31668e-05
Cs6g12880	-3.57	Lutein	3.38466	-0.948	2.8491e-06
Cs6g14090	1.857	Lutein	3.38466	0.91	3.97025e-05
Cs6g18680	2.615	Lutein	3.38466	0.927	1.42539e-05
Cs6g20620	-1.126	Lutein	3.38466	-0.913	3.32031e-05
Cs6g21000	1.597	Lutein	3.38466	0.911	3.82803e-05
Cs6g21240	1.417	Lutein	3.38466	0.979	2.97e-08
Cs6g21850	-2.547	Lutein	3.38466	-0.912	3.4967e-05
Cs6g22320	2.017	Lutein	3.38466	0.907	4.70789e-05
Cs7g05540	-2.644	Lutein	3.38466	-0.952	1.945e-06
Cs7g05690	-1.107	Lutein	3.38466	-0.929	1.28642e-05
Cs7g06840	1.631	Lutein	3.38466	0.917	2.74259e-05
Cs7g07060	-1.527	Lutein	3.38466	-0.964	4.714e-07
Cs7g09860	-3.232	Lutein	3.38466	-0.933	9.4217e-06
Cs7g09900	2.543	Lutein	3.38466	0.928	1.32722e-05
Cs7g10740	1.359	Lutein	3.38466	0.941	5.0971e-06
Cs7g14420	1.065	Lutein	3.38466	0.906	4.84883e-05
Cs7g14760	1.705	Lutein	3.38466	0.933	9.5558e-06
Cs7g18160	4.036	Lutein	3.38466	0.905	5.2723e-05
Cs7g18240	1.851	Lutein	3.38466	0.909	4.29036e-05
Cs7g22210	1.119	Lutein	3.38466	0.904	5.35508e-05
Cs7g22760	-1.852	Lutein	3.38466	-0.906	4.94239e-05
Cs7g22860	1.06	Lutein	3.38466	0.918	2.5433e-05
Cs7g27290	2.109	Lutein	3.38466	0.938	6.3134e-06
Cs8g01860	1.735	Lutein	3.38466	0.939	6.1984e-06
Cs8g02560	1.281	Lutein	3.38466	0.957	1.1263e-06
Cs8g03230	1.382	Lutein	3.38466	0.94	5.5996e-06
Cs8g04550	-1.791	Lutein	3.38466	-0.909	4.236e-05
Cs8g05460	1.166	Lutein	3.38466	0.953	1.7454e-06
Cs8g06900	2.418	Lutein	3.38466	0.917	2.75185e-05
Cs8g08710	2.402	Lutein	3.38466	0.965	4.18e-07
Cs8g14040	1.975	Lutein	3.38466	0.931	1.13384e-05
Cs8g14800	1.435	Lutein	3.38466	0.962	5.801e-07
Cs8g14810	2.619	Lutein	3.38466	0.936	7.7092e-06
Cs8g14840	1.459	Lutein	3.38466	0.921	2.06574e-05
Cs8g16290	-1.291	Lutein	3.38466	-0.917	2.73786e-05
Cs8g17090	2.335	Lutein	3.38466	0.902	5.96024e-05
Cs8g17390	1.245	Lutein	3.38466	0.949	2.5055e-06
Cs8g18130	1.176	Lutein	3.38466	0.936	7.3833e-06
Cs8g18810	1.195	Lutein	3.38466	0.915	2.96783e-05
Cs8g18960	1.385	Lutein	3.38466	0.902	6.12143e-05
Cs9g02840	2.568	Lutein	3.38466	0.903	5.69836e-05
Cs9g05680	3.059	Lutein	3.38466	0.936	7.5443e-06
Cs9g06360	1.6	Lutein	3.38466	0.92	2.25881e-05
Cs9g06490	-6.687	Lutein	3.38466	-0.928	1.32413e-05
Cs9g06660	1.939	Lutein	3.38466	0.912	3.49288e-05
Cs9g08410	1.696	Lutein	3.38466	0.918	2.53938e-05
Cs9g08700	2.221	Lutein	3.38466	0.903	5.81133e-05
Cs9g09070	1.421	Lutein	3.38466	0.913	3.40555e-05
Cs9g11990	2.734	Lutein	3.38466	0.942	4.7714e-06
Cs9g12120	2.052	Lutein	3.38466	0.927	1.44117e-05
Cs9g12180	1.313	Lutein	3.38466	0.929	1.25218e-05
Cs9g12220	2.267	Lutein	3.38466	0.921	2.12532e-05
Cs9g16640	-2.294	Lutein	3.38466	-0.939	6.0601e-06
Cs9g16770	2.135	Lutein	3.38466	0.931	1.13165e-05
orange1.1t00382	4.254	Lutein	3.38466	0.948	2.7248e-06
orange1.1t01523	-1.55	Lutein	3.38466	-0.91	3.8898e-05
orange1.1t01548	3.16	Lutein	3.38466	0.961	6.663e-07
orange1.1t01583	2.071	Lutein	3.38466	0.95	2.1915e-06
orange1.1t01599	2.708	Lutein	3.38466	0.926	1.53034e-05
orange1.1t01763	1.082	Lutein	3.38466	0.9	6.77608e-05
orange1.1t02111	3.189	Lutein	3.38466	0.956	1.2166e-06
orange1.1t02123	1.375	Lutein	3.38466	0.919	2.34475e-05
orange1.1t02145	1.151	Lutein	3.38466	0.908	4.53801e-05
orange1.1t02448	2.275	Lutein	3.38466	0.974	9e-08
orange1.1t02586	-1.689	Lutein	3.38466	-0.906	4.86144e-05
orange1.1t02709	1.321	Lutein	3.38466	0.927	1.40075e-05
orange1.1t03038	2.141	Lutein	3.38466	0.958	9.195e-07
orange1.1t03307	2.316	Lutein	3.38466	0.958	1.008e-06
orange1.1t03325	-2.134	Lutein	3.38466	-0.916	2.87444e-05
orange1.1t03339	-1.71	Lutein	3.38466	-0.926	1.51335e-05
orange1.1t03504	2.609	Lutein	3.38466	0.923	1.84998e-05
orange1.1t03625	1.805	Lutein	3.38466	0.919	2.37398e-05
orange1.1t04909	2.247	Lutein	3.38466	0.934	8.9094e-06
orange1.1t05167	3.865	Lutein	3.38466	0.949	2.5853e-06
Cs7g21400	2.087	β-Cryptoxanthin	-0.415037	-0.911	3.78111e-05
orange1.1t01425	1.145	β-Cryptoxanthin	-0.415037	-0.9	6.71402e-05
Cs1g04220	2.303	Apocarotenal	-2.1592	-0.977	4.71e-08
Cs1g08550	-1.96	Apocarotenal	-2.1592	0.901	6.44395e-05
Cs1g14850	2.221	Apocarotenal	-2.1592	-0.936	7.5423e-06
Cs1g15170	1.683	Apocarotenal	-2.1592	-0.913	3.40553e-05
Cs1g18360	-1.264	Apocarotenal	-2.1592	0.946	3.2866e-06
Cs1g18450	2.275	Apocarotenal	-2.1592	-0.912	3.67565e-05
Cs1g20180	1.279	Apocarotenal	-2.1592	-0.938	6.6471e-06
Cs2g01010	2.199	Apocarotenal	-2.1592	-0.912	3.67801e-05
Cs2g01090	1.4	Apocarotenal	-2.1592	-0.909	4.26482e-05
Cs2g03780	1.45	Apocarotenal	-2.1592	-0.908	4.41623e-05
Cs2g07410	1.212	Apocarotenal	-2.1592	-0.947	3.1334e-06
Cs2g07420	1.197	Apocarotenal	-2.1592	-0.916	2.90138e-05
Cs2g08920	1.569	Apocarotenal	-2.1592	-0.928	1.35882e-05
Cs2g09520	2.098	Apocarotenal	-2.1592	-0.903	5.79455e-05
Cs2g10530	1.041	Apocarotenal	-2.1592	-0.907	4.75986e-05
Cs2g12080	1.092	Apocarotenal	-2.1592	-0.929	1.23655e-05
Cs2g12940	1.308	Apocarotenal	-2.1592	-0.901	6.17927e-05
Cs2g17980	1.188	Apocarotenal	-2.1592	-0.927	1.40837e-05
Cs2g20200	2.431	Apocarotenal	-2.1592	-0.917	2.66575e-05
Cs2g24110	1.077	Apocarotenal	-2.1592	-0.97	1.823e-07
Cs2g28180	-1.674	Apocarotenal	-2.1592	0.914	3.13616e-05
Cs2g28370	-1.804	Apocarotenal	-2.1592	0.943	4.4537e-06
Cs2g29830	1.671	Apocarotenal	-2.1592	-0.922	1.95595e-05
Cs2g29890	2.214	Apocarotenal	-2.1592	-0.913	3.47623e-05
Cs2g30870	1.541	Apocarotenal	-2.1592	-0.916	2.8436e-05
Cs3g03140	-1.03	Apocarotenal	-2.1592	0.907	4.63461e-05
Cs3g09100	1.424	Apocarotenal	-2.1592	-0.911	3.74719e-05
Cs3g10010	1.743	Apocarotenal	-2.1592	-0.913	3.45229e-05
Cs3g10110	2.369	Apocarotenal	-2.1592	-0.913	3.34148e-05
Cs3g12460	2.261	Apocarotenal	-2.1592	-0.922	1.96895e-05
Cs3g13990	2.015	Apocarotenal	-2.1592	-0.906	4.82868e-05
Cs3g17970	1.322	Apocarotenal	-2.1592	-0.904	5.4421e-05
Cs3g18710	-1.37	Apocarotenal	-2.1592	0.922	1.93147e-05
Cs3g19080	1.775	Apocarotenal	-2.1592	-0.915	3.03748e-05
Cs3g19840	1.024	Apocarotenal	-2.1592	-0.916	2.91317e-05
Cs3g20570	1.105	Apocarotenal	-2.1592	-0.952	1.8391e-06
Cs4g04030	-1.164	Apocarotenal	-2.1592	0.902	5.95452e-05
Cs4g05910	2.826	Apocarotenal	-2.1592	-0.9	6.57803e-05
Cs4g18540	2.89	Apocarotenal	-2.1592	-0.942	4.7136e-06
Cs5g01770	-1.406	Apocarotenal	-2.1592	0.923	1.9156e-05
Cs5g10820	-1.646	Apocarotenal	-2.1592	0.904	5.38278e-05
Cs5g12270	1.484	Apocarotenal	-2.1592	-0.936	7.7094e-06
Cs5g20560	1.972	Apocarotenal	-2.1592	-0.903	5.76224e-05
Cs5g24520	-1.401	Apocarotenal	-2.1592	0.919	2.45002e-05
Cs5g25890	-2.026	Apocarotenal	-2.1592	0.948	2.8345e-06
Cs5g25900	-1.452	Apocarotenal	-2.1592	0.931	1.09467e-05
Cs5g25930	-1.292	Apocarotenal	-2.1592	0.93	1.16999e-05
Cs5g27460	1.659	Apocarotenal	-2.1592	-0.964	4.741e-07
Cs5g28460	2.502	Apocarotenal	-2.1592	-0.94	5.3943e-06
Cs5g29210	1.219	Apocarotenal	-2.1592	-0.946	3.3089e-06
Cs5g30380	-1.293	Apocarotenal	-2.1592	0.909	4.1155e-05
Cs5g34390	1.261	Apocarotenal	-2.1592	-0.91	4.07373e-05
Cs6g01390	1.981	Apocarotenal	-2.1592	-0.97	1.834e-07
Cs6g04860	1.797	Apocarotenal	-2.1592	-0.909	4.24583e-05
Cs6g05580	-1.362	Apocarotenal	-2.1592	0.929	1.21883e-05
Cs6g07320	-1.198	Apocarotenal	-2.1592	0.951	2.0518e-06
Cs6g07430	1.48	Apocarotenal	-2.1592	-0.907	4.58578e-05
Cs6g12060	1.004	Apocarotenal	-2.1592	-0.91	3.942e-05
Cs6g12090	1.534	Apocarotenal	-2.1592	-0.91	4.04842e-05
Cs6g12880	-3.57	Apocarotenal	-2.1592	0.943	4.4657e-06
Cs6g20620	-1.126	Apocarotenal	-2.1592	0.913	3.32601e-05
Cs6g21240	1.417	Apocarotenal	-2.1592	-0.975	8.05e-08
Cs7g02690	1.671	Apocarotenal	-2.1592	-0.911	3.76384e-05
Cs7g05540	-2.644	Apocarotenal	-2.1592	0.946	3.1904e-06
Cs7g05690	-1.107	Apocarotenal	-2.1592	0.92	2.25182e-05
Cs7g07060	-1.527	Apocarotenal	-2.1592	0.958	9.664e-07
Cs7g07070	-1.543	Apocarotenal	-2.1592	0.91	4.04523e-05
Cs7g09860	-3.232	Apocarotenal	-2.1592	0.928	1.30989e-05
Cs7g10740	1.359	Apocarotenal	-2.1592	-0.929	1.23495e-05
Cs7g14760	1.705	Apocarotenal	-2.1592	-0.912	3.49009e-05
Cs7g20030	-1.194	Apocarotenal	-2.1592	0.928	1.35776e-05
Cs7g22210	1.119	Apocarotenal	-2.1592	-0.913	3.42683e-05
Cs7g22760	-1.852	Apocarotenal	-2.1592	0.911	3.69941e-05
Cs7g22860	1.06	Apocarotenal	-2.1592	-0.906	4.82292e-05
Cs7g27290	2.109	Apocarotenal	-2.1592	-0.906	4.96687e-05
Cs8g01860	1.735	Apocarotenal	-2.1592	-0.931	1.08504e-05
Cs8g02560	1.281	Apocarotenal	-2.1592	-0.949	2.494e-06
Cs8g03230	1.382	Apocarotenal	-2.1592	-0.908	4.51973e-05
Cs8g04550	-1.791	Apocarotenal	-2.1592	0.926	1.52737e-05
Cs8g05460	1.166	Apocarotenal	-2.1592	-0.937	7.2602e-06
Cs8g08710	2.402	Apocarotenal	-2.1592	-0.939	6.0457e-06
Cs8g14800	1.435	Apocarotenal	-2.1592	-0.949	2.4825e-06
Cs8g16290	-1.291	Apocarotenal	-2.1592	0.929	1.29394e-05
Cs8g17090	2.335	Apocarotenal	-2.1592	-0.902	6.16612e-05
Cs8g17390	1.245	Apocarotenal	-2.1592	-0.908	4.40039e-05
Cs9g05680	3.059	Apocarotenal	-2.1592	-0.922	1.95279e-05
Cs9g06360	1.6	Apocarotenal	-2.1592	-0.902	5.93445e-05
Cs9g06490	-6.687	Apocarotenal	-2.1592	0.912	3.66113e-05
Cs9g08410	1.696	Apocarotenal	-2.1592	-0.917	2.68737e-05
Cs9g08700	2.221	Apocarotenal	-2.1592	-0.912	3.67478e-05
Cs9g09780	-2.409	Apocarotenal	-2.1592	0.925	1.65839e-05
Cs9g16640	-2.294	Apocarotenal	-2.1592	0.914	3.26754e-05
orange1.1t01523	-1.55	Apocarotenal	-2.1592	0.934	8.7566e-06
orange1.1t01548	3.16	Apocarotenal	-2.1592	-0.932	1.01383e-05
orange1.1t01583	2.071	Apocarotenal	-2.1592	-0.923	1.90846e-05
orange1.1t02111	3.189	Apocarotenal	-2.1592	-0.9	6.56717e-05
orange1.1t02145	1.151	Apocarotenal	-2.1592	-0.93	1.17124e-05
orange1.1t02448	2.275	Apocarotenal	-2.1592	-0.965	4.033e-07
orange1.1t02586	-1.689	Apocarotenal	-2.1592	0.92	2.28131e-05
orange1.1t02709	1.321	Apocarotenal	-2.1592	-0.9	6.64475e-05
orange1.1t03038	2.141	Apocarotenal	-2.1592	-0.957	1.0821e-06
orange1.1t03307	2.316	Apocarotenal	-2.1592	-0.968	2.608e-07
orange1.1t03339	-1.71	Apocarotenal	-2.1592	0.968	2.657e-07
orange1.1t04716	1.044	Apocarotenal	-2.1592	-0.905	5.07688e-05
orange1.1t05560	1.478	Apocarotenal	-2.1592	-0.901	6.402e-05
Cs1g04220	2.303	α-Cryptoxanthin	0.847997	0.918	2.50897e-05
Cs2g07410	1.212	α-Cryptoxanthin	0.847997	0.912	3.56099e-05
Cs2g24110	1.077	α-Cryptoxanthin	0.847997	0.916	2.78744e-05
Cs5g32310	1.161	α-Cryptoxanthin	0.847997	0.907	4.79955e-05
Cs8g18130	1.176	α-Cryptoxanthin	0.847997	0.906	4.97452e-05
orange1.1t01523	-1.55	α-Cryptoxanthin	0.847997	-0.901	6.3029e-05
orange1.1t01583	2.071	α-Cryptoxanthin	0.847997	0.903	5.74965e-05
orange1.1t02448	2.275	α-Cryptoxanthin	0.847997	0.9	6.7461e-05
